# Supplementary material for: The Acute Host-Response of Turkeys Colonized With Campylobacter coli
Source: Front Vet Sci. 2021 Apr 6;8:613203. doi: 10.3389/fvets.2021.613203 (PMC8057350; doi:10.3389/fvets.2021.613203)
Supplement: Supplementary Table 1 — CcK infected and mock turkey cecal tonsil RNAseq samples description and sequencing statistics. [file Table_1.XLSX]

## Sheet: Sheet1
Supplementary Table 1: CcK infected and mock turkey cecal tonsil RNAseq samples description and sequencing statistics.
Libraries	CT_Sample	RIN	DPI	Status	Lane	Total reads	Uniquely mapped reads	Multi mapped reads	Unmapped reads
11_1CT	D1 - Mock #1	9.6	1	Control	L1	40872624	35406527	1725268	3740829
11_5CT	D1 - Mock #5	9.8	1	Control	L1	37743820	31455630	1733252	4554938
11_2CT	D1 - Mock #2	9.5	1	Control	L2	37079344	31994579	1079710	4005055
11_7CT	D1 - Mock #7	10	1	Control	L2	45251578	39562940	1417229	4271409
11_3CT	D1 - Mock #3	9.3	1	Control	L3	41238769	35503121	1286762	4448886
11_8CT	D1 - Mock #8	9.8	1	Control	L3	41806907	34174907	2114897	5517103
11_10CT	D1 - Mock #10	10	1	Control	L4	47271173	42007253	1458741	3805179
11_4CT	D1 - Mock #4	9.7	1	Control	L4	43040616	37783731	1352522	3904363
9_1CT	D1 - CcK #1	9.8	1	CcK colonized	L1	51326986	45232094	1594175	4500717
9_6CT	D1 - CcK #6	10	1	CcK colonized	L1	46589082	29676123	9038384	7874575
9_3CT	D1 - CcK #3	9.9	1	CcK colonized	L3	65043424	56375929	2443740	6223755
9_9CT	D1 - CcK #9	10	1	CcK colonized	L3	61348839	53368143	2406030	5574666
9_10CT	D1 - CcK #10	10	1	CcK colonized	L4	63942042	56216422	2091411	5634209
9_4CT	D1 - CcK #4	10	1	CcK colonized	L4	63575920	56229287	1854719	5491914
11_11CT	D3 - Mock #11	9.7	3	Control	L1	56652270	48954635	2017589	5680046
11_17CT	D3 - Mock #17	9.9	3	Control	L1	60648011	51761720	1926730	6959561
11_13CT	D3 - Mock #13	9.8	3	Control	L2	78237999	68257662	2463341	7516996
11_18CT	D3 - Mock #18	9.8	3	Control	L2	71055301	61860667	2402540	6792094
11_15CT	D3 - Mock #15	9.9	3	Control	L3	38470046	23845350	2038584	12586112
11_19CT	D3 - Mock #19	10	3	Control	L3	46473467	39682781	1586913	5203773
11_16CT	D3 - Mock #16	10	3	Control	L4	55366437	48341815	1714412	5310210
11_20CT	D3 - Mock #20	9.7	3	Control	L4	31851733	27661051	1295374	2895308
9_11CT	D3 - CcK #11	9.7	3	CcK colonized	L1	32909709	26226022	1353229	5330458
9_17CT	D3 - CcK #17	9.8	3	CcK colonized	L1	56562048	47447905	2070450	7043693
9_13CT	D3 - CcK #13	9.7	3	CcK colonized	L2	48729272	36103062	1549706	11076504
9_18CT	D3 - CcK #18	9.9	3	CcK colonized	L2	28266066	22089166	893789	5283111
9_14CT	D3 - CcK #14	9.7	3	CcK colonized	L3	39045734	28921539	1328673	8795522
9_16CT	D3 - CcK #16	9.9	3	CcK colonized	L4	24606379	16261562	713487	7631330
9_20CT	D3 - CcK #20	10	3	CcK colonized	L4	27540408	18601438	3615685	5323285
