# Supplementary material for: The Acute Host-Response of Turkeys Colonized With Campylobacter coli
Source: Front Vet Sci. 2021 Apr 6;8:613203. doi: 10.3389/fvets.2021.613203 (PMC8057350; doi:10.3389/fvets.2021.613203)
Supplement: Supplementary Table 2 — List of differentially expressed genes in 1 dpi. [file Table_2.XLSX]

## Sheet: Sheet1
Supplementary Table 2: List of differentially expressed genes in 1 dpi.
Systemic ID	log2FoldChange	FoldChange	Pvalue	FDR	Chromosome	Gene Symbol	Gene Type	ProtID	Description
LOC104912110	-0.636743	-1.55482	0.000104998	0.999853	9	LOC104912110	protein_coding	XM_019618078.1	probable G-protein coupled receptor 34%2C transcript variant X1
LOC100548765	-0.504392	-1.41853	0.000279836	0.999853	15	SPRY4	protein_coding	XM_010719230.2	sprouty RTK signaling antagonist 4
LOC104917023	-0.483086	-1.39773	0.000946434	0.999853	NW_011214537.1	HAND1	protein_coding	XM_010728086.2	heart and neural crest derivatives expressed 1
LOC104914248	2.18735	4.55469	0.00096221	0.999853	24	LOC104914248	lncRNA	XR_795909.2	uncharacterized LOC104914248%2C transcript variant X2
LOC100539125	1.28061	2.42941	0.00110477	0.999853	1	SLC13A4	protein_coding	XM_010715214.1	solute carrier family 13 member 4
LOC104913531	0.657491	1.57734	0.00110811	0.999853	1	LOC104913531	lncRNA	XR_795448.2	uncharacterized LOC104913531
LOC104915991	-1.35207	-2.55279	0.00136213	0.999853	1	LOC104915991	lncRNA	XR_002121382.1	uncharacterized LOC104915991
LOC100540382	-0.283634	-1.21726	0.00148419	0.999853	5	PIGH	protein_coding	XM_010711547.2	phosphatidylinositol glycan anchor biosynthesis class H%2C transcript variant X2
LOC100551268	-0.211987	-1.15828	0.00151141	0.999853	10	ATPAF1	protein_coding	XM_019618793.1	ATP synthase mitochondrial F1 complex assembly factor 1%2C transcript variant X1
LOC104909827	0.523157	1.4371	0.0019732	0.999853	2	LOC104909827	lncRNA	XR_002112244.1	uncharacterized LOC104909827
LOC104912576	0.53486	1.4488	0.00203591	0.999853	11	LOC104912576	lncRNA	XR_002118511.1	uncharacterized LOC104912576%2C transcript variant X4
LOC109368232	-0.776782	-1.71331	0.00213761	0.999853	6	LOC109368232	lncRNA	XR_002116058.1	uncharacterized LOC109368232
LOC100544522	-0.271337	-1.20693	0.00216722	0.999853	26	CEP164	protein_coding	XM_019622912.1	centrosomal protein 164
LOC100549993	-0.221094	-1.16562	0.0021752	0.999853	15	KIAA0141	protein_coding	XM_010719035.1	KIAA0141 ortholog
LOC100550174	0.669318	1.59032	0.00221646	0.999853	1	LOC100550174	protein_coding	XM_010728748.2	kelch-like protein 1%2C transcript variant X2
LOC104911277	-0.294084	-1.22611	0.00231616	0.999853	5	LOC104911277	protein_coding	XM_010712087.2	uncharacterized LOC104911277
LOC100547482	-0.221466	-1.16592	0.00242347	0.999853	9	LOC100547482	protein_coding	XM_010715498.2	myotubularin
LOC100538470	0.319376	1.24779	0.00247384	0.999853	4	EPGN	protein_coding	XM_019614640.1	epithelial mitogen%2C transcript variant X1
LOC104917000	0.630738	1.54836	0.00250799	0.999853	NW_011214122.1	LOC104917000	protein_coding	XM_010728064.2	G-protein coupled receptor 98-like
LOC104910261	0.279091	1.21343	0.00278265	0.999853	3	LOC104910261	lncRNA	XR_792917.2	uncharacterized LOC104910261
LOC104913795	0.551553	1.46566	0.00295624	0.999853	20	LOC104913795	lncRNA	XR_795619.2	uncharacterized LOC104913795%2C transcript variant X1
LOC100546088	0.467623	1.38283	0.00311687	0.999853	3	HAS2	protein_coding	XM_003205271.3	hyaluronan synthase 2
LOC100539334	0.658109	1.57801	0.00323118	0.999853	1	RASD2	protein_coding	XM_003202348.3	RASD family member 2
LOC100550640	0.88529	1.84714	0.00338188	0.999853	3	NR4A3	protein_coding	XM_010708621.2	nuclear receptor subfamily 4 group A member 3
LOC104917442	1.16158	2.23703	0.00359287	0.999853	1	LOC104917442	lncRNA	XR_002109888.1	uncharacterized LOC104917442%2C transcript variant X2
LOC104911570	1.91352	3.76727	0.0037977	0.999853	6	LOC104911570	lncRNA	XR_794018.2	uncharacterized LOC104911570%2C transcript variant X2
LOC100545422	-0.356445	-1.28027	0.00382114	0.999853	5	LOC100545422	protein_coding	XM_010711567.2	acyl-coenzyme A thioesterase 5-like
LOC100543075	-0.54944	-1.46352	0.00395753	0.999853	26	SLC37A2	protein_coding	XM_019622918.1	solute carrier family 37 member 2%2C transcript variant X2
LOC100542655	0.371789	1.29396	0.00415448	0.999853	22	FOXS1	protein_coding	XM_010722676.2	forkhead box S1
LOC104912128	0.21726	1.16252	0.00416857	0.999853	9	LOC104912128	protein_coding	XM_010715104.2	uncharacterized LOC104912128%2C transcript variant X3
LOC104914117	-0.156391	-1.1145	0.004282	0.999853	23	LRRC47	protein_coding	XM_010722733.2	leucine rich repeat containing 47
LOC100547042	-0.192023	-1.14236	0.00434156	0.999853	Z	LOC100547042	protein_coding	XM_010725619.2	probable global transcription activator SNF2L2
LOC109366298	2.38959	5.24009	0.0044078	0.999853	2	LOC109366298	lncRNA	XR_002112554.1	uncharacterized LOC109366298%2C transcript variant X1
LOC104915051	-0.478013	-1.39282	0.00463728	0.999853	Z	LOC104915051	protein_coding	XM_010725711.2	focadhesin-like
LOC100542004	-0.256057	-1.19421	0.00526242	0.999853	1	LOC100542004	protein_coding	XM_019612085.1	CWF19-like protein 2
LOC100548410	-0.251848	-1.19073	0.00531609	0.999853	21	TSPOAP1	protein_coding	XM_010721864.2	TSPO associated protein 1%2C transcript variant X1
LOC100539547	0.229717	1.17261	0.00549098	0.999853	2	RAB32	protein_coding	XM_003204103.3	RAB32%2C member RAS oncogene family
LOC104916838	1.07174	2.10197	0.00555163	0.999853	NW_011210634.1	LOC104916838	protein_coding	XM_010727863.2	zinc finger protein 436-like
LOC100544927	0.284077	1.21763	0.0057156	0.999853	17	GP1BB	protein_coding	XM_010719975.2	glycoprotein Ib platelet beta subunit
LOC100539752	0.372242	1.29436	0.00576511	0.999853	3	ABHD3	protein_coding	XM_003204993.3	abhydrolase domain containing 3
LOC100546536	0.892183	1.85598	0.0057998	0.999853	19	NSMF	protein_coding	XM_010720757.2	NMDA receptor synaptonuclear signaling and neuronal migration factor%2C transcript variant X1
LOC100551025	0.374489	1.29638	0.00588496	0.999853	26	SCN3B	protein_coding	XM_003212696.2	sodium voltage-gated channel beta subunit 3
LOC104916030	-0.600825	-1.51658	0.00592865	0.999853	NW_011131185.1	LOC104916030	protein_coding	XM_019611160.1	syntaxin-4-like
LOC104910985	-0.403138	-1.32238	0.00608551	0.999853	5	LOC104910985	lncRNA	XR_793548.2	uncharacterized LOC104910985
LOC104916871	-0.381782	-1.30295	0.00613556	0.999853	NW_011211318.1	ZNF541	protein_coding	XM_019611577.1	zinc finger protein 541
LOC100548431	-0.627283	-1.54465	0.0064703	0.999853	2	OPN3	protein_coding	XM_010706827.2	opsin 3
LOC104917072	1.13576	2.19734	0.00657325	0.999853	NW_011215806.1	LOC104917072	protein_coding	XM_010728141.2	zinc finger protein 502-like
LOC104909707	0.43192	1.34903	0.00658944	0.999853	2	LOC104909707	lncRNA	XR_002112041.1	uncharacterized LOC104909707%2C transcript variant X2
LOC100546439	0.617303	1.534	0.00660136	0.999853	1	ZPLD1	protein_coding	XM_019619367.1	zona pellucida like domain containing 1%2C transcript variant X2
LOC104915523	-0.623801	-1.54093	0.00671833	0.999853	NW_011099209.1	LOC104915523	protein_coding	XM_010726429.2	tripartite motif-containing protein 10-like
LOC100547939	3.25083	9.5191	0.00677515	0.999853	6	NME8	protein_coding	XM_019616637.1	NME/NM23 family member 8%2C transcript variant X4
LOC104916365	-0.72343	-1.6511	0.00690226	0.999853	NW_011152545.1	LOC104916365	lncRNA	XR_796581.2	uncharacterized LOC104916365
LOC109370390	-1.15645	-2.22908	0.00692515	0.999853	17	LOC109370390	lncRNA	XR_002120498.1	uncharacterized LOC109370390
LOC104911084	-0.830177	-1.7779	0.00703896	0.999853	5	LOC104911084	protein_coding	XM_010711294.2	cytosolic phospholipase A2 epsilon-like
LOC100543115	-0.191752	-1.14215	0.00708162	0.999853	21	CUX1	protein_coding	XM_019621836.1	cut like homeobox 1
LOC100549112	0.206722	1.15406	0.00708571	0.999853	6	IBA57	protein_coding	XM_010712343.2	IBA57 homolog%2C iron-sulfur cluster assembly
LOC109363915	1.55879	2.94607	0.00738011	0.999853	Z	LOC109363915	lncRNA	XR_002109812.1	uncharacterized LOC109363915
LOC104911730	-0.218274	-1.16334	0.00743232	0.999853	7	LOC104911730	protein_coding	XM_010713741.2	cytoplasmic dynein 1 intermediate chain 2-like%2C transcript variant X1
LOC104917243	-0.465648	-1.38094	0.00765663	0.999853	NW_011217774.1	LOC104917243	protein_coding	XM_019611922.1	platelet glycoprotein VI-like
LOC104911368	0.944843	1.92498	0.00779835	0.999853	6	LOC104911368	lncRNA	XR_002115845.1	uncharacterized LOC104911368%2C transcript variant X2
LOC109367648	1.50856	2.84526	0.00810603	0.999853	5	LOC109367648	lncRNA	XR_002114904.1	uncharacterized LOC109367648
LOC100545526	0.45247	1.36838	0.00819988	0.999853	7	TFCP2L1	protein_coding	XM_019617408.1	transcription factor CP2 like 1
LOC109370248	1.60382	3.03948	0.00825783	0.999853	16	LOC109370248	protein_coding	XM_019620844.1	mitotic spindle assembly checkpoint protein MAD1-like%2C transcript variant X3
LOC104917179	0.654281	1.57383	0.00828119	0.999853	NW_011217588.1	LOC104917179	protein_coding	XM_010728290.2	zinc finger protein 501-like%2C transcript variant X4
LOC104911513	-0.400735	-1.32018	0.00832662	0.999853	1	LOC104911513	protein_coding	XM_019615686.1	trichohyalin-like%2C transcript variant X2
LOC109368835	2.87949	7.35888	0.00849454	0.999853	8	LOC109368835	lncRNA	XR_002117217.1	uncharacterized LOC109368835
LOC100548951	0.661068	1.58125	0.00855694	0.999853	3	ADCY8	protein_coding	XM_019614245.1	adenylate cyclase 8%2C transcript variant X2
LOC104916158	0.392411	1.31259	0.00865029	0.999853	1	LOC104916158	lncRNA	XR_796546.2	uncharacterized LOC104916158%2C transcript variant X1
LOC100540634	-0.273717	-1.20892	0.00870275	0.999853	4	PCDH18	protein_coding	XM_010709498.2	protocadherin 18%2C transcript variant X2
LOC100549534	-0.176996	-1.13053	0.00871381	0.999853	15	RAD50	protein_coding	XM_019620504.1	RAD50 double strand break repair protein%2C transcript variant X1
LOC104916962	0.198041	1.14714	0.0087573	0.999853	NW_011213288.1	LOC104916962	protein_coding	XM_010728033.2	synaptogyrin-2-like
LOC100538942	0.242999	1.18345	0.00883812	0.999853	8	HTR7	protein_coding	XM_010714709.2	5-hydroxytryptamine receptor 7
LOC109364061	0.723916	1.65166	0.00890084	0.999853	Z	LOC109364061	lncRNA	XR_002110041.1	uncharacterized LOC109364061%2C transcript variant X1
LOC104909837	0.138578	1.10082	0.00897175	0.999853	2	LOC104909837	protein_coding	XM_010707494.2	DNA polymerase zeta catalytic subunit-like
LOC104915486	0.44719	1.36338	0.00904588	0.999853	NW_011097846.1	LOC104915486	protein_coding	XM_010726384.2	monocarboxylate transporter 8-like
LOC104914536	-0.371785	-1.29395	0.00908408	0.999853	28	LOC104914536	protein_coding	XM_019623158.1	inositol 1%2C4%2C5-trisphosphate receptor type 3-like
LOC100540722	-0.324734	-1.25243	0.00914285	0.999853	17	CCDC157	protein_coding	XM_019621132.1	coiled-coil domain containing 157%2C transcript variant X2
LOC100543060	0.347964	1.27276	0.00920378	0.999853	10	HSPB11	protein_coding	XM_019618748.1	heat shock protein family B (small) member 11
LOC100549196	-0.62391	-1.54105	0.00922914	0.999853	1	RGN	protein_coding	XM_010727013.1	regucalcin
LOC104916736	-0.554241	-1.4684	0.00928537	0.999853	NW_011198681.1	LOC104916736	lncRNA	XR_796667.2	uncharacterized LOC104916736
LOC100539598	0.355726	1.27963	0.00932603	0.999853	3	IGFBP3	protein_coding	XM_010708224.2	insulin like growth factor binding protein 3
LOC100550753	-2.76091	-6.77825	0.00935385	0.999853	19	LHX3	protein_coding	XM_003207862.3	LIM homeobox 3
LOC100540632	-0.356457	-1.28028	0.00941998	0.999853	2	SASH1	protein_coding	XM_019612896.1	SAM and SH3 domain containing 1
LOC109367137	0.896294	1.86128	0.0095113	0.999853	4	LOC109367137	lncRNA	XR_002113893.1	uncharacterized LOC109367137%2C transcript variant X2
LOC109364625	-1.28538	-2.43747	0.00954502	0.999853	NW_011143359.1	LOC109364625	lncRNA	XR_002110518.1	uncharacterized LOC109364625
LOC104917392	0.554645	1.46881	0.00975342	0.999853	NW_011318083.1	LOC104917392	protein_coding	XM_010728574.1	zinc finger protein 572-like
LOC104916366	-0.28194	-1.21583	0.00975537	0.999853	NW_011152643.1	FAU	protein_coding	XM_010727410.2	FAU%2C ubiquitin like and ribosomal protein S30 fusion
LOC104911371	-0.393755	-1.31381	0.0099963	0.999853	6	LOC104911371	lncRNA	XR_002115849.1	uncharacterized LOC104911371%2C transcript variant X2
LOC100542846	0.28315	1.21685	0.0100289	0.999853	5	BDKRB2	protein_coding	XM_010711878.2	bradykinin receptor B2%2C transcript variant X1
LOC104913760	-0.414135	-1.3325	0.010115	0.999853	20	LOC104913760	protein_coding	XM_019621599.1	uncharacterized protein C16orf45 homolog
LOC104917426	-0.191196	-1.14171	0.0101855	0.999853	1	LOC104917426	protein_coding	XM_010728638.1	tripeptidyl-peptidase 2-like
LOC104916379	-1.14823	-2.21641	0.0103406	0.999853	NW_011152973.1	LOC104916379	protein_coding	XM_010727423.2	insulin gene enhancer protein ISL-2-like
LOC104915671	-1.00484	-2.00673	0.0105805	0.999853	NW_011110925.1	LOC104915671	V_segment
LOC100545207	-0.361112	-1.28442	0.0106426	0.999853	3	LOC100545207	lncRNA	XR_792923.2	uncharacterized LOC100545207%2C transcript variant X1
LOC104915024	-0.441265	-1.35779	0.0106491	0.999853	Z	LOC104915024	protein_coding	XM_010725668.2	FRAS1-related extracellular matrix protein 1-like
LOC104910478	-0.646815	-1.56571	0.010746	0.999853	3	TSNARE1	protein_coding	XM_010709379.1	t-SNARE domain containing 1
LOC100540221	0.298377	1.22976	0.0108107	0.999853	4	SH2D4A	protein_coding	XM_010709579.2	SH2 domain containing 4A
LOC100548448	-0.222127	-1.16645	0.0108733	0.999853	11	CCDC50	protein_coding	XM_019618876.1	coiled-coil domain containing 50
LOC104912417	-0.237616	-1.17904	0.0111537	0.999853	10	LOC104912417	protein_coding	XM_010716036.2	tyrosine-protein kinase JAK1-like
LOC104916650	1.88137	3.68424	0.0112024	0.999853	NW_011188762.1	LOC104916650	protein_coding	XM_010727671.2	histone H3
LOC100541289	1.25019	2.37872	0.0112519	0.999853	2	HS3ST5	protein_coding	XM_010707509.2	heparan sulfate-glucosamine 3-sulfotransferase 5
LOC100540858	0.196715	1.14609	0.0113055	0.999853	13	CEBPG	protein_coding	XM_010717745.2	CCAAT/enhancer binding protein gamma
LOC100543903	-2.56455	-5.91571	0.0113307	0.999853	NW_011209930.1	LOC100543903	protein_coding	XM_010727795.2	scale keratin-like
LOC100544693	1.60825	3.04882	0.0114435	0.999853	1	LOC100544693	protein_coding	XM_010712061.1	histone H3.3-like
LOC104912874	3.5733	11.9034	0.0115367	0.999853	12	LOC104912874	lncRNA	XR_002119062.1	uncharacterized LOC104912874%2C transcript variant X1
LOC100545127	-0.206141	-1.1536	0.0116813	0.999853	14	FGD3	protein_coding	XM_019620064.1	FYVE%2C RhoGEF and PH domain containing 3%2C transcript variant X1
LOC100544731	0.754212	1.68671	0.011852	0.999853	21	LOC100544731	protein_coding	XM_010721858.2	C-C motif chemokine 4 homolog
LOC100550812	-0.340674	-1.26635	0.0119508	0.999853	16	LOC100550812	protein_coding	XM_019620838.1	caspase recruitment domain-containing protein 11
LOC100546035	0.408622	1.32742	0.0121421	0.999853	5	CAPN3	protein_coding	XM_019615582.1	calpain 3%2C transcript variant X3
LOC109370120	1.16989	2.24994	0.0121816	0.999853	15	LOC109370120	lncRNA	XR_002119949.1	uncharacterized LOC109370120
LOC100550895	0.465632	1.38092	0.0123454	0.999853	3	ZFAND1	protein_coding	XM_003205142.3	zinc finger AN1-type containing 1%2C transcript variant X1
LOC104915427	0.354661	1.27869	0.0123813	0.999853	NW_011094119.1	LOC104915427	protein_coding	XM_010726320.2	zinc finger protein 345-like%2C transcript variant X2
LOC100543815	-0.214608	-1.16039	0.0124505	0.999853	1	SLC7A1	protein_coding	XM_003203401.3	solute carrier family 7 member 1%2C transcript variant X1
LOC104911910	-0.697868	-1.62211	0.0124511	0.999853	8	LOC104911910	lncRNA	XR_002117044.1	uncharacterized LOC104911910%2C transcript variant X1
LOC104910861	0.788609	1.72741	0.0125439	0.999853	4	LOC104910861	protein_coding	XM_010710488.2	uncharacterized LOC104910861
LOC104917474	0.278019	1.21253	0.0127194	0.999853	1	LOC104917474	lncRNA	XR_796887.2	uncharacterized LOC104917474%2C transcript variant X4
LOC100538750	-0.233013	-1.17529	0.0127563	0.999853	17	CABIN1	protein_coding	XM_019621100.1	calcineurin binding protein 1%2C transcript variant X7
LOC100539302	-0.484455	-1.39906	0.0129381	0.999853	6	LOC100539302	protein_coding	XM_019616736.1	death domain-containing membrane protein NRADD-like
LOC104914410	-0.284527	-1.21801	0.0131332	0.999853	27	LOC104914410	protein_coding	XM_010723879.2	uncharacterized LOC104914410%2C transcript variant X3
LOC104916616	0.957915	1.9425	0.0133585	0.999853	NW_011187223.1	LOC104916616	lncRNA	XR_796625.2	uncharacterized LOC104916616
LOC100542889	0.5375	1.45145	0.0134843	0.999853	2	TAAR1	protein_coding	XM_019613007.1	trace amine associated receptor 1
LOC100546552	0.259154	1.19678	0.0135974	0.999853	4	LAMTOR3	protein_coding	XM_010710104.2	late endosomal/lysosomal adaptor%2C MAPK and MTOR activator 3
LOC104913380	0.338634	1.26456	0.0137418	0.999853	16	IGSF6	protein_coding	XM_010719436.2	immunoglobulin superfamily member 6
LOC104915351	-0.213426	-1.15944	0.0138417	0.999853	Z	LOC104915351	protein_coding	XM_010726225.1	transcription factor TFIIIB component B'' homolog
LOC100550139	0.26539	1.20196	0.0139768	0.999853	8	FAS	protein_coding	XM_003208022.3	Fas cell surface death receptor%2C transcript variant X1
LOC109370774	0.942045	1.92125	0.0140448	0.999853	22	LOC109370774	lncRNA	XR_002121183.1	uncharacterized LOC109370774
LOC104911287	0.50515	1.41927	0.014065	0.999853	5	GPR135	protein_coding	XM_010712129.2	G protein-coupled receptor 135
LOC104915446	-0.644904	-1.56364	0.0142091	0.999853	NW_011094946.1	LOC104915446	protein_coding	XM_010726342.1	alcohol dehydrogenase 1-like
LOC100546631	0.517507	1.43148	0.0142302	0.999853	1	MAB21L3	protein_coding	XM_019618618.1	mab-21 like 3%2C transcript variant X5
LOC100548851	0.865727	1.82226	0.0142377	0.999853	5	LUZP2	protein_coding	XM_010710705.2	leucine zipper protein 2%2C transcript variant X1
LOC100538593	0.353581	1.27773	0.0145965	0.999853	16	RADIL	protein_coding	XM_019620626.1	Rap associating with DIL domain
LOC100541753	1.29069	2.44646	0.0149702	0.999853	4	DMP1	protein_coding	XM_010709725.2	dentin matrix acidic phosphoprotein 1
LOC100540834	0.869987	1.82765	0.0150319	0.999853	10	LOC100540834	protein_coding	XM_010715727.2	putative dimethylaniline monooxygenase [N-oxide-forming] 6
LOC104911063	0.435094	1.352	0.0150473	0.999853	5	LOC104911063	lncRNA	XR_793603.2	uncharacterized LOC104911063
LOC104913945	-0.443501	-1.3599	0.0151	0.999853	21	LOC104913945	protein_coding	XM_019622043.1	cytospin-B-like
LOC104911092	-0.637066	-1.55516	0.0154291	0.999853	5	LOC104911092	protein_coding	XM_010711311.2	MAX gene-associated protein-like
LOC100550719	-1.70373	-3.25741	0.0154772	0.999853	27	LOC100550719	protein_coding	XM_010723897.2	feather keratin 4
LOC100548129	-0.375944	-1.29769	0.0156955	0.999853	2	MAP1LC3C	protein_coding	XM_010706830.2	microtubule associated protein 1 light chain 3 gamma
LOC100544826	0.293167	1.22533	0.0157376	0.999853	14	NINJ1	protein_coding	XM_010718639.2	ninjurin 1
LOC100545828	0.532615	1.44655	0.0160525	0.999853	6	TFPI2	protein_coding	XM_019616761.1	tissue factor pathway inhibitor 2
LOC100546488	0.290484	1.22305	0.0161785	0.999853	2	BROX	protein_coding	XM_003203824.3	BRO1 domain and CAAX motif containing%2C transcript variant X1
LOC104913571	-1.31103	-2.48119	0.0162859	0.999853	17	LOC104913571	protein_coding	XM_019621113.1	tetratricopeptide repeat protein 28-like%2C transcript variant X2
LOC100545372	-1.14098	-2.20531	0.016369	0.999853	8	PKD2L1	protein_coding	XM_019617606.1	polycystin 2 like 1%2C transient receptor potential cation channel%2C transcript variant X1
LOC100546188	0.781952	1.71946	0.0164187	0.999853	4	GABRA2	protein_coding	XM_010710218.2	gamma-aminobutyric acid type A receptor alpha2 subunit%2C transcript variant X1
LOC104909847	-0.270562	-1.20628	0.0164778	0.999853	1	LOC104909847	lncRNA	XR_792632.2	uncharacterized LOC104909847%2C transcript variant X2
LOC100542672	0.511834	1.42586	0.0165944	0.999853	1	IL1R2	protein_coding	XM_010727842.2	interleukin 1 receptor type 2
LOC100539911	-0.304303	-1.23482	0.0168904	0.999853	9	TRMT2B	protein_coding	XM_010715015.2	tRNA methyltransferase 2 homolog B%2C transcript variant X2
LOC104913961	0.277525	1.21211	0.0169161	0.999853	21	LOC104913961	protein_coding	XM_010722161.2	vacuole membrane protein 1-like
LOC104914770	-0.272051	-1.20752	0.0172431	0.999853	Z	LOC104914770	lncRNA	XR_796130.2	uncharacterized LOC104914770
LOC109368143	-0.513674	-1.42768	0.0173194	0.999853	6	LOC109368143	lncRNA	XR_002115866.1	uncharacterized LOC109368143
LOC109371079	-0.406753	-1.3257	0.0173522	0.999853	28	LOC109371079	lncRNA	XR_002121754.1	uncharacterized LOC109371079
LOC104910452	0.143227	1.10437	0.0173929	0.999853	3	RNF139	protein_coding	XM_010709310.1	ring finger protein 139
LOC100546618	-0.157157	-1.11509	0.0175945	0.999853	20	COIL	protein_coding	XM_003211560.3	coilin
LOC100541854	0.161715	1.11862	0.0176265	0.999853	2	LOC100541854	protein_coding	XM_010706541.2	atlastin-2%2C transcript variant X1
LOC104914994	0.552502	1.46663	0.0178029	0.999853	Z	LOC104914994	lncRNA	XR_796204.2	uncharacterized LOC104914994
LOC104911770	0.44776	1.36392	0.0178169	0.999853	7	LOC104911770	protein_coding	XM_010713813.2	prolyl endopeptidase FAP-like
LOC104910847	0.495664	1.40997	0.0178454	0.999853	4	LOC104910847	protein_coding	XM_019614967.1	ellis-van Creveld syndrome protein
LOC109369500	0.275962	1.2108	0.0180873	0.999853	11	LOC109369500	lncRNA	XR_002118630.1	uncharacterized LOC109369500%2C transcript variant X2
LOC100541919	-0.268748	-1.20476	0.0180966	0.999853	5	NIN	protein_coding	XM_010712153.2	ninein%2C transcript variant X1
LOC100541969	-0.181015	-1.13368	0.0181867	0.999853	5	LOC100541969	protein_coding	XM_010710994.1	uncharacterized LOC100541969
LOC104909589	0.364876	1.28777	0.0184945	0.999853	2	LOC104909589	lncRNA	XR_002111792.1	uncharacterized LOC104909589%2C transcript variant X1
LOC100549209	-0.257161	-1.19512	0.0185504	0.999853	4	FABP1	protein_coding	XM_010710589.1	fatty acid binding protein 1
LOC100551249	0.635825	1.55383	0.0186832	0.999853	2	GNG4	protein_coding	XM_003204016.3	G protein subunit gamma 4
LOC100546809	0.766483	1.70112	0.018813	0.999853	8	LOC100546809	protein_coding	XM_010714225.2	protein NDNF-like%2C transcript variant X2
LOC100543127	-0.615449	-1.53203	0.018887	0.999853	1	STRIP2	protein_coding	XM_010707209.2	striatin interacting protein 2
LOC100546539	0.715386	1.64192	0.0193604	0.999853	1	LOC100546539	protein_coding	XM_010713804.2	aldose reductase-related protein 2-like
LOC109370671	0.864346	1.82051	0.0194832	0.999853	21	LOC109370671	lncRNA	XR_002121004.1	uncharacterized LOC109370671
LOC109366585	1.49983	2.82808	0.0195024	0.999853	3	LOC109366585	lncRNA	XR_002112964.1	uncharacterized LOC109366585%2C transcript variant X2
LOC104912548	-0.303651	-1.23426	0.0195194	0.999853	11	LOC104912548	protein_coding	XM_010716403.2	transcription factor Dp-2%2C transcript variant X1
LOC104912337	-0.383304	-1.30433	0.0195518	0.999853	10	LOC104912337	protein_coding	XM_010715722.2	protein PRRC2C-like
LOC109364412	0.498005	1.41226	0.0196769	0.999853	NW_011121104.1	LOC109364412	lncRNA	XR_002110370.1	uncharacterized LOC109364412
LOC109366271	1.78981	3.45769	0.0197137	0.999853	2	LOC109366271	lncRNA	XR_002112498.1	uncharacterized LOC109366271
LOC100546018	0.326627	1.25408	0.0197287	0.999853	1	LIPI	protein_coding	XM_003202864.3	lipase I
LOC104916194	0.739234	1.66929	0.0199226	0.999853	NW_011139070.1	LOC104916194	protein_coding	XM_010727189.1	nuclear receptor subfamily 4 group A member 1
LOC100550975	0.508144	1.42222	0.0199619	0.999853	28	ADORA3	protein_coding	XM_019623213.1	adenosine A3 receptor
LOC100547868	0.163688	1.12015	0.0200057	0.999853	1	ATP5J	protein_coding	XM_010722413.1	ATP synthase%2C H+ transporting%2C mitochondrial Fo complex subunit F6%2C transcript variant X2
LOC104917129	-1.22094	-2.33098	0.0201523	0.999853	NW_011216575.1	LOC104917129	protein_coding	XM_010728243.1	uncharacterized LOC104917129
LOC104911546	-0.331848	-1.25862	0.020158	0.999853	6	LOC104911546	lncRNA	XR_793992.2	uncharacterized LOC104911546
LOC104913820	-0.982058	-1.97528	0.0203591	0.999853	20	LOC104913820	lncRNA	XR_002120852.1	uncharacterized LOC104913820%2C transcript variant X2
LOC100542052	-0.225742	-1.16938	0.0206823	0.999853	1	LOC100542052	protein_coding	XM_010723016.2	serine/arginine repetitive matrix protein 2
LOC109366209	0.72199	1.64946	0.0206832	0.999853	2	LOC109366209	lncRNA	XR_002112368.1	uncharacterized LOC109366209
LOC100546917	0.247026	1.18676	0.020708	0.999853	13	NUDT7	protein_coding	XM_019619697.1	nudix hydrolase 7
LOC109365083	-0.604393	-1.52034	0.0207596	0.999853	NW_011215686.1	LOC109365083	lncRNA	XR_002110767.1	uncharacterized LOC109365083
LOC104916708	1.15543	2.22751	0.0207957	0.999853	NW_011194463.1	LOC104916708	protein_coding	XM_010727719.1	free fatty acid receptor 2-like
LOC100544815	-0.772127	-1.70779	0.0208209	0.999853	7	LOC100544815	protein_coding	XM_019616819.1	scavenger receptor cysteine-rich type 1 protein M130-like%2C transcript variant X1
LOC100546621	-0.182903	-1.13517	0.0209673	0.999853	1	LOC100546621	protein_coding	XM_010727043.2	cohesin subunit SA-2-like
LOC100551298	0.192225	1.14252	0.0213034	0.999853	2	FBXO30	protein_coding	XM_003204095.3	F-box protein 30%2C transcript variant X2
LOC109366917	0.288673	1.22152	0.0213411	0.999853	3	LOC109366917	lncRNA	XR_002113626.1	uncharacterized LOC109366917%2C transcript variant X2
LOC104913924	-0.305881	-1.23617	0.0213425	0.999853	21	LOC104913924	protein_coding	XM_010722030.2	ubiquitin carboxyl-terminal hydrolase 32-like
LOC100547473	0.742029	1.67253	0.0215062	0.999853	4	LOC100547473	protein_coding	XM_010710619.2	transmembrane emp24 domain-containing protein 11-like%2C transcript variant X2
LOC104911657	0.131513	1.09544	0.0219002	0.999853	7	LOC104911657	protein_coding	XM_010713517.1	alpha-aspartyl dipeptidase-like
LOC100541551	-0.209363	-1.15618	0.021917	0.999853	27	HDGF	protein_coding	XM_010723853.2	hepatoma-derived growth factor
LOC100539136	-0.957153	-1.94147	0.0221037	0.999853	2	GREB1	protein_coding	XM_010707907.2	growth regulation by estrogen in breast cancer 1
LOC109367957	0.817879	1.76281	0.0222594	0.999853	1	LOC109367957	lncRNA	XR_002115569.1	uncharacterized LOC109367957
LOC104915014	0.476046	1.39093	0.0222999	0.999853	Z	LOC104915014	protein_coding	XM_019610468.1	uncharacterized LOC104915014%2C transcript variant X1
LOC100545715	0.190416	1.14109	0.0223392	0.999853	1	ETS2	protein_coding	XM_010723612.2	ETS proto-oncogene 2%2C transcription factor
LOC104913954	0.228001	1.17121	0.0223641	0.999853	21	TXNDC17	protein_coding	XM_010722135.2	thioredoxin domain containing 17
LOC104911693	-0.292187	-1.22449	0.0224304	0.999853	7	LOC104911693	protein_coding	XM_010713657.2	anion exchange protein 3-like
LOC100542173	-0.178945	-1.13206	0.0225578	0.999853	8	LOC100542173	protein_coding	XM_010714512.2	nucleolar RNA helicase 2
LOC100548325	0.309864	1.23959	0.0226054	0.999853	1	JAM2	protein_coding	XM_019620369.1	junctional adhesion molecule 2%2C transcript variant X5
LOC100541713	0.144212	1.10513	0.0226928	0.999853	9	ITM2A	protein_coding	XM_010715082.1	integral membrane protein 2A
LOC104909466	0.966275	1.95379	0.0227023	0.999853	1	LOC104909466	lncRNA	XR_792336.2	uncharacterized LOC104909466%2C transcript variant X2
LOC100547431	0.363357	1.28642	0.0227229	0.999853	13	CALB2	protein_coding	XM_010717896.1	calbindin 2
LOC100547196	-0.181763	-1.13427	0.022772	0.999853	Z	LOC100547196	protein_coding	XM_019610458.1	probable global transcription activator SNF2L2
LOC104913554	-0.38989	-1.31029	0.022821	0.999853	17	LOC104913554	protein_coding	XM_019621084.1	breakpoint cluster region protein-like%2C transcript variant X1
LOC104914959	0.304848	1.23529	0.0229347	0.999853	Z	LOC104914959	pseudogene
LOC100541675	0.996532	1.9952	0.0230752	0.999853	14	CNTN3	protein_coding	XM_010718739.2	contactin 3%2C transcript variant X1
LOC100541903	-0.19971	-1.14847	0.0235025	0.999853	2	LOC100541903	protein_coding	XM_010706364.2	putative tRNA pseudouridine synthase Pus10%2C transcript variant X1
LOC100542545	1.20623	2.30734	0.0235861	0.999853	13	MC1R	protein_coding	XM_010718169.2	melanocortin 1 receptor
LOC100546329	1.08929	2.1277	0.023799	0.999853	1	PLA1A	protein_coding	XM_010719072.2	phospholipase A1 member A
LOC109363821	-1.47138	-2.77287	0.0238679	0.999853	Z	LOC109363821	lncRNA	XR_002109645.1	uncharacterized LOC109363821
LOC100546855	0.213542	1.15953	0.0240263	0.999853	4	EMCN	protein_coding	XM_019614810.1	endomucin
LOC100548225	0.544014	1.45802	0.0241545	0.999853	1	ITIH2	protein_coding	XM_003201837.3	inter-alpha-trypsin inhibitor heavy chain 2
LOC100543128	0.683859	1.60643	0.0241773	0.999853	1	LOC100543128	pseudogene
LOC104910049	0.70281	1.62767	0.0242048	0.999853	2	LOC104910049	lncRNA	XR_792749.2	uncharacterized LOC104910049
LOC100544606	-0.168618	-1.12398	0.0244106	0.999853	8	C8H10orf76	protein_coding	XM_003208068.3	chromosome 8 C10orf76 homolog%2C transcript variant X1
LOC100539179	1.21225	2.31699	0.0244357	0.999853	1	MLC1	protein_coding	XM_019612138.1	megalencephalic leukoencephalopathy with subcortical cysts 1%2C transcript variant X3
LOC104909761	0.182171	1.13459	0.0244514	0.999853	2	LOC104909761	protein_coding	XM_010707314.2	tubby-related protein 4-like
LOC100545312	-0.163727	-1.12018	0.0244613	0.999853	2	LOC100545312	protein_coding	XM_019612801.1	uncharacterized LOC100545312%2C transcript variant X1
LOC100541962	0.273545	1.20877	0.0245008	0.999853	3	BPHL	protein_coding	XM_019613765.1	biphenyl hydrolase like%2C transcript variant X2
LOC100543595	0.46807	1.38326	0.0245223	0.999853	1	LOC100543595	protein_coding	XM_003202209.3	histone H4
LOC100545653	0.246907	1.18666	0.0246692	0.999853	16	FAM20C	protein_coding	XM_010719679.2	FAM20C%2C golgi associated secretory pathway kinase
LOC104910011	1.71253	3.27735	0.0246871	0.999853	2	LOC104910011	lncRNA	XR_002112592.1	uncharacterized LOC104910011
LOC104912534	1.75466	3.37448	0.0246934	0.999853	11	LOC104912534	lncRNA	XR_794718.2	uncharacterized LOC104912534
LOC109364677	-0.499529	-1.41375	0.0247022	0.999853	NW_011153156.1	LOC109364677	protein_coding	XM_019611311.1	5-hydroxytryptamine receptor 1A-like
LOC109369275	-0.532956	-1.44689	0.0247368	0.999853	10	LOC109369275	lncRNA	XR_002118142.1	uncharacterized LOC109369275
LOC100548931	-0.177089	-1.1306	0.024946	0.999853	Z	ZBTB5	protein_coding	XM_010726264.2	zinc finger and BTB domain containing 5%2C transcript variant X2
LOC100544093	0.278939	1.2133	0.0253394	0.999853	9	ATP1B4	protein_coding	XM_010715455.2	ATPase Na+/K+ transporting family member beta 4%2C transcript variant X4
LOC100546794	0.382953	1.30401	0.025355	0.999853	2	COLEC11	protein_coding	XM_010707936.2	collectin subfamily member 11%2C transcript variant X1
LOC109365096	-0.454048	-1.36988	0.0256449	0.999853	NW_011215793.1	LOC109365096	protein_coding	XM_019611725.1	uncharacterized LOC109365096
LOC100546916	0.217862	1.16301	0.025659	0.999853	13	LPCAT2	protein_coding	XM_010717811.2	lysophosphatidylcholine acyltransferase 2
LOC104909538	0.340791	1.26645	0.0257407	0.999853	2	LOC104909538	lncRNA	XR_002111651.1	uncharacterized LOC104909538%2C transcript variant X7
LOC100547415	-0.591341	-1.50665	0.0261084	0.999853	NW_011108187.1	LOC100547415	protein_coding	XM_010726553.2	MAX gene-associated protein
LOC100540682	-0.18019	-1.13303	0.0261532	0.999853	2	GEN1	protein_coding	XM_019613294.1	GEN1%2C Holliday junction 5' flap endonuclease%2C transcript variant X2
LOC100539051	0.331061	1.25794	0.0261829	0.999853	10	FAM102B	protein_coding	XM_003208673.3	family with sequence similarity 102 member B%2C transcript variant X2
LOC100544549	0.300454	1.23153	0.0262542	0.999853	4	UNC5C	protein_coding	XM_010710098.2	unc-5 netrin receptor C
LOC104916413	0.332714	1.25938	0.0264086	0.999853	1	LOC104916413	protein_coding	XM_010727456.2	granulocyte-macrophage colony-stimulating factor receptor subunit alpha-like
LOC104910970	-0.167103	-1.1228	0.0265529	0.999853	5	LOC104910970	protein_coding	XM_019616053.1	DNA-binding protein SMUBP-2-like
LOC100540713	0.276662	1.21139	0.0265846	0.999853	19	LOC100540713	protein_coding	XM_019621573.1	uncharacterized LOC100540713
LOC100550393	0.311239	1.24077	0.0265875	0.999853	6	CREM	protein_coding	XM_019616336.1	cAMP responsive element modulator%2C transcript variant X2
LOC104915555	-0.34717	-1.27206	0.0267327	0.999853	NW_011100282.1	LOC104915555	lncRNA	XR_796396.2	uncharacterized LOC104915555%2C transcript variant X1
LOC100544832	-0.312149	-1.24156	0.0267794	0.999853	21	LOC100544832	protein_coding	XM_010722010.2	acetyl-CoA carboxylase%2C transcript variant X3
LOC100541076	-0.209814	-1.15654	0.0268217	0.999853	28	KCNA2	protein_coding	XM_010724265.2	potassium voltage-gated channel subfamily A member 2%2C transcript variant X1
LOC100538752	-0.260413	-1.19782	0.0270983	0.999853	19	PRRC2B	protein_coding	XM_019621462.1	proline rich coiled-coil 2B%2C transcript variant X7
LOC109369656	1.74057	3.34168	0.0271395	0.999853	12	LOC109369656	lncRNA	XR_002119011.1	uncharacterized LOC109369656
LOC100550909	1.61616	3.06558	0.0271547	0.999853	8	LOC100550909	protein_coding	XM_003208026.3	lipase member M-like
LOC109369195	-0.95012	-1.93203	0.0271998	0.999853	10	LOC109369195	lncRNA	XR_002117886.1	uncharacterized LOC109369195%2C transcript variant X2
LOC104914112	-0.222163	-1.16648	0.0272141	0.999853	1	LOC104914112	protein_coding	XM_019611007.1	coiled-coil-helix-coiled-coil-helix domain-containing protein 5-like
LOC100546607	0.275774	1.21064	0.0272156	0.999853	12	ALDH1A3	protein_coding	XM_010717554.2	aldehyde dehydrogenase 1 family member A3
LOC104911090	-0.185591	-1.13728	0.0273406	0.999853	5	LOC104911090	protein_coding	XM_019615530.1	MAX gene-associated protein-like%2C transcript variant X5
LOC100545126	-0.196424	-1.14585	0.0273553	0.999853	13	WDR59	protein_coding	XM_010717912.2	WD repeat domain 59%2C transcript variant X3
LOC100547686	0.205234	1.15287	0.0274374	0.999853	10	PRDX1	protein_coding	XM_010716180.2	peroxiredoxin 1
LOC109364698	0.382135	1.30327	0.0275274	0.999853	NW_011159623.1	LOC109364698	lncRNA	XR_002110552.1	uncharacterized LOC109364698
LOC104912605	-0.28285	-1.2166	0.0275709	0.999853	11	LOC104912605	protein_coding	XM_010716556.2	centrosomal protein of 63 kDa-like
LOC100542012	0.652835	1.57225	0.0277949	0.999853	5	LTK	protein_coding	XM_019616089.1	leukocyte receptor tyrosine kinase
LOC100538935	0.382761	1.30383	0.0278099	0.999853	4	ZDHHC2	protein_coding	XM_010710138.2	zinc finger DHHC-type containing 2
LOC100544270	0.32311	1.25102	0.0280867	0.999853	1	CPED1	protein_coding	XM_010706395.2	cadherin like and PC-esterase domain containing 1%2C transcript variant X1
LOC109369968	0.526881	1.44081	0.0281619	0.999853	14	LOC109369968	lncRNA	XR_002119675.1	uncharacterized LOC109369968
LOC100547893	-0.308399	-1.23833	0.0282242	0.999853	10	LOC100547893	protein_coding	XM_010715753.2	aspartate--tRNA ligase%2C mitochondrial
LOC109368910	0.319169	1.24761	0.0282297	0.999853	8	LOC109368910	lncRNA	XR_002117381.1	uncharacterized LOC109368910%2C transcript variant X3
LOC109364916	0.712924	1.63912	0.028307	0.999853	NW_011198889.1	LOC109364916	protein_coding	XM_019611498.1	platelet glycoprotein VI-like
LOC104911115	-0.271345	-1.20693	0.028386	0.999853	5	LOC104911115	protein_coding	XM_010711388.2	zinc finger protein 862
LOC100542981	0.244317	1.18453	0.028402	0.999853	1	GPM6B	protein_coding	XM_010726400.2	glycoprotein M6B%2C transcript variant X3
LOC109364024	0.321823	1.24991	0.0284338	0.999853	Z	LOC109364024	lncRNA	XR_002109983.1	uncharacterized LOC109364024
LOC100542780	-0.125638	-1.09099	0.0284768	0.999853	1	RSF1	protein_coding	XM_010706155.2	remodeling and spacing factor 1
LOC104909518	0.224975	1.16876	0.0286346	0.999853	2	LOC104909518	protein_coding	XM_010706537.2	heterogeneous nuclear ribonucleoprotein L-like
LOC100540554	0.417296	1.33542	0.0286774	0.999853	15	EGR1	protein_coding	XM_010719204.2	early growth response 1
LOC109367969	-0.876409	-1.8358	0.0287116	0.999853	5	LOC109367969	lncRNA	XR_002115603.1	uncharacterized LOC109367969%2C transcript variant X2
LOC100543670	-0.16605	-1.12198	0.0287769	0.999853	4	LOC100543670	protein_coding	XM_019615157.1	biorientation of chromosomes in cell division protein 1-like 1
LOC100546007	-0.165959	-1.12191	0.028855	0.999853	25	SFPQ	protein_coding	XM_010723327.2	splicing factor proline and glutamine rich
LOC100540277	-0.172969	-1.12738	0.0289291	0.999853	4	RNF4	protein_coding	XM_019614998.1	ring finger protein 4%2C transcript variant X2
LOC104912808	0.55129	1.4654	0.029043	0.999853	12	LOC104912808	protein_coding	XM_019619379.1	WD repeat-containing protein 72-like%2C transcript variant X1
LOC100549807	-0.224575	-1.16843	0.0291752	0.999853	1	ADCK2	protein_coding	XM_010713319.2	aarF domain containing kinase 2
LOC109367703	-0.253994	-1.1925	0.0291968	0.999853	1	LOC109367703	protein_coding	XM_019615460.1	muskelin-like
LOC109369209	-1.11154	-2.16077	0.0292235	0.999853	10	LOC109369209	lncRNA	XR_002117924.1	uncharacterized LOC109369209%2C transcript variant X2
LOC104912900	-0.213288	-1.15933	0.0292448	0.999853	12	LOC104912900	protein_coding	XM_010717693.2	ras GTPase-activating-like protein IQGAP1
LOC100543636	0.392167	1.31236	0.0293102	0.999853	15	LOC100543636	protein_coding	XM_010719004.2	ovoinhibitor%2C transcript variant X1
LOC104916915	-0.307606	-1.23765	0.0293843	0.999853	NW_011212390.1	LOC104916915	protein_coding	XM_010727984.2	ETS translocation variant 3-like protein
LOC104910368	0.308728	1.23862	0.0294522	0.999853	3	LOC104910368	lncRNA	XR_793006.2	uncharacterized LOC104910368
LOC104911279	-0.548317	-1.46238	0.0295791	0.999853	5	C5H14orf37	protein_coding	XM_010712091.2	chromosome 5 C14orf37 homolog
LOC109370086	0.461352	1.37683	0.0295834	0.999853	1	LOC109370086	lncRNA	XR_002119896.1	uncharacterized LOC109370086%2C transcript variant X2
LOC104913007	0.747933	1.67939	0.0299226	0.999853	13	TDRD12	protein_coding	XM_019619669.1	tudor domain containing 12
LOC104914111	-0.886541	-1.84874	0.0299262	0.999853	23	AJAP1	protein_coding	XM_010722711.2	adherens junctions associated protein 1%2C transcript variant X1
LOC104911924	0.386708	1.30741	0.029999	0.999853	8	LOC104911924	lncRNA	XR_794279.1	uncharacterized LOC104911924
LOC100538520	-0.144409	-1.10528	0.0300782	0.999853	9	NONO	protein_coding	XM_010714998.2	non-POU domain containing%2C octamer-binding%2C transcript variant X2
LOC104913930	-0.209816	-1.15654	0.0301667	0.999853	21	LOC104913930	protein_coding	XM_010722043.2	mediator of RNA polymerase II transcription subunit 13-like%2C transcript variant X1
LOC100548792	-0.238247	-1.17956	0.0301757	0.999853	2	LOC100548792	protein_coding	XM_019613574.1	collagen alpha-1(XII) chain-like
LOC104909917	-0.130158	-1.09441	0.0302659	0.999853	2	SENP6	protein_coding	XM_010707718.2	SUMO1/sentrin specific peptidase 6
LOC104917238	-0.324928	-1.2526	0.0302677	0.999853	NW_011217760.1	LOC104917238	lncRNA	XR_002110830.1	uncharacterized LOC104917238%2C transcript variant X4
LOC104912574	0.348711	1.27342	0.0302916	0.999853	11	LOC104912574	lncRNA	XR_794754.2	uncharacterized LOC104912574
LOC100541081	0.431232	1.34838	0.0302958	0.999853	NW_011144469.1	LOC100541081	protein_coding	XM_003213906.3	protein S100-A6
LOC104910886	0.628872	1.54636	0.0303625	0.999853	4	EGR4	protein_coding	XM_010710563.2	early growth response 4
LOC100546620	1.82334	3.539	0.0304037	0.999853	25	LOC100546620	protein_coding	XM_003212593.2	gap junction beta-3 protein-like
LOC104917199	0.263231	1.20016	0.030442	0.999853	NW_011217650.1	LOC104917199	protein_coding	XM_010728360.2	uncharacterized LOC104917199
LOC100549110	-0.474274	-1.38922	0.030479	0.999853	5	LOC100549110	protein_coding	XM_019615291.1	aldehyde dehydrogenase family 3 member B1-like%2C transcript variant X2
LOC100550682	-0.172177	-1.12676	0.0305052	0.999853	1	LOC100550682	protein_coding	XM_010728795.2	histone-lysine N-methyltransferase SETDB2
LOC100544436	0.389901	1.3103	0.0306404	0.999853	2	LOC100544436	protein_coding	XM_010708181.2	L-threonine 3-dehydrogenase%2C mitochondrial
LOC100544558	0.20169	1.15004	0.0306755	0.999853	7	NAB1	protein_coding	XM_010713374.2	NGFI-A binding protein 1%2C transcript variant X2
LOC104917584	0.38382	1.30479	0.0309149	0.999853	1	LOC104917584	protein_coding	XM_010729001.2	neurobeachin-like
LOC100547528	-0.0788513	-1.05618	0.0309644	0.999853	8	ALDH18A1	protein_coding	XM_010714941.2	aldehyde dehydrogenase 18 family member A1%2C transcript variant X3
LOC100547348	-0.118928	-1.08593	0.0310581	0.999853	Z	LOC100547348	protein_coding	XM_019610455.1	probable global transcription activator SNF2L2
LOC104912929	0.242208	1.1828	0.0311294	0.999853	13	LOC104912929	protein_coding	XM_010717752.2	rhophilin-2-like
LOC100543354	-0.135493	-1.09847	0.0311466	0.999853	2	EPB41L2	protein_coding	XM_010707366.2	erythrocyte membrane protein band 4.1 like 2
LOC100543722	-0.233382	-1.17559	0.0311528	0.999853	9	LOC100543722	protein_coding	XM_010715055.2	NHS-like protein 2%2C transcript variant X2
LOC104915332	0.781456	1.71886	0.0311758	0.999853	Z	SPINK4	protein_coding	XM_010726184.2	serine peptidase inhibitor%2C Kazal type 4
LOC104914463	0.559634	1.4739	0.0312586	0.999853	1	LOC104914463	lncRNA	XR_002120422.1	uncharacterized LOC104914463%2C transcript variant X4
LOC100548271	0.280221	1.21438	0.0313659	0.999853	1	TMPRSS2	protein_coding	XM_010723927.2	transmembrane protease%2C serine 2
LOC100545813	-0.25227	-1.19108	0.0314435	0.999853	26	ETS1	protein_coding	XM_010723582.2	ETS proto-oncogene 1%2C transcription factor%2C transcript variant X2
LOC104914389	-0.362097	-1.28529	0.0314576	0.999853	26	TMPRSS5	protein_coding	XM_019622913.1	transmembrane protease%2C serine 5
LOC104912625	0.137971	1.10036	0.0315042	0.999853	11	LOC104912625	protein_coding	XM_010716635.2	disks large homolog 1-like
LOC100546352	0.272658	1.20803	0.0315195	0.999853	7	ACKR3	protein_coding	XM_019616863.1	atypical chemokine receptor 3%2C transcript variant X2
LOC100542868	0.540819	1.4548	0.0316444	0.999853	21	KIF12	protein_coding	XM_010721714.2	kinesin family member 12%2C transcript variant X1
LOC100549407	-0.156425	-1.11452	0.0316968	0.999853	2	CCDC28A	protein_coding	XM_010707259.2	coiled-coil domain containing 28A
LOC100539997	-0.130955	-1.09502	0.0317683	0.999853	28	AP4B1	protein_coding	XM_010724136.2	adaptor related protein complex 4 beta 1 subunit
LOC100541299	0.225138	1.16889	0.0319505	0.999853	5	CD59	protein_coding	XM_003206369.3	CD59 molecule
LOC100547547	-0.24143	-1.18216	0.0320479	0.999853	25	FAM167B	protein_coding	XM_003212597.3	family with sequence similarity 167 member B
LOC104914801	0.677453	1.59931	0.0321026	0.999853	1	LOC104914801	lncRNA	XR_002109537.1	uncharacterized LOC104914801%2C transcript variant X5
LOC109369919	-0.403965	-1.32314	0.0321225	0.999853	14	LOC109369919	lncRNA	XR_002119591.1	uncharacterized LOC109369919
LOC100547294	0.178004	1.13132	0.0322583	0.999853	28	RAB29	protein_coding	XM_010724198.2	RAB29%2C member RAS oncogene family
LOC104911317	0.32815	1.2554	0.0323551	0.999853	6	ACKR2	protein_coding	XM_010712263.2	atypical chemokine receptor 2
LOC104910632	1.25717	2.39027	0.0324772	0.999853	4	LOC104910632	lncRNA	XR_793272.2	uncharacterized LOC104910632
LOC104916369	-0.320709	-1.24894	0.0324886	0.999853	NW_011152745.1	LOC104916369	protein_coding	XM_019611306.1	ATP-binding cassette sub-family F member 1-like
LOC104911603	0.670718	1.59187	0.0325967	0.999853	1	LOC104911603	protein_coding	XM_010713193.1	insulin-like growth factor I
LOC104914555	-0.457955	-1.37359	0.032652	0.999853	1	LOC104914555	protein_coding	XM_010724449.2	ATP-binding cassette sub-family G member 1-like
LOC100550740	0.390014	1.31041	0.0327056	0.999853	3	LOC100550740	protein_coding	XM_010709080.1	putative fatty acid-binding protein 5-like protein 3
LOC100538826	-0.123536	-1.0894	0.0327352	0.999853	2	ROCK2	protein_coding	XM_010707909.2	Rho associated coiled-coil containing protein kinase 2%2C transcript variant X2
LOC100539357	-0.220692	-1.16529	0.0328772	0.999853	7	LOC100539357	protein_coding	XM_010713622.2	tubulin polyglutamylase TTLL4%2C transcript variant X1
LOC104915518	0.356682	1.28048	0.0329646	0.999853	NW_011099186.1	LOC104915518	lncRNA	XR_796376.2	uncharacterized LOC104915518
LOC104909304	-0.151226	-1.11051	0.0331496	0.999853	10	LOC104909304	protein_coding	XM_019618387.1	rab GTPase-activating protein 1-like
LOC100547102	-0.287418	-1.22045	0.0331779	0.999853	28	RBM15	protein_coding	XM_010724307.2	RNA binding motif protein 15
LOC100545892	0.260786	1.19813	0.0331972	0.999853	9	AGTR2	protein_coding	XM_019618060.1	angiotensin II receptor type 2%2C transcript variant X2
LOC104910234	0.494324	1.40866	0.0332669	0.999853	3	FBXO15	protein_coding	XM_010708699.2	F-box protein 15
LOC104911358	0.422597	1.34034	0.0332878	0.999853	6	LOC104911358	protein_coding	XM_010712453.2	serine/threonine-protein kinase greatwall-like
LOC100548471	-0.146962	-1.10724	0.0333395	0.999853	1	TCF20	protein_coding	XM_010710305.2	transcription factor 20%2C transcript variant X2
LOC100541914	-0.790139	-1.72924	0.0335339	0.999853	5	ELF5	protein_coding	XM_010711231.2	E74 like ETS transcription factor 5
LOC100542924	-0.142945	-1.10416	0.0335394	0.999853	Z	IKBKAP	protein_coding	XM_010726180.2	inhibitor of kappa light polypeptide gene enhancer in B-cells%2C kinase complex-associated protein%2C transcript variant X1
LOC104910746	-0.480585	-1.39531	0.0335594	0.999853	4	LOC104910746	protein_coding	XM_019615129.1	alcohol dehydrogenase 1-like
LOC104915137	-0.349572	-1.27418	0.0337285	0.999853	Z	GADD45G	protein_coding	XM_010725853.2	growth arrest and DNA damage inducible gamma
LOC100538657	0.280918	1.21497	0.0337604	0.999853	Z	CZH5orf30	protein_coding	XM_010725910.2	chromosome Z C5orf30 homolog
LOC100538400	-0.447414	-1.36359	0.0338008	0.999853	24	SLC20A1	protein_coding	XM_010723200.2	solute carrier family 20 member 1
LOC100546594	0.338415	1.26437	0.0338745	0.999853	3	IMPA2	protein_coding	XM_010708802.2	inositol monophosphatase 2
LOC100544175	-0.155999	-1.11419	0.0338801	0.999853	2	AGPAT5	protein_coding	XM_019613205.1	1-acylglycerol-3-phosphate O-acyltransferase 5%2C transcript variant X1
LOC100546025	0.239266	1.18039	0.0339338	0.999853	2	LOC100546025	protein_coding	XM_019613534.1	probable palmitoyltransferase ZDHHC14
LOC104914818	-0.588014	-1.50318	0.0341059	0.999853	Z	LOC104914818	protein_coding	XM_019610344.1	PDZ domain-containing protein 2-like
LOC100548742	0.20536	1.15297	0.0341812	0.999853	3	LOC100548742	protein_coding	XM_019614361.1	zinc finger homeobox protein 4-like
LOC100549127	0.221768	1.16616	0.0343772	0.999853	16	MRM2	protein_coding	XM_003210570.3	mitochondrial rRNA methyltransferase 2
LOC100547083	0.909661	1.8786	0.0345169	0.999853	23	EPHA8	protein_coding	XM_019622546.1	EPH receptor A8%2C transcript variant X1
LOC104914226	0.24989	1.18912	0.034549	0.999853	24	LOC104914226	protein_coding	XM_019622603.1	disintegrin and metalloproteinase domain-containing protein 28-like%2C transcript variant X2
LOC104916148	0.304377	1.23489	0.0345937	0.999853	1	LOC104916148	protein_coding	XM_019612026.1	granulocyte-macrophage colony-stimulating factor receptor subunit alpha-like
LOC109365935	0.55009	1.46418	0.0346135	0.999853	2	LOC109365935	lncRNA	XR_002111829.1	uncharacterized LOC109365935%2C transcript variant X2
LOC104911276	0.237581	1.17901	0.0347338	0.999853	5	LOC104911276	lncRNA	XR_793789.2	uncharacterized LOC104911276%2C transcript variant X5
LOC104911675	1.42062	2.67701	0.0348975	0.999853	7	LOC104911675	lncRNA	XR_794113.2	uncharacterized LOC104911675
LOC104913597	-0.308464	-1.23839	0.0349563	0.999853	17	LOC104913597	protein_coding	XM_010720509.2	eIF-2-alpha kinase activator GCN1-like
LOC104914684	-0.307813	-1.23783	0.0350503	0.999853	30	LOC104914684	protein_coding	XM_019609956.1	protein ENL-like
LOC100539043	0.157981	1.11572	0.0350973	0.999853	5	ZFYVE21	protein_coding	XM_003206753.3	zinc finger FYVE-type containing 21
LOC100542147	-0.403701	-1.3229	0.0351054	0.999853	30	ABCA7	protein_coding	XM_019610046.1	ATP binding cassette subfamily A member 7
LOC100544553	-0.210663	-1.15722	0.0351702	0.999853	5	CHID1	protein_coding	XM_003206307.3	chitinase domain containing 1%2C transcript variant X8
LOC104916068	-0.257225	-1.19518	0.0351775	0.999853	NW_011134276.1	LOC104916068	protein_coding	XM_010727034.2	DNA-directed RNA polymerase II subunit RPB1-like
LOC100550622	-0.435264	-1.35216	0.0351893	0.999853	25	LOC100550622	protein_coding	XM_019622750.1	microtubule-actin cross-linking factor 1%2C isoforms 1/2/3/5
LOC104916134	0.32484	1.25253	0.0354478	0.999853	NW_011137236.1	LOC104916134	protein_coding	XM_010727115.2	zinc finger protein 586-like
LOC104910488	-0.162492	-1.11922	0.0354523	0.999853	3	LOC104910488	protein_coding	XM_010709406.2	protein EFR3 homolog A-like%2C transcript variant X2
LOC100538354	0.512569	1.42659	0.035575	0.999853	1	CFAP44	protein_coding	XM_010719545.2	cilia and flagella associated protein 44%2C transcript variant X1
LOC100546896	0.759319	1.69269	0.0356402	0.999853	2	LOC100546896	protein_coding	XM_010706630.2	serine palmitoyltransferase 3
LOC109364593	0.409094	1.32785	0.0357507	0.999853	NW_011138801.1	LOC109364593	protein_coding	XM_019611212.1	proline-rich protein 36-like
LOC100547944	0.606693	1.52276	0.0357531	0.999853	10	LOC100547944	protein_coding	XM_003208804.3	riboflavin-binding protein
LOC104910484	-0.560115	-1.47439	0.0358372	0.999853	3	LOC104910484	protein_coding	XM_010709392.2	collagen alpha-1(XXII) chain-like
LOC100546336	0.417479	1.33559	0.0358753	0.999853	2	TLR5	protein_coding	XM_019612651.1	toll like receptor 5%2C transcript variant X1
LOC109366153	1.097	2.1391	0.0359237	0.999853	2	LOC109366153	lncRNA	XR_002112274.1	uncharacterized LOC109366153
LOC104916668	-0.511341	-1.42537	0.0359513	0.999853	NW_011189921.1	LOC104916668	protein_coding	XM_010727686.2	retinol dehydrogenase 3-like
LOC100547316	0.104959	1.07546	0.0361638	0.999853	4	OSTC	protein_coding	XM_019614680.1	oligosaccharyltransferase complex non-catalytic subunit%2C transcript variant X1
LOC100545295	0.912214	1.88193	0.0361806	0.999853	26	TMPRSS4	protein_coding	XM_019622878.1	transmembrane protease%2C serine 4%2C transcript variant X2
LOC100549383	0.425228	1.34279	0.0362087	0.999853	19	WDR31	protein_coding	XM_019621346.1	WD repeat domain 31%2C transcript variant X1
LOC104916291	-0.321213	-1.24938	0.0362452	0.999853	NW_011145319.1	LOC104916291	protein_coding	XM_010727336.2	sortilin-like
LOC100551273	0.203952	1.15185	0.0362921	0.999853	17	MIF	protein_coding	XM_019620922.1	macrophage migration inhibitory factor (glycosylation-inhibiting factor)
LOC109368242	0.34049	1.26619	0.0364878	0.999853	1	LOC109368242	lncRNA	XR_002116094.1	uncharacterized LOC109368242%2C transcript variant X1
LOC100538901	0.397161	1.31691	0.0365816	0.999853	13	LOC100538901	protein_coding	XM_019619660.1	C-factor-like
LOC109368398	2.06076	4.17205	0.0365861	0.999853	6	LOC109368398	lncRNA	XR_002116390.1	uncharacterized LOC109368398
LOC109370448	1.60204	3.03573	0.036596	0.999853	19	LOC109370448	lncRNA	XR_002120548.1	uncharacterized LOC109370448%2C transcript variant X3
LOC104915566	-0.145435	-1.10606	0.0367448	0.999853	NW_011100716.1	LOC104915566	protein_coding	XM_010726484.2	scaffold attachment factor B1-like
LOC109366205	0.475702	1.39059	0.0367513	0.999853	2	LOC109366205	lncRNA	XR_002112364.1	uncharacterized LOC109366205
LOC100542841	-0.199997	-1.1487	0.0368384	0.999853	4	LOC100542841	protein_coding	XM_019615020.1	electroneutral sodium bicarbonate exchanger 1
LOC104913218	0.172543	1.12704	0.0369721	0.999853	15	LOC104913218	lncRNA	XR_795220.2	uncharacterized LOC104913218
LOC100547746	-0.239093	-1.18025	0.0370111	0.999853	17	PRR14L	protein_coding	XM_003211026.3	proline rich 14 like
LOC100540869	-0.172785	-1.12723	0.037032	0.999853	22	CEP250	protein_coding	XM_019622063.1	centrosomal protein 250
LOC109367097	1.41342	2.66368	0.0370492	0.999853	3	tRNA-Ala	tRNA		transfer RNA alanine (anticodon AGC)
LOC100551168	0.482836	1.39749	0.037103	0.999853	12	CRABP1	protein_coding	XM_019619280.1	cellular retinoic acid binding protein 1
LOC104912994	-0.175575	-1.12941	0.0371852	0.999853	13	LOC104912994	protein_coding	XM_010717921.2	nuclear pore complex protein Nup93-like%2C transcript variant X1
LOC100542667	-0.678383	-1.60035	0.0371885	0.999853	1	HAO2	protein_coding	XM_003202690.3	hydroxyacid oxidase 2
LOC100547882	0.349449	1.27407	0.0372308	0.999853	5	NRXN3	protein_coding	XM_019615785.1	neurexin 3%2C transcript variant X2
LOC104911353	-0.36755	-1.29016	0.0372626	0.999853	6	LOC104911353	protein_coding	XM_019616300.1	amyloid beta A4 precursor protein-binding family B member 1-interacting protein-like
LOC100547204	0.19002	1.14078	0.037275	0.999853	1	LOC100547204	protein_coding	XM_010728896.2	spermatogenesis-associated protein 13
LOC104909229	0.357726	1.2814	0.0372787	0.999853	10	LOC104909229	protein_coding	XM_010715661.1	nuclear receptor subfamily 5 group A member 2-like
LOC100543655	-0.181292	-1.1339	0.037454	0.999853	1	CEP290	protein_coding	XM_019613634.1	centrosomal protein 290%2C transcript variant X3
LOC104909905	1.4295	2.69353	0.0374988	0.999853	2	LOC104909905	lncRNA	XR_792673.2	uncharacterized LOC104909905
LOC100550769	0.200319	1.14895	0.0375012	0.999853	17	SCARB1	protein_coding	XM_010720054.2	scavenger receptor class B member 1%2C transcript variant X1
LOC104916947	-0.322811	-1.25077	0.037595	0.999853	NW_011212992.1	LOC104916947	protein_coding	XM_019611640.1	calpain-1 catalytic subunit-like
LOC104909226	-0.206139	-1.1536	0.0376028	0.999853	1	ALKBH8	protein_coding	XM_010729025.2	alkB homolog 8%2C tRNA methyltransferase
LOC100539770	0.226539	1.17002	0.0378692	0.999853	9	TMEM164	protein_coding	XM_003208440.3	transmembrane protein 164
LOC100548346	-0.208552	-1.15553	0.0378968	0.999853	8	MICU1	protein_coding	XM_010714320.2	mitochondrial calcium uptake 1%2C transcript variant X4
LOC104914334	-0.321183	-1.24935	0.0379707	0.999853	25	LOC104914334	protein_coding	XM_019622749.1	microtubule-actin cross-linking factor 1%2C isoforms 1/2/3/5
LOC100549794	-0.137071	-1.09967	0.0381998	0.999853	21	RAD51C	protein_coding	XM_010722054.2	RAD51 paralog C%2C transcript variant X3
LOC100547484	-0.107493	-1.07735	0.038369	0.999853	11	DHX36	protein_coding	XM_003209277.3	DEAH-box helicase 36
LOC104912652	-0.217088	-1.16239	0.0384779	0.999853	11	LOC104912652	protein_coding	XM_010716721.2	cohesin subunit SA-1-like
LOC104916356	0.21823	1.16331	0.0385051	0.999853	NW_011152369.1	LOC104916356	protein_coding	XM_010727400.2	zinc finger protein GLIS2-like
LOC100550706	0.264155	1.20093	0.0385593	0.999853	11	SERPINE2	protein_coding	XM_010716440.2	serpin family E member 2%2C transcript variant X4
LOC100546929	0.271328	1.20692	0.0385664	0.999853	Z	LOC100546929	protein_coding	XM_010725388.2	growth hormone receptor
LOC100549871	-0.173302	-1.12764	0.0386116	0.999853	2	KIDINS220	protein_coding	XM_019613603.1	kinase D interacting substrate 220
LOC104911778	0.147453	1.10761	0.0387587	0.999853	7	LOC104911778	protein_coding	XM_010713839.2	mitogen-activated protein kinase kinase kinase MLT-like
LOC100548872	0.214505	1.16031	0.0389723	0.999853	21	RNF43	protein_coding	XM_010721928.2	ring finger protein 43
LOC100543034	-0.135347	-1.09836	0.0389786	0.999853	NW_011122957.1	LOC100543034	protein_coding	XM_010726804.2	bromodomain-containing protein 4
LOC104912988	-0.223314	-1.16741	0.0389989	0.999853	13	LOC104912988	protein_coding	XM_010717893.2	CCR4-NOT transcription complex subunit 1-like%2C transcript variant X1
LOC100550224	0.667836	1.58869	0.0390501	0.999853	2	PROKR1	protein_coding	XM_003203683.3	prokineticin receptor 1%2C transcript variant X2
LOC100546811	1.02588	2.03621	0.0391066	0.999853	9	LOC100546811	protein_coding	XM_010715314.2	uncharacterized LOC100546811
LOC100545752	0.612134	1.52852	0.0392182	0.999853	20	LOC100545752	protein_coding	XM_010721464.2	ATP-binding cassette sub-family A member 10
LOC100541923	-0.634334	-1.55222	0.0392843	0.999853	7	CCDC173	protein_coding	XM_010713715.2	coiled-coil domain containing 173
LOC104913389	-1.14674	-2.21414	0.0393736	0.999853	16	LOC104913389	lncRNA	XR_002120169.1	uncharacterized LOC104913389%2C transcript variant X1
LOC109370174	-0.248433	-1.18792	0.0393805	0.999853	16	LOC109370174	protein_coding	XM_019620629.1	protein tweety homolog 3-like
LOC100547041	0.193039	1.14317	0.0393807	0.999853	29	PHOSPHO1	protein_coding	XM_003213062.3	phosphoethanolamine/phosphocholine phosphatase%2C transcript variant X1
LOC100544712	0.257082	1.19506	0.0395736	0.999853	5	ESRRB	protein_coding	XM_019615760.1	estrogen related receptor beta%2C transcript variant X1
LOC100542475	-0.499632	-1.41385	0.0396704	0.999853	5	LOC100542475	protein_coding	XM_019615521.1	cytosolic phospholipase A2 epsilon-like%2C transcript variant X4
LOC100547046	-0.793496	-1.73327	0.0397603	0.999853	1	MYBPC1	protein_coding	XM_019615827.1	myosin binding protein C%2C slow type%2C transcript variant X3
LOC104912726	0.655945	1.57565	0.0397856	0.999853	11	LOC104912726	lncRNA	XR_794847.2	uncharacterized LOC104912726%2C transcript variant X2
LOC100549354	-0.180751	-1.13347	0.0399628	0.999853	2	LOC100549354	protein_coding	XM_010708156.2	cell division cycle 5-like protein
LOC104915245	0.454975	1.37076	0.0401069	0.999853	Z	RHOBTB3	protein_coding	XM_010726038.2	Rho related BTB domain containing 3%2C transcript variant X2
LOC104915826	-0.944903	-1.92506	0.0401436	0.999853	NW_011120615.1	CCDC65	protein_coding	XM_010726751.2	coiled-coil domain containing 65
LOC104909751	-0.177256	-1.13073	0.0402395	0.999853	2	LOC104909751	protein_coding	XM_010707288.2	AT-rich interactive domain-containing protein 1B-like%2C transcript variant X1
LOC104916852	-1.024	-2.03356	0.0403259	0.999853	NW_011210882.1	LOC104916852	lncRNA	XR_002110720.1	uncharacterized LOC104916852%2C transcript variant X3
LOC104913499	-0.455028	-1.37081	0.0404375	0.999853	16	LOC104913499	protein_coding	XM_019620837.1	protein sidekick-1-like%2C transcript variant X3
LOC100548266	0.385824	1.30661	0.0407937	0.999853	1	LOC100548266	protein_coding	XM_019612627.1	arg8-vasotocin receptor-like%2C transcript variant X2
LOC100550814	-0.297838	-1.2293	0.0410493	0.999853	17	LOC100550814	protein_coding	XM_019620923.1	uncharacterized LOC100550814
LOC104911884	1.0174	2.02427	0.0411036	0.999853	8	ADIRF	protein_coding	XM_010714179.2	adipogenesis regulatory factor%2C transcript variant X1
LOC104910223	-0.253707	-1.19227	0.0411873	0.999853	3	LOC104910223	protein_coding	XM_019613907.1	protein FAM65B-like%2C transcript variant X1
LOC104909709	0.533127	1.44706	0.0412667	0.999853	2	LOC104909709	protein_coding	XM_010707114.2	cAMP and cAMP-inhibited cGMP 3'%2C5'-cyclic phosphodiesterase 10A
LOC100541030	0.264582	1.20129	0.0412861	0.999853	1	PPFIA2	protein_coding	XM_019613605.1	PTPRF interacting protein alpha 2
LOC109370408	0.477848	1.39266	0.0412873	0.999853	18	LOC109370408	lncRNA	XR_002120513.1	uncharacterized LOC109370408%2C transcript variant X2
LOC100545830	-0.188009	-1.13919	0.0413216	0.999853	4	SFRP2	protein_coding	XM_010709426.2	secreted frizzled related protein 2
LOC100548866	0.200894	1.14941	0.041342	0.999853	12	TMOD3	protein_coding	XM_003209441.3	tropomodulin 3
LOC100549731	-0.429872	-1.34711	0.0413948	0.999853	8	ENO4	protein_coding	XM_010714816.2	enolase family member 4
LOC100546889	-0.115402	-1.08328	0.0414605	0.999853	1	MDM2	protein_coding	XM_019613165.1	MDM2 proto-oncogene%2C transcript variant X2
LOC100541844	-0.290446	-1.22302	0.0414876	0.999853	5	LOC100541844	protein_coding	XM_019616005.1	dedicator of cytokinesis protein 2-like%2C transcript variant X2
LOC104909574	0.317871	1.24649	0.0415692	0.999853	2	LOC104909574	lncRNA	XR_792417.2	uncharacterized LOC104909574
LOC100543567	-0.192165	-1.14248	0.0416509	0.999853	8	LOC100543567	protein_coding	XM_003207898.3	core histone macro-H2A.2%2C transcript variant X1
LOC100538695	-0.186771	-1.13821	0.0416569	0.999853	15	NSD1	protein_coding	XM_010718993.2	nuclear receptor binding SET domain protein 1
LOC100541479	0.229928	1.17278	0.0417917	0.999853	22	DYNLRB1	protein_coding	XM_010722262.2	dynein light chain roadblock-type 1
LOC100549404	0.203988	1.15188	0.0418305	0.999853	1	KLF5	protein_coding	XM_010728735.2	Kruppel like factor 5
LOC104911453	-0.304541	-1.23503	0.0418354	0.999853	6	LOC104911453	lncRNA	XR_793919.1	uncharacterized LOC104911453
LOC100542020	-0.238386	-1.17967	0.0420476	0.999853	10	LOC100542020	protein_coding	XM_010715941.2	roquin-1-like
LOC100547381	-0.426403	-1.34388	0.0422806	0.999853	13	CHD9	protein_coding	XM_010717800.2	chromodomain helicase DNA binding protein 9%2C transcript variant X1
LOC100544380	-0.197104	-1.14639	0.0423246	0.999853	2	TTC7A	protein_coding	XM_010706788.2	tetratricopeptide repeat domain 7A%2C transcript variant X1
LOC100541883	1.13645	2.1984	0.042399	0.999853	20	CACNG4	protein_coding	XM_003211530.3	calcium voltage-gated channel auxiliary subunit gamma 4
LOC104909365	-0.136573	-1.09929	0.0424889	0.999853	Z	LOC104909365	protein_coding	XM_010725974.2	alpha-(1%2C3)-fucosyltransferase 10
LOC104914675	0.156202	1.11435	0.0425656	0.999853	30	LOC104914675	protein_coding	XM_010724871.2	zinc finger protein 414
LOC100550346	-0.200249	-1.1489	0.042577	0.999853	9	ATRX	protein_coding	XM_010715361.2	ATRX%2C chromatin remodeler
LOC104911694	-0.280296	-1.21444	0.0427344	0.999853	7	LOC104911694	protein_coding	XM_010713661.2	unconventional myosin-X-like
LOC100547286	0.133616	1.09704	0.0428592	0.999853	21	TMEM248	protein_coding	XM_019621891.1	transmembrane protein 248%2C transcript variant X2
LOC109367357	-0.486383	-1.40093	0.0429943	0.999853	4	LOC109367357	protein_coding	XM_019614863.1	protein furry homolog-like
LOC104911367	0.299621	1.23082	0.0431527	0.999853	6	LOC104911367	protein_coding	XM_010712472.1	supervillin-like
LOC100549165	0.178051	1.13135	0.0432162	0.999853	6	SNRK	protein_coding	XM_003207214.3	SNF related kinase%2C transcript variant X2
LOC100541999	-0.140006	-1.10191	0.0432748	0.999853	1	TOMM22	protein_coding	XM_010710926.2	translocase of outer mitochondrial membrane 22
LOC100544197	1.01215	2.01691	0.0432992	0.999853	17	MORN3	protein_coding	XM_019621032.1	MORN repeat containing 3%2C transcript variant X1
LOC100548902	-0.219956	-1.1647	0.0433224	0.999853	5	LOC100548902	protein_coding	XM_010711359.2	cytoskeleton-associated protein 5%2C transcript variant X1
LOC100544344	0.290616	1.22316	0.0434237	0.999853	9	LOC100544344	protein_coding	XM_010714982.2	serine protease 23-like%2C transcript variant X2
LOC100550729	-0.469793	-1.38491	0.0435218	0.999853	1	GPR15	protein_coding	XM_010719502.2	G protein-coupled receptor 15
LOC104914884	0.271461	1.20703	0.043546	0.999853	Z	GPX8	protein_coding	XM_019610395.1	glutathione peroxidase 8 (putative)%2C transcript variant X2
LOC100549920	-0.289393	-1.22213	0.0438323	0.999853	2	LOC100549920	protein_coding	XM_019613033.1	protein FAM184A-like
LOC100548433	-0.521953	-1.4359	0.0439636	0.999853	2	LOC100548433	protein_coding	XM_003204644.3	cytochrome P450 2K1-like
LOC100541507	-0.346016	-1.27105	0.0439692	0.999853	3	MAFA	protein_coding	XM_010709342.2	MAF bZIP transcription factor A
LOC104915352	-0.267226	-1.20349	0.0441105	0.999853	Z	LOC104915352	protein_coding	XM_019610250.1	transcription factor TFIIIB component B'' homolog
LOC100543031	0.348658	1.27338	0.0443099	0.999853	Z	F2RL1	protein_coding	XM_010725539.2	F2R like trypsin receptor 1
LOC104917365	-0.4054	-1.32446	0.0443151	0.999853	NW_011300582.1	LOC104917365	protein_coding	XM_010728549.1	polycomb group RING finger protein 6-like
LOC100550983	-0.195647	-1.14524	0.0443582	0.999853	1	UTP20	protein_coding	XM_010709539.2	UTP20%2C small subunit processome component%2C transcript variant X1
LOC100541690	-0.152262	-1.11131	0.0445451	0.999853	25	RPS6KA1	protein_coding	XM_019622755.1	ribosomal protein S6 kinase A1%2C transcript variant X2
LOC100544840	-0.138772	-1.10097	0.0445602	0.999853	30	MLLT1	protein_coding	XM_010724873.2	MLLT1%2C super elongation complex subunit
LOC100543170	0.425913	1.34342	0.0445799	0.999853	15	ATP10B	protein_coding	XM_010718907.2	ATPase phospholipid transporting 10B (putative)
LOC100541664	0.173988	1.12817	0.0446551	0.999853	6	SEM1	protein_coding	XM_010712670.2	SEM1%2C 26S proteasome complex subunit
LOC104917505	0.473469	1.38844	0.0447308	0.999853	1	LOC104917505	lncRNA	XR_002110978.1	uncharacterized LOC104917505
LOC109369346	-0.862546	-1.81824	0.0448026	0.999853	10	LOC109369346	lncRNA	XR_002118303.1	uncharacterized LOC109369346
LOC104912115	0.502136	1.41631	0.0448617	0.999853	9	LOC104912115	lncRNA	XR_794407.2	uncharacterized LOC104912115%2C transcript variant X1
LOC100542406	0.425703	1.34323	0.044892	0.999853	29	KRT23	protein_coding	XM_003213109.3	keratin 23
LOC100545924	-0.131535	-1.09546	0.0449494	0.999853	1	RGPD4	protein_coding	XM_010728259.2	RANBP2-like and GRIP domain containing 4%2C transcript variant X1
LOC100540989	0.165399	1.12148	0.0450078	0.999853	3	LOC100540989	protein_coding	XM_019614367.1	copine-3
LOC100548723	-0.208261	-1.1553	0.0452078	0.999853	26	ARHGEF12	protein_coding	XM_010723659.2	Rho guanine nucleotide exchange factor 12%2C transcript variant X2
LOC104912130	-0.799228	-1.74017	0.0453	0.999853	9	LOC104912130	protein_coding	XM_019618039.1	uncharacterized LOC104912130
LOC100540114	-0.433041	-1.35008	0.0453209	0.999853	3	ROPN1L	protein_coding	XM_010708506.2	rhophilin associated tail protein 1 like%2C transcript variant X4
LOC100541379	-0.329831	-1.25687	0.04534	0.999853	25	DNALI1	protein_coding	XM_010723437.2	dynein axonemal light intermediate chain 1
LOC104913222	-0.56989	-1.48441	0.0453471	0.999853	15	LOC104913222	protein_coding	XM_010718822.2	PH and SEC7 domain-containing protein 2-like
LOC104914706	-0.131545	-1.09547	0.0453879	0.999853	30	LOC104914706	protein_coding	XM_010725009.2	PWWP domain-containing protein MUM1
LOC100547594	0.330054	1.25706	0.0455716	0.999853	20	SOCS3	protein_coding	XM_010721334.2	suppressor of cytokine signaling 3
LOC100539490	-0.489086	-1.40355	0.0456615	0.999853	30	LOC100539490	protein_coding	XM_010724748.2	fibrillin-2
LOC664713	-0.229626	-1.17253	0.0457268	0.999853	5	PLCB2	protein_coding	NM_001303201.1	phospholipase C beta 2
LOC100544172	0.265082	1.2017	0.0458718	0.999853	1	LRRC32	protein_coding	XM_010706138.2	leucine rich repeat containing 32%2C transcript variant X2
LOC109366144	1.00137	2.0019	0.0460306	0.999853	2	LOC109366144	lncRNA	XR_002112256.1	uncharacterized LOC109366144
LOC109365105	-0.265336	-1.20192	0.046195	0.999853	NW_011216012.1	LOC109365105	protein_coding	XM_019611738.1	C-type lectin domain family 17%2C member A-like
LOC100549633	0.219854	1.16462	0.046228	0.999853	11	CP	protein_coding	XM_003209288.3	ceruloplasmin
LOC109370183	0.891622	1.85526	0.0463358	0.999853	16	LOC109370183	lncRNA	XR_002120077.1	uncharacterized LOC109370183
LOC100540522	-0.245293	-1.18533	0.0463483	0.999853	2	BCL11A	protein_coding	XM_010706397.2	B-cell CLL/lymphoma 11A
LOC100547582	0.599347	1.51503	0.046366	0.999853	8	ZNF488	protein_coding	XM_010714466.2	zinc finger protein 488
LOC100539683	-0.645235	-1.56399	0.0464146	0.999853	25	SLC30A2	protein_coding	XM_010723444.2	solute carrier family 30 member 2
LOC100546550	-0.335692	-1.26198	0.0466882	0.999853	3	PRKDC	protein_coding	XM_010708905.2	protein kinase%2C DNA-activated%2C catalytic polypeptide
LOC100548327	1.26397	2.40155	0.0466967	0.999853	1	LOC100548327	protein_coding	XM_010706243.2	folate receptor alpha-like%2C transcript variant X1
LOC100549263	0.221306	1.16579	0.0468304	0.999853	4	SAP30	protein_coding	XM_010709863.1	Sin3A associated protein 30
LOC104910607	0.16468	1.12092	0.0469879	0.999853	4	LOC104910607	protein_coding	XM_010709695.2	WD repeat and FYVE domain-containing protein 3-like
LOC104912070	-0.314185	-1.24331	0.0470051	0.999853	8	LOC104912070	lncRNA	XR_002117345.1	uncharacterized LOC104912070%2C transcript variant X3
LOC104915171	0.173936	1.12813	0.0470063	0.999853	Z	LOC104915171	lncRNA	XR_796266.2	uncharacterized LOC104915171%2C transcript variant X2
LOC100541970	0.372421	1.29452	0.0470544	0.999853	5	DUSP8	protein_coding	XM_010711001.2	dual specificity phosphatase 8
LOC100550442	-0.664295	-1.58479	0.0472741	0.999853	6	STK31	protein_coding	XM_010712773.2	serine/threonine kinase 31
LOC100546110	0.526496	1.44043	0.0472987	0.999853	15	LOC100546110	protein_coding	XM_010719161.2	glutamate receptor 1-like%2C transcript variant X1
LOC109367980	-0.47251	-1.38752	0.0473084	0.999853	5	LOC109367980	protein_coding	XM_019616082.1	cytosolic phospholipase A2 epsilon-like
LOC100549508	-0.159875	-1.11719	0.0473638	0.999853	2	SUPT3H	protein_coding	XM_019613618.1	SPT3 homolog%2C SAGA and STAGA complex component
LOC104913916	0.218554	1.16357	0.0474341	0.999853	21	HNF1B	protein_coding	XM_010721998.2	HNF1 homeobox B%2C transcript variant X1
LOC104910608	-0.488472	-1.40296	0.0475236	0.999853	4	LOC104910608	protein_coding	XM_010709697.2	WD repeat and FYVE domain-containing protein 3%2C transcript variant X1
LOC104916538	0.519278	1.43324	0.0475329	0.999853	NW_011176253.1	LOC104916538	pseudogene
LOC100541707	0.336989	1.26312	0.0477521	0.999853	6	LOC100541707	protein_coding	XM_019616302.1	serine/threonine-protein kinase greatwall%2C transcript variant X1
LOC100550715	0.164352	1.12066	0.0478133	0.999853	21	GDPD1	protein_coding	XM_010722049.2	glycerophosphodiester phosphodiesterase domain containing 1
LOC100539492	-0.145644	-1.10622	0.0478244	0.999853	2	LGALSL	protein_coding	XM_019613470.1	galectin like
LOC100544184	-0.180819	-1.13353	0.0478313	0.999853	7	PCNT	protein_coding	XM_019616812.1	pericentrin%2C transcript variant X1
LOC109367303	1.31202	2.48289	0.0478342	0.999853	4	LOC109367303	lncRNA	XR_002114314.1	uncharacterized LOC109367303
LOC100538697	-0.134122	-1.09742	0.0478417	0.999853	15	LARS	protein_coding	XM_019620493.1	leucyl-tRNA synthetase
LOC104914537	-0.151727	-1.1109	0.0478788	0.999853	28	ITPR3	protein_coding	XM_010724380.2	inositol 1%2C4%2C5-trisphosphate receptor type 3
LOC109364433	0.424109	1.34174	0.0480152	0.999853	NW_011123077.1	LOC109364433	protein_coding	XM_019611074.1	36.4 kDa proline-rich protein-like
LOC104909372	-0.248719	-1.18815	0.0480619	0.999853	1	LOC104909372	protein_coding	XM_010706098.2	centrosomal protein of 295 kDa-like
LOC104909859	0.185531	1.13724	0.0481042	0.999853	2	AIM1	protein_coding	XM_010707542.2	absent in melanoma 1
LOC100543649	0.480684	1.39541	0.0481613	0.999853	Z	F2RL2	protein_coding	XM_010725541.2	coagulation factor II thrombin receptor like 2
LOC100546242	0.803465	1.74529	0.0482544	0.999853	3	LOC100546242	protein_coding	XM_010708423.2	heterochromatin-associated protein MENT%2C transcript variant X1
LOC100546790	-0.146218	-1.10666	0.0482571	0.999853	2	TAF1A	protein_coding	XM_010706678.2	TATA-box binding protein associated factor%2C RNA polymerase I subunit A
LOC104909978	-0.253023	-1.1917	0.0482581	0.999853	2	LOC104909978	protein_coding	XM_019613600.1	phosphatidate phosphatase LPIN1-like
LOC100549148	0.137989	1.10037	0.0483426	0.999853	1	MRPS35	protein_coding	XM_010716246.2	mitochondrial ribosomal protein S35
LOC100549748	0.273936	1.2091	0.0484081	0.999853	23	MMEL1	protein_coding	XM_019622531.1	membrane metalloendopeptidase like 1
LOC100538688	0.438018	1.35474	0.048568	0.999853	9	NOX1	protein_coding	XM_010715228.2	NADPH oxidase 1%2C transcript variant X3
LOC109370045	0.358544	1.28213	0.0486145	0.999853	15	LOC109370045	protein_coding	XM_019620354.1	uncharacterized LOC109370045
LOC100546046	0.692737	1.61635	0.0486355	0.999853	9	SLC6A14	protein_coding	XM_010714963.2	solute carrier family 6 member 14
LOC100543864	0.384988	1.30585	0.0491239	0.999853	1	ANGPTL5	protein_coding	XM_003203485.3	angiopoietin like 5
LOC100538811	-0.373014	-1.29506	0.0491625	0.999853	Z	LOC100538811	protein_coding	XM_010725670.2	FRAS1-related extracellular matrix protein 1-like
LOC109366138	0.349311	1.27395	0.0493695	0.999853	2	LOC109366138	lncRNA	XR_002112249.1	uncharacterized LOC109366138
LOC100543325	0.22692	1.17033	0.0494366	0.999853	15	CCNJL	protein_coding	XM_010718912.2	cyclin J like%2C transcript variant X1
LOC104912861	0.481594	1.39629	0.0495948	0.999853	12	LOC104912861	lncRNA	XR_002119001.1	uncharacterized LOC104912861%2C transcript variant X7
LOC104914454	-0.148791	-1.10864	0.0496134	0.999853	28	LOC104914454	protein_coding	XM_010724067.2	importin-9-like
LOC109367660	2.19615	4.58253	0.0496976	0.999853	1	LOC109367660	lncRNA	XR_002114944.1	uncharacterized LOC109367660%2C transcript variant X2
LOC109365280	-0.362244	-1.28542	0.0497677	0.999853	NW_011265308.1	LOC109365280	protein_coding	XM_019611948.1	putative zinc finger protein 56
LOC100549586	-0.159855	-1.11718	0.0497974	0.999853	17	CORO1C	protein_coding	XM_003210959.3	coronin 1C
LOC104917588	0.235708	1.17748	0.0498116	0.999853	1	LOC104917588	protein_coding	XM_010729016.2	collagenase 3-like
LOC109365067	-0.29795	-1.2294	0.0500025	0.999853	NW_011214571.1	LOC109365067	protein_coding	XM_019611675.1	inositol-3-phosphate synthase 1-like
LOC100546147	0.162713	1.11939	0.0500251	0.999853	8	ANTXRL	protein_coding	XM_003207995.3	anthrax toxin receptor-like
LOC100550580	0.293782	1.22585	0.0501204	0.999853	2	ROS1	protein_coding	XM_010707442.2	ROS proto-oncogene 1%2C receptor tyrosine kinase
LOC100548451	0.187251	1.13859	0.0501315	0.999853	13	SALL1	protein_coding	XM_010717799.2	spalt like transcription factor 1
LOC100549890	0.150409	1.10988	0.0501333	0.999853	12	SH3GL3	protein_coding	XM_010717456.2	SH3 domain containing GRB2 like 3%2C endophilin A3
LOC104913278	-0.580221	-1.49508	0.0501458	0.999853	15	LOC104913278	lncRNA	XR_002119926.1	uncharacterized LOC104913278%2C transcript variant X2
LOC104915577	-0.567668	-1.48213	0.0502917	0.999853	NW_011101084.1	LOC104915577	V_segment
LOC109369613	0.999246	1.99896	0.0503229	0.999853	12	LOC109369613	lncRNA	XR_002118897.1	uncharacterized LOC109369613
LOC100543400	0.272296	1.20773	0.0503304	0.999853	1	LOC100543400	protein_coding	XM_003203482.3	matrix metalloproteinase-27-like
LOC109366834	-1.23969	-2.36148	0.0503361	0.999853	3	LOC109366834	lncRNA	XR_002113463.1	uncharacterized LOC109366834
LOC100542688	-0.101556	-1.07293	0.0503955	0.999853	5	YLPM1	protein_coding	XM_019615744.1	YLP motif containing 1%2C transcript variant X6
LOC109363772	0.371728	1.2939	0.0504084	0.999853	1	LOC109363772	protein_coding	XM_019610185.1	propionyl-CoA carboxylase alpha chain%2C mitochondrial-like%2C transcript variant X2
LOC109369200	0.268731	1.20475	0.0505327	0.999853	10	LOC109369200	lncRNA	XR_002117895.1	uncharacterized LOC109369200%2C transcript variant X2
LOC100550091	0.113632	1.08195	0.0506253	0.999853	9	RAP2C	protein_coding	XM_010715410.1	RAP2C%2C member of RAS oncogene family
LOC100544192	0.179101	1.13218	0.0507154	0.999853	12	MESDC2	protein_coding	XM_019619490.1	mesoderm development candidate 2
LOC104911091	-0.325611	-1.25319	0.0507709	0.999853	5	LOC104911091	protein_coding	XM_010711310.2	MAX gene-associated protein-like
LOC100550162	-0.122193	-1.08839	0.0508176	0.999853	30	USE1	protein_coding	XM_003213305.3	unconventional SNARE in the ER 1
LOC100547315	-0.130418	-1.09461	0.0508473	0.999853	2	EIF2B4	protein_coding	XM_010708126.2	eukaryotic translation initiation factor 2B subunit delta
LOC109370328	1.54424	2.9165	0.0508573	0.999853	17	LOC109370328	lncRNA	XR_002120369.1	uncharacterized LOC109370328
LOC100547615	-0.171019	-1.12585	0.0508804	0.999853	1	IL17RA	protein_coding	XM_019611558.1	interleukin 17 receptor A
LOC100547954	-0.159335	-1.11677	0.0509124	0.999853	19	C19H9orf78	protein_coding	XM_003211257.3	chromosome 19 C9orf78 homolog
LOC104916074	-0.42349	-1.34117	0.0510049	0.999853	NW_011134330.1	LOC104916074	protein_coding	XM_010727040.2	transcription factor COE1-like
LOC104917493	-0.246941	-1.18669	0.0510466	0.999853	1	LOC104917493	lncRNA	XR_002110948.1	uncharacterized LOC104917493%2C transcript variant X1
LOC100550384	-0.133722	-1.09712	0.0510658	0.999853	3	TGS1	protein_coding	XM_010708942.2	trimethylguanosine synthase 1
LOC100550263	-0.162154	-1.11896	0.0512899	0.999853	Z	LOC100550263	protein_coding	XM_019610469.1	lysine-specific demethylase 4C-like%2C transcript variant X2
LOC100550140	0.33437	1.26083	0.0513174	0.999853	9	EDA2R	protein_coding	XM_003208265.3	ectodysplasin A2 receptor
LOC100546532	-0.153727	-1.11244	0.0513713	0.999853	Z	ZCCHC6	protein_coding	XM_010725814.2	zinc finger CCHC-type containing 6
LOC104911721	-0.179455	-1.13246	0.0519082	0.999853	7	LOC104911721	protein_coding	XM_019617190.1	E3 ubiquitin-protein ligase UBR3-like%2C transcript variant X2
LOC100542452	-0.217588	-1.16279	0.0519524	0.999853	26	ST3GAL4	protein_coding	XM_003212645.3	ST3 beta-galactoside alpha-2%2C3-sialyltransferase 4
LOC100538941	-0.104279	-1.07496	0.0519575	0.999853	8	ECD	protein_coding	XM_019617927.1	ecdysoneless cell cycle regulator
LOC104916656	0.809277	1.75233	0.0519937	0.999853	NW_011188897.1	LOC104916656	lncRNA	XR_796632.1	uncharacterized LOC104916656
LOC100546962	0.225806	1.16943	0.0520225	0.999853	8	BICC1	protein_coding	XM_010714223.2	BicC family RNA binding protein 1
LOC104916850	-0.287226	-1.22029	0.0521586	0.999853	NW_011210847.1	LOC104916850	protein_coding	XM_019611571.1	serine/threonine-protein phosphatase 1 regulatory subunit 10-like
LOC100547789	0.228355	1.1715	0.0521793	0.999853	6	EPDR1	protein_coding	XM_010713019.2	ependymin related 1
LOC100543963	0.306174	1.23642	0.0524128	0.999853	1	KITLG	protein_coding	XM_019613664.1	KIT ligand%2C transcript variant X2
LOC104915571	1.73066	3.31879	0.0524702	0.999853	NW_011100988.1	LOC104915571	lncRNA	XR_796404.2	uncharacterized LOC104915571
LOC104913939	-0.759207	-1.69256	0.0526286	0.999853	21	C21H17orf97	protein_coding	XM_010722067.2	chromosome 21 C17orf97 homolog%2C transcript variant X2
LOC100550512	0.207373	1.15458	0.0527094	0.999853	21	CRK	protein_coding	XM_003211737.3	CRK proto-oncogene%2C adaptor protein
LOC100539990	-0.224311	-1.16822	0.0527725	0.999853	21	NCOR1	protein_coding	XM_019622039.1	nuclear receptor corepressor 1
LOC100545202	0.1923	1.14258	0.0529072	0.999853	1	WASF3	protein_coding	XM_019612180.1	WAS protein family member 3%2C transcript variant X1
LOC100550429	0.167243	1.12291	0.0529672	0.999853	2	NUS1	protein_coding	XM_010707462.2	NUS1 dehydrodolichyl diphosphate synthase subunit
LOC104910048	-0.350447	-1.27496	0.0529716	0.999853	2	XKR5	protein_coding	XM_010708170.2	XK related 5
LOC100544018	0.51339	1.4274	0.052974	0.999853	2	OPRM1	protein_coding	XM_010707220.2	opioid receptor mu 1%2C transcript variant X1
LOC100544730	-0.473566	-1.38854	0.0530105	0.999853	17	CIT	protein_coding	XM_010720465.2	citron rho-interacting serine/threonine kinase
LOC104909691	0.996113	1.99462	0.0530382	0.999853	2	LOC104909691	lncRNA	XR_002112002.1	uncharacterized LOC104909691%2C transcript variant X1
LOC100544210	-0.178595	-1.13178	0.0530513	0.999853	30	RFXANK	protein_coding	XM_003213270.3	regulatory factor X associated ankyrin containing protein
LOC104911125	0.183483	1.13562	0.053196	0.999853	1	IL2RB	protein_coding	XM_010711417.2	interleukin 2 receptor subunit beta%2C transcript variant X1
LOC104910658	1.09075	2.12985	0.0532228	0.999853	4	LOC104910658	lncRNA	XR_793301.2	uncharacterized LOC104910658%2C transcript variant X6
LOC109366588	1.83257	3.56172	0.0533024	0.999853	3	LOC109366588	lncRNA	XR_002112975.1	uncharacterized LOC109366588%2C transcript variant X5
LOC100546375	1.40724	2.6523	0.0533071	0.999853	28	TULP1	protein_coding	XM_003212823.3	tubby like protein 1%2C transcript variant X1
LOC100542051	0.399987	1.3195	0.0534248	0.999853	1	VGLL3	protein_coding	XM_019611968.1	vestigial like family member 3
LOC109369016	0.995612	1.99393	0.0534864	0.999853	1	LOC109369016	lncRNA	XR_002117581.1	uncharacterized LOC109369016%2C transcript variant X1
LOC100551409	0.150561	1.11	0.0536335	0.999853	3	ACOT13	protein_coding	XM_019613905.1	acyl-CoA thioesterase 13%2C transcript variant X3
LOC100545463	0.820449	1.76596	0.0536428	0.999853	1	LOC100545463	protein_coding	XM_003202221.3	histone H4-like
LOC100540794	0.226567	1.17005	0.0537029	0.999853	6	RAB18	protein_coding	XM_010712515.2	RAB18%2C member RAS oncogene family
LOC109364314	0.80783	1.75058	0.0537309	0.999853	NW_011112896.1	LOC109364314	lncRNA	XR_002110308.1	uncharacterized LOC109364314
LOC104911685	0.507881	1.42196	0.053756	0.999853	7	LOC104911685	lncRNA	XR_002116682.1	uncharacterized LOC104911685%2C transcript variant X2
LOC100543427	0.175555	1.1294	0.0537901	0.999853	20	PECAM1	protein_coding	XM_010721523.2	platelet and endothelial cell adhesion molecule 1%2C transcript variant X1
LOC100546573	0.251334	1.19031	0.0538441	0.999853	17	SNRPD3	protein_coding	XM_010720302.2	small nuclear ribonucleoprotein D3 polypeptide
LOC104909762	0.257376	1.1953	0.0539774	0.999853	2	ZDHHC14	protein_coding	XM_010707317.2	zinc finger DHHC-type containing 14
LOC100547462	0.255457	1.19371	0.0539862	0.999853	1	CDC16	protein_coding	XM_019623448.1	cell division cycle 16
LOC109363956	-0.328517	-1.25572	0.0541114	0.999853	Z	LOC109363956	lncRNA	XR_002109876.1	uncharacterized LOC109363956%2C transcript variant X1
LOC100548883	0.335633	1.26193	0.0541177	0.999853	1	TSPAN8	protein_coding	XM_003202082.3	tetraspanin 8
LOC100546493	-0.444582	-1.36092	0.0541649	0.999853	4	LOC100546493	protein_coding	XM_019615123.1	teneurin-3-like
LOC100542774	-0.245435	-1.18545	0.05418	0.999853	1	CBX7	protein_coding	XM_019614722.1	chromobox 7
LOC100538950	0.527464	1.44139	0.0542176	0.999853	12	LOC100538950	protein_coding	XM_019619383.1	WD repeat-containing protein 72%2C transcript variant X2
LOC100544259	-0.215854	-1.16139	0.0542838	0.999853	21	NUFIP2	protein_coding	XM_019621867.1	NUFIP2%2C FMR1 interacting protein 2
LOC100550756	-0.185202	-1.13698	0.0544025	0.999853	10	PRRC2C	protein_coding	XM_019618377.1	proline rich coiled-coil 2C
LOC109366358	-0.363693	-1.28672	0.0544114	0.999853	2	LOC109366358	protein_coding	XM_019613477.1	neurexin-1-like
LOC104912878	0.390291	1.31066	0.0545052	0.999853	12	UBAP1L	protein_coding	XM_019619570.1	ubiquitin associated protein 1 like
LOC100546799	0.33136	1.2582	0.0545216	0.999853	5	PTGR2	protein_coding	XM_019615591.1	prostaglandin reductase 2
LOC100546920	-0.180371	-1.13317	0.0545637	0.999853	15	RAPGEF6	protein_coding	XM_019620514.1	Rap guanine nucleotide exchange factor 6%2C transcript variant X4
LOC104913592	0.403204	1.32244	0.0547257	0.999853	17	LOC104913592	protein_coding	XM_019620933.1	solute carrier family 35 member E4-like
LOC104914835	-0.320225	-1.24852	0.0548621	0.999853	Z	LOC104914835	protein_coding	XM_010725330.1	NAD kinase 2%2C mitochondrial-like%2C transcript variant X1
LOC104915079	-0.31054	-1.24017	0.0548862	0.999853	Z	LOC104915079	protein_coding	XM_010725747.2	nicotinamide riboside kinase 1
LOC109370008	-0.249721	-1.18898	0.0548885	0.999853	15	LOC109370008	protein_coding	XM_019620293.1	ribosome biogenesis protein BOP1-like
LOC104911003	-0.20621	-1.15365	0.0549391	0.999853	5	MICAL2	protein_coding	XM_019616061.1	microtubule associated monooxygenase%2C calponin and LIM domain containing 2
LOC100542869	-0.318685	-1.24719	0.0550192	0.999853	21	AATF	protein_coding	XM_010722147.1	apoptosis antagonizing transcription factor
LOC100548359	-0.138585	-1.10082	0.0550972	0.999853	19	LRSAM1	protein_coding	XM_003211183.3	leucine rich repeat and sterile alpha motif containing 1%2C transcript variant X4
LOC109369842	-0.305476	-1.23583	0.0552055	0.999853	1	LOC109369842	lncRNA	XR_002119417.1	uncharacterized LOC109369842
LOC100548908	0.232187	1.17461	0.055224	0.999853	8	VSTM4	protein_coding	XM_019617952.1	V-set and transmembrane domain containing 4
LOC100541363	0.174618	1.12867	0.0552248	0.999853	8	HTRA1	protein_coding	XM_010714877.1	HtrA serine peptidase 1
LOC100544122	0.210116	1.15678	0.0553038	0.999853	1	POMP	protein_coding	XM_003203403.3	proteasome maturation protein
LOC100538644	0.330542	1.25749	0.0554844	0.999853	14	KBTBD12	protein_coding	XM_010718535.2	kelch repeat and BTB domain containing 12%2C transcript variant X6
LOC104914214	-0.205302	-1.15293	0.0555149	0.999853	24	LOC104914214	lncRNA	XR_795879.2	uncharacterized LOC104914214%2C transcript variant X2
LOC104912309	0.339164	1.26502	0.0555679	0.999853	10	LOC104912309	lncRNA	XR_002118015.1	uncharacterized LOC104912309%2C transcript variant X3
LOC104917432	0.218712	1.16369	0.0555745	0.999853	1	LOC104917432	protein_coding	XM_010728668.2	integral membrane protein GPR180-like
LOC104915587	-1.21242	-2.31725	0.05593	0.999853	NW_011101242.1	LOC104915587	V_segment
LOC100550260	-0.205727	-1.15327	0.056076	0.999853	27	PLEKHO1	protein_coding	XM_010723829.2	pleckstrin homology domain containing O1%2C transcript variant X2
LOC109364101	1.16123	2.23648	0.0561889	0.999853	Z	LOC109364101	lncRNA	XR_002110109.1	uncharacterized LOC109364101
LOC100542369	0.322684	1.25065	0.0562001	0.999853	4	ETNPPL	protein_coding	XM_010709810.2	ethanolamine-phosphate phospho-lyase%2C transcript variant X2
LOC104916232	-0.369639	-1.29203	0.0562003	0.999853	NW_011140217.1	LOC104916232	protein_coding	XM_010727238.2	tripartite motif-containing protein 7-like
LOC100544796	0.414308	1.33266	0.0562142	0.999853	1	SLITRK6	protein_coding	XM_010728692.2	SLIT and NTRK like family member 6
LOC100544996	-0.26106	-1.19836	0.0562582	0.999853	NW_011098518.1	JAK3	protein_coding	XM_010726407.2	Janus kinase 3
LOC100545399	-0.533754	-1.44769	0.056272	0.999853	NW_011140548.1	LOC100545399	protein_coding	XM_010727240.1	antigen peptide transporter 1-like
LOC104912880	0.315261	1.24424	0.0563206	0.999853	1	TMEM139	protein_coding	XM_010717605.2	transmembrane protein 139%2C transcript variant X2
LOC100549924	0.142888	1.10411	0.0563298	0.999853	4	PURG	protein_coding	XM_010709600.2	purine rich element binding protein G%2C transcript variant X2
LOC104914075	0.407846	1.3267	0.0563498	0.999853	22	ANKRD60	protein_coding	XM_019622309.1	ankyrin repeat domain 60%2C transcript variant X1
LOC100548189	0.256648	1.1947	0.0564501	0.999853	6	ARL5B	protein_coding	XM_010712641.2	ADP ribosylation factor like GTPase 5B
LOC100547657	-0.340072	-1.26582	0.0564845	0.999853	NW_011120659.1	LOC100547657	protein_coding	XM_019611045.1	cadherin EGF LAG seven-pass G-type receptor 2
LOC100541112	-0.215459	-1.16107	0.056503	0.999853	12	PDCD7	protein_coding	XM_003209558.2	programmed cell death 7
LOC100544416	-0.12417	-1.08988	0.056509	0.999853	21	TAOK1	protein_coding	XM_010722117.1	TAO kinase 1
LOC100544481	-0.194446	-1.14428	0.0565568	0.999853	1	CLCN4	protein_coding	XM_003203097.3	chloride voltage-gated channel 4%2C transcript variant X2
LOC100544660	-0.508356	-1.42243	0.0566492	0.999853	9	TEX11	protein_coding	XM_019618069.1	testis expressed 11%2C transcript variant X3
LOC100538923	-0.180364	-1.13317	0.0567488	0.999853	1	CELF2	protein_coding	XM_010720047.2	CUGBP%2C Elav-like family member 2%2C transcript variant X13
LOC109365106	-0.712679	-1.63884	0.0567566	0.999853	NW_011216020.1	LOC109365106	protein_coding	XM_019611739.1	uncharacterized LOC109365106
LOC104916945	-0.234995	-1.1769	0.056861	0.999853	NW_011212894.1	GPKOW	protein_coding	XM_010728019.2	G-patch domain and KOW motifs
LOC104913127	-0.958591	-1.94341	0.0569626	0.999853	14	LOC104913127	protein_coding	XM_010718368.2	HAUS augmin-like complex subunit 3%2C transcript variant X1
LOC100548575	0.424876	1.34246	0.0569669	0.999853	1	KCNMB4	protein_coding	XM_019611263.1	potassium calcium-activated channel subfamily M regulatory beta subunit 4
LOC104909998	-0.235899	-1.17764	0.0570017	0.999853	2	LOC104909998	protein_coding	XM_010707947.2	kinase D-interacting substrate of 220 kDa-like
LOC104911272	-0.495824	-1.41013	0.0570144	0.999853	5	LOC104911272	lncRNA	XR_793783.2	uncharacterized LOC104911272
LOC100551316	0.190882	1.14146	0.0570643	0.999853	10	TTLL7	protein_coding	XM_019618684.1	tubulin tyrosine ligase like 7%2C transcript variant X1
LOC100543509	-0.209032	-1.15591	0.0571251	0.999853	2	LOC100543509	protein_coding	XM_019613496.1	striatin
LOC100538632	0.899851	1.86587	0.0571482	0.999853	8	LOC100538632	protein_coding	XM_010714129.2	putative threonine dehydratase%2C transcript variant X3
LOC104912037	0.5019	1.41608	0.05718	0.999853	8	LOC104912037	lncRNA	XR_794366.2	uncharacterized LOC104912037
LOC109368385	-0.511037	-1.42507	0.0573646	0.999853	6	LOC109368385	lncRNA	XR_002116375.1	uncharacterized LOC109368385
LOC100551483	-0.232506	-1.17487	0.0574804	0.999853	21	LAT2	protein_coding	XM_010721819.2	linker for activation of T-cells family member 2%2C transcript variant X5
LOC100548988	-0.368538	-1.29104	0.0575274	0.999853	NW_011109193.1	LOC100548988	V_segment
LOC104915000	-0.482557	-1.39722	0.0576012	0.999853	Z	LOC104915000	lncRNA	XR_002109880.1	uncharacterized LOC104915000
LOC100548363	0.196079	1.14558	0.0577056	0.999853	21	PITPNM3	protein_coding	XM_010722132.2	PITPNM family member 3
LOC109366312	1.26397	2.40155	0.0577523	0.999853	2	LOC109366312	lncRNA	XR_002112588.1	uncharacterized LOC109366312
LOC109367667	0.729664	1.65825	0.0577656	0.999853	5	LOC109367667	lncRNA	XR_002114953.1	uncharacterized LOC109367667%2C transcript variant X1
LOC100541118	-0.303485	-1.23412	0.0578422	0.999853	21	LOC100541118	protein_coding	XM_019621837.1	zinc finger ZZ-type and EF-hand domain-containing protein 1
LOC100549217	0.988776	1.9845	0.0579069	0.999853	19	LOC100549217	lncRNA	XR_795559.2	uncharacterized LOC100549217
LOC104912842	-0.294495	-1.22646	0.0579214	0.999853	12	LOC104912842	lncRNA	XR_794921.2	uncharacterized LOC104912842%2C transcript variant X1
LOC100539706	0.189881	1.14067	0.0581042	0.999853	6	ZNF438	protein_coding	XM_010712474.2	zinc finger protein 438%2C transcript variant X2
LOC100546197	0.482547	1.39721	0.0582476	0.999853	7	SPP2	protein_coding	XM_010713232.2	secreted phosphoprotein 2
LOC104912677	0.619942	1.53681	0.0582484	0.999853	11	HRG	protein_coding	XM_010716840.2	histidine rich glycoprotein
LOC100539359	0.176572	1.1302	0.0586346	0.999853	8	SFXN4	protein_coding	XM_019617991.1	sideroflexin 4
LOC100544933	-0.15416	-1.11277	0.059083	0.999853	25	LOC100544933	protein_coding	XM_010723332.2	protein argonaute-1
LOC100547493	-0.151994	-1.1111	0.0592362	0.999853	17	DEPDC5	protein_coding	XM_010720281.2	DEP domain containing 5%2C transcript variant X7
LOC100544508	0.441876	1.35837	0.0592838	0.999853	12	LOC100544508	protein_coding	XM_019619282.1	transmembrane protein 2-like
LOC104912650	-0.221	-1.16554	0.0592851	0.999853	11	LOC104912650	lncRNA	XR_002118565.1	uncharacterized LOC104912650%2C transcript variant X2
LOC100541643	0.467533	1.38274	0.0593002	0.999853	NW_011121715.1	RTN4RL2	protein_coding	XM_010726771.2	reticulon 4 receptor-like 2
LOC109369541	-0.641589	-1.56005	0.0593784	0.999853	11	LOC109369541	lncRNA	XR_002118738.1	uncharacterized LOC109369541
LOC100545534	0.354936	1.27893	0.0594357	0.999853	13	TERB1	protein_coding	XM_019619724.1	telomere repeat binding bouquet formation protein 1%2C transcript variant X10
LOC100539284	0.171618	1.12632	0.059461	0.999853	1	NHLRC3	protein_coding	XM_010728730.2	NHL repeat containing 3
LOC100540920	0.136833	1.09949	0.0596263	0.999853	21	LOC100540920	protein_coding	XM_019621855.1	breast carcinoma-amplified sequence 3
LOC100549154	0.247324	1.187	0.0597736	0.999853	2	SMPDL3A	protein_coding	XM_010707424.2	sphingomyelin phosphodiesterase acid like 3A
LOC104911584	0.202917	1.15102	0.0598756	0.999853	1	LOC104911584	protein_coding	XM_010713093.2	N-acetylglucosamine-1-phosphotransferase subunits alpha/beta-like%2C transcript variant X1
LOC104914804	-0.221662	-1.16608	0.0598771	0.999853	Z	LOC104914804	protein_coding	XM_010725270.2	RAB6A-GEF complex partner protein 2-like
LOC109371007	0.221512	1.16595	0.059935	0.999853	26	LOC109371007	lncRNA	XR_002121648.1	uncharacterized LOC109371007
LOC100549531	-0.180463	-1.13325	0.0601009	0.999853	15	LOC100549531	protein_coding	XM_019620296.1	ankyrin repeat and KH domain-containing protein 1
LOC100541984	0.504599	1.41873	0.0602831	0.999853	15	FABP6	protein_coding	XM_003210281.3	fatty acid binding protein 6
LOC109368247	-0.207602	-1.15477	0.0603105	0.999853	6	LOC109368247	lncRNA	XR_002116095.1	uncharacterized LOC109368247
LOC100549719	1.3538	2.55584	0.0603939	0.999853	3	LOC100549719	protein_coding	XM_010708650.2	dynein heavy chain 5%2C axonemal-like
LOC104915154	-0.255756	-1.19396	0.0604033	0.999853	Z	LOC104915154	lncRNA	XR_796256.2	uncharacterized LOC104915154
LOC104913183	-0.259393	-1.19697	0.0604286	0.999853	14	PODXL2	protein_coding	XM_019619977.1	podocalyxin like 2
LOC100550328	-0.362052	-1.28525	0.060615	0.999853	2	LOC100550328	protein_coding	XM_010707255.2	brefeldin A-inhibited guanine nucleotide-exchange protein 3-like
LOC104914308	0.122117	1.08833	0.0606316	0.999853	25	LDLRAP1	protein_coding	XM_010723412.2	low density lipoprotein receptor adaptor protein 1%2C transcript variant X1
LOC100542279	0.448991	1.36509	0.0606361	0.999853	7	LOC100542279	protein_coding	XM_010714098.2	thrombospondin type-1 domain-containing protein 7B-like
LOC104911888	0.127337	1.09228	0.0606824	0.999853	8	RNLS	protein_coding	XM_010714206.2	renalase%2C FAD dependent amine oxidase
LOC100541326	0.260867	1.1982	0.0608164	0.999853	24	LOC100541326	protein_coding	XM_010723060.2	zinc metalloproteinase-disintegrin-like MTP4
LOC104917211	-0.43637	-1.35319	0.0608454	0.999853	NW_011217677.1	LOC104917211	protein_coding	XM_010728378.2	protein patched homolog 1-like
LOC100544958	-0.232078	-1.17453	0.0608969	0.999853	4	LOC100544958	protein_coding	XM_010710181.2	tyrosine-protein kinase TXK
LOC104914408	-0.286489	-1.21967	0.0610525	0.999853	27	LOC104914408	protein_coding	XM_019623084.1	signaling lymphocytic activation molecule-like
LOC100542745	0.428113	1.34547	0.0610861	0.999853	7	LOC100542745	protein_coding	XM_010714096.2	von Willebrand factor D and EGF domain-containing protein-like
LOC104910021	-0.206017	-1.1535	0.0611739	0.999853	2	LOC104910021	protein_coding	XM_010708045.2	uncharacterized LOC104910021%2C transcript variant X1
LOC109364755	-0.504488	-1.41862	0.0612234	0.999853	NW_011175839.1	LOC109364755	lncRNA	XR_002110581.1	uncharacterized LOC109364755
LOC100538473	0.188521	1.1396	0.0613319	0.999853	4	KLF3	protein_coding	XM_010710289.2	Kruppel like factor 3
LOC100550151	-0.137757	-1.10019	0.0613656	0.999853	15	2019-09-08	protein_coding	XM_010719242.2	septin 8%2C transcript variant X1
LOC109364434	-0.300928	-1.23194	0.0614622	0.999853	NW_011123081.1	LOC109364434	protein_coding	XM_019611075.1	AMP deaminase 2-like
LOC100539664	-0.119084	-1.08604	0.061565	0.999853	7	RNF25	protein_coding	XM_010713785.2	ring finger protein 25
LOC104909838	0.399979	1.31949	0.0616388	0.999853	1	LOC104909838	lncRNA	XR_002112086.1	uncharacterized LOC104909838%2C transcript variant X5
LOC100551337	-0.138747	-1.10095	0.0616701	0.999853	30	MAP2K2	protein_coding	XM_010724938.1	mitogen-activated protein kinase kinase 2
LOC100546633	0.4082	1.32703	0.0617757	0.999853	1	LCA5L	protein_coding	XM_019620948.1	LCA5L%2C lebercilin like%2C transcript variant X10
LOC104913891	-0.310597	-1.24022	0.061787	0.999853	21	LOC104913891	protein_coding	XM_019621924.1	general transcription factor II-I-like
LOC104910851	-0.173684	-1.12794	0.0618055	0.999853	4	LOC104910851	protein_coding	XM_010710444.2	histone-lysine N-methyltransferase NSD2-like
LOC100541720	-0.135206	-1.09825	0.0618211	0.999853	12	LOC100541720	protein_coding	XM_010717290.2	fanconi-associated nuclease 1
LOC100546900	0.311564	1.24105	0.0618827	0.999853	3	RDH10	protein_coding	XM_003205119.2	retinol dehydrogenase 10
LOC104914889	-0.295919	-1.22767	0.0619044	0.999853	Z	LOC104914889	protein_coding	XM_019610396.1	ATP-dependent RNA helicase DHX29-like
LOC104916267	-0.348826	-1.27352	0.0619898	0.999853	NW_011144698.1	LOC104916267	protein_coding	XM_019611265.1	ADP-ribosylation factor-like protein 2
LOC104913578	0.787637	1.72624	0.0620088	0.999853	17	LOC104913578	protein_coding	XM_019621146.1	uncharacterized LOC104913578%2C transcript variant X6
LOC104912778	0.21056	1.15714	0.0620447	0.999853	1	ITFG2	protein_coding	XM_010717277.2	integrin alpha FG-GAP repeat containing 2%2C transcript variant X1
LOC104912823	-0.155102	-1.1135	0.062048	0.999853	12	LOC104912823	protein_coding	XM_019619445.1	S phase cyclin A-associated protein in the endoplasmic reticulum-like%2C transcript variant X1
LOC100540662	-0.241956	-1.18259	0.0621632	0.999853	26	KMT2A	protein_coding	XM_010723695.2	lysine methyltransferase 2A
LOC104911508	-0.36654	-1.28926	0.0622838	0.999853	1	LOC104911508	protein_coding	XM_019615617.1	uncharacterized protein C11orf16 homolog%2C transcript variant X3
LOC100540098	0.433725	1.35072	0.062347	0.999853	3	GPR182	protein_coding	XM_010709418.2	G protein-coupled receptor 182
LOC100544611	-0.131622	-1.09552	0.0625456	0.999853	11	YEATS2	protein_coding	XM_010716346.2	YEATS domain containing 2
LOC104916646	0.529299	1.44323	0.0626224	0.999853	NW_011188751.1	LOC104916646	protein_coding	XM_010727666.2	histone H2B 1/2/3/4/6
LOC100540110	-0.244024	-1.18429	0.0626327	0.999853	2	PCNX2	protein_coding	XM_019612820.1	pecanex homolog 2 (Drosophila)%2C transcript variant X6
LOC100546942	0.14721	1.10743	0.0626826	0.999853	2	DUSP10	protein_coding	XM_003203827.3	dual specificity phosphatase 10
LOC100549882	-0.211661	-1.15802	0.0626912	0.999853	7	WIPF1	protein_coding	XM_019617396.1	WAS/WASL interacting protein family member 1
LOC100549189	0.255455	1.19371	0.0627008	0.999853	1	ZCRB1	protein_coding	XM_003202004.2	zinc finger CCHC-type and RNA binding motif containing 1%2C transcript variant X1
LOC104910917	-0.186086	-1.13767	0.0628238	0.999853	4	LOC104910917	protein_coding	XM_010710665.2	DNA-directed RNA polymerase I subunit RPA1-like
LOC100548786	0.266193	1.20263	0.0629041	0.999853	1	ADAMTS1	protein_coding	XM_010722783.2	ADAM metallopeptidase with thrombospondin type 1 motif 1
LOC100540349	-0.115189	-1.08312	0.0629581	0.999853	22	RTEL1	protein_coding	XM_019622193.1	regulator of telomere elongation helicase 1
LOC104916169	2.82018	7.0625	0.0629659	0.999853	NW_011138803.1	LOC104916169	protein_coding	XM_010727163.2	butyrophilin subfamily 3 member A2-like%2C transcript variant X1
LOC104911420	-0.35385	-1.27797	0.0629806	0.999853	6	LOC104911420	lncRNA	XR_793901.2	uncharacterized LOC104911420%2C transcript variant X1
LOC109364035	-1.03962	-2.05569	0.0629822	0.999853	Z	LOC109364035	lncRNA	XR_002109998.1	uncharacterized LOC109364035
LOC104916818	-0.324597	-1.25231	0.062996	0.999853	NW_011210372.1	ARHGAP35	protein_coding	XM_019611546.1	Rho GTPase activating protein 35
LOC104915893	-0.267858	-1.20402	0.0630329	0.999853	NW_011124384.1	AP5S1	protein_coding	XM_010726841.2	adaptor related protein complex 5 sigma 1 subunit
LOC100546899	-0.288445	-1.22132	0.0630457	0.999853	3	PIEZO2	protein_coding	XM_019614330.1	piezo type mechanosensitive ion channel component 2
LOC100547162	0.79368	1.73349	0.0630666	0.999853	3	MC4R	protein_coding	XM_003204799.3	melanocortin 4 receptor
LOC100550448	0.739205	1.66926	0.0630763	0.999853	10	LOC100550448	protein_coding	XM_010715723.2	dimethylaniline monooxygenase [N-oxide-forming] 3-like
LOC109364340	1.51282	2.85367	0.0631027	0.999853	NW_011115316.1	BEST2	protein_coding	XM_019610989.1	bestrophin 2
LOC100548640	0.243194	1.18361	0.0631209	0.999853	3	AHRR	protein_coding	XM_019614308.1	aryl-hydrocarbon receptor repressor
LOC104912791	-0.42955	-1.34681	0.0631288	0.999853	12	LOC104912791	protein_coding	XM_010717330.2	probable E3 ubiquitin-protein ligase HERC1
LOC104909975	0.26835	1.20443	0.0631452	0.999853	2	LOC104909975	protein_coding	XM_019613599.1	peroxidasin homolog
LOC100542476	-1.15498	-2.22681	0.0631747	0.999853	6	MYO3A	protein_coding	XM_019616743.1	myosin IIIA
LOC104909520	-0.218495	-1.16352	0.0632396	0.999853	2	LOC104909520	protein_coding	XM_019612584.1	ninein-like protein%2C transcript variant X2
LOC100550103	-0.138875	-1.10105	0.0632721	0.999853	21	TRIM37	protein_coding	XM_019622012.1	tripartite motif containing 37%2C transcript variant X3
LOC100545905	-0.203522	-1.15151	0.063328	0.999853	21	LOC100545905	protein_coding	XM_019621972.1	RNA-binding protein Musashi homolog 2-like
LOC100541701	-0.156994	-1.11496	0.0634912	0.999853	27	MRPL24	protein_coding	XM_003204600.2	mitochondrial ribosomal protein L24
LOC109364240	0.762601	1.69655	0.0635959	0.999853	NW_011101052.1	LOC109364240	protein_coding	XM_019610880.1	putative histone-lysine N-methyltransferase PRDM6
LOC104913358	0.36764	1.29024	0.063613	0.999853	1	ZBTB20	protein_coding	XM_010719360.2	zinc finger and BTB domain containing 20%2C transcript variant X1
LOC100543363	0.310683	1.2403	0.0636417	0.999853	5	LYVE1	protein_coding	XM_003206216.3	lymphatic vessel endothelial hyaluronan receptor 1
LOC100540409	-0.276324	-1.21111	0.0638327	0.999853	30	LOC100540409	protein_coding	XM_019609942.1	mucosa-associated lymphoid tissue lymphoma translocation protein 1-like
LOC109367465	1.12356	2.17883	0.063857	0.999853	4	LOC109367465	lncRNA	XR_002114627.1	uncharacterized LOC109367465
LOC104909388	-0.276432	-1.2112	0.0638774	0.999853	1	LOC104909388	protein_coding	XM_019612310.1	BRCA2-interacting transcriptional repressor EMSY-like
LOC100543313	0.313556	1.24277	0.0639439	0.999853	7	GULP1	protein_coding	XM_010713344.2	GULP%2C engulfment adaptor PTB domain containing 1%2C transcript variant X3
LOC109365434	-0.514836	-1.42883	0.063965	0.999853	1	LOC109365434	lncRNA	XR_002111039.1	uncharacterized LOC109365434%2C transcript variant X1
LOC104914993	-0.341915	-1.26744	0.0639863	0.999853	Z	LOC104914993	lncRNA	XR_796203.2	uncharacterized LOC104914993%2C transcript variant X2
LOC104917143	-0.30821	-1.23817	0.0640148	0.999853	NW_011216707.1	LOC104917143	V_segment
LOC100550959	-0.135624	-1.09857	0.0640414	0.999853	30	EEF2	protein_coding	XM_010724890.2	eukaryotic translation elongation factor 2
LOC104909370	-0.186226	-1.13778	0.0640641	0.999853	4	LOC104909370	protein_coding	XM_019615051.1	DDRGK domain-containing protein 1-like
LOC100547428	0.84594	1.79744	0.0640979	0.999853	10	RGSL1	protein_coding	XM_019618597.1	regulator of G-protein signaling like 1%2C transcript variant X2
LOC104911442	-0.527216	-1.44115	0.064178	0.999853	6	LOC104911442	lncRNA	XR_793915.2	uncharacterized LOC104911442
LOC104913523	-0.502855	-1.41702	0.0641791	0.999853	17	LOC104913523	lncRNA	XR_795436.2	uncharacterized LOC104913523%2C transcript variant X2
LOC100540980	-0.706162	-1.63146	0.0643283	0.999853	1	KCNE1	protein_coding	XM_010723138.2	potassium voltage-gated channel subfamily E regulatory subunit 1
LOC104914546	0.524938	1.43887	0.0643446	0.999853	28	PIFO	protein_coding	XM_010724413.2	primary cilia formation
LOC104916104	-0.294728	-1.22665	0.0643723	0.999853	NW_011134725.1	QTRT1	protein_coding	XM_010727086.2	queuine tRNA-ribosyltransferase catalytic subunit 1
LOC100541145	-1.66667	-3.17481	0.0643958	0.999853	4	LOC100541145	protein_coding	XM_003206051.3	vasotocin-neurophysin VT
LOC100546786	0.743801	1.67458	0.0645189	0.999853	1	LOC100546786	protein_coding	XM_003202948.3	SH3 domain-binding glutamic acid-rich-like protein
LOC104912333	0.275516	1.21043	0.0645543	0.999853	10	TNFSF4	protein_coding	XM_010715710.2	tumor necrosis factor superfamily member 4
LOC104914270	-0.235139	-1.17702	0.0646447	0.999853	1	LOC104914270	protein_coding	XM_019620561.1	synaptojanin-1-like
LOC100542355	-0.101146	-1.07263	0.0646701	0.999853	1	GTF2E1	protein_coding	XM_003202688.3	general transcription factor IIE subunit 1%2C transcript variant X1
LOC100549227	0.267185	1.20346	0.0647159	0.999853	15	HBEGF	protein_coding	XM_010718821.2	heparin binding EGF like growth factor
LOC104916165	-0.304157	-1.2347	0.064732	0.999853	NW_011138802.1	LOC104916165	protein_coding	XM_019611222.1	uncharacterized LOC104916165%2C transcript variant X2
LOC100542125	1.65671	3.15296	0.0647375	0.999853	6	ASB4	protein_coding	XM_003207091.3	ankyrin repeat and SOCS box containing 4
LOC104913563	0.48698	1.40151	0.0648034	0.999853	17	LOC104913563	protein_coding	XM_010720339.2	somatomedin-B and thrombospondin type-1 domain-containing protein-like
LOC104912304	0.394482	1.31447	0.0648792	0.999853	10	LOC104912304	lncRNA	XR_002117982.1	uncharacterized LOC104912304%2C transcript variant X2
LOC104909928	0.343771	1.26907	0.0649608	0.999853	2	LOC104909928	lncRNA	XR_002112427.1	uncharacterized LOC104909928%2C transcript variant X4
LOC104915511	-0.227185	-1.17055	0.0651928	0.999853	NW_011098853.1	LOC104915511	protein_coding	XM_010726421.2	UPF0505 protein C16orf62 homolog
LOC100542235	-0.214174	-1.16004	0.0652422	0.999853	13	DNAAF1	protein_coding	XM_019619810.1	dynein axonemal assembly factor 1
LOC104914198	0.724458	1.65228	0.0653136	0.999853	23	ANGPTL7	protein_coding	XM_010723000.2	angiopoietin like 7
LOC104915027	-0.521219	-1.43517	0.0654585	0.999853	Z	LOC104915027	protein_coding	XM_010725669.2	FRAS1-related extracellular matrix protein 1-like
LOC100549536	0.219713	1.1645	0.0655149	0.999853	17	GLT1D1	protein_coding	XM_010720050.2	glycosyltransferase 1 domain containing 1%2C transcript variant X3
LOC100543236	0.227866	1.1711	0.0656045	0.999853	1	FGL2	protein_coding	XM_003201889.3	fibrinogen like 2
LOC104909652	0.793899	1.73375	0.0658614	0.999853	2	LOC104909652	lncRNA	XR_792499.2	uncharacterized LOC104909652
LOC100544371	-0.18046	-1.13324	0.0659077	0.999853	Z	LOC100544371	protein_coding	XM_019610144.1	alpha-(1%2C3)-fucosyltransferase 10-like
LOC104910620	0.288346	1.22124	0.0659109	0.999853	4	LOC104910620	lncRNA	XR_002114129.1	uncharacterized LOC104910620%2C transcript variant X1
LOC100550695	0.202238	1.15048	0.0659487	0.999853	4	PDGFRL	protein_coding	XM_010710145.2	platelet derived growth factor receptor like%2C transcript variant X1
LOC100547694	-0.193448	-1.14349	0.065969	0.999853	15	WDR55	protein_coding	XM_010718810.2	WD repeat domain 55
LOC109370877	0.128476	1.09314	0.0659857	0.999853	1	LOC109370877	protein_coding	XM_019622526.1	E3 ubiquitin-protein ligase HERC2-like
LOC104909770	-0.332328	-1.25904	0.0660448	0.999853	2	SOGA3	protein_coding	XM_010707347.2	SOGA family member 3%2C transcript variant X3
LOC109369499	1.33098	2.51574	0.0662429	0.999853	11	LOC109369499	protein_coding	XM_019619061.1	collagen alpha-1(I) chain-like
LOC100540769	-0.196999	-1.14631	0.0662949	0.999853	22	ZMYND8	protein_coding	XM_010722460.2	zinc finger MYND-type containing 8
LOC109363886	0.188516	1.13959	0.0664631	0.999853	Z	LOC109363886	lncRNA	XR_002109755.1	uncharacterized LOC109363886
LOC104913484	-0.16555	-1.12159	0.0665037	0.999853	16	GGA2	protein_coding	XM_010719791.1	golgi associated%2C gamma adaptin ear containing%2C ARF binding protein 2
LOC100546802	0.29343	1.22555	0.066596	0.999853	5	LOC100546802	protein_coding	XM_010712077.2	potassium channel subfamily K member 16-like
LOC104914557	1.65502	3.14927	0.066748	0.999853	29	LOC104914557	protein_coding	XM_010724452.2	Ig-like V-type domain-containing protein FAM187A
LOC104911133	0.23528	1.17713	0.0670128	0.999853	5	LOC104911133	lncRNA	XR_002115169.1	uncharacterized LOC104911133
LOC104909947	-0.426873	-1.34432	0.0670448	0.999853	2	LOC104909947	protein_coding	XM_010707828.2	dystonin-like%2C transcript variant X1
LOC100541493	-0.173911	-1.12811	0.0670556	0.999853	1	BTBD11	protein_coding	XM_010712531.2	BTB domain containing 11%2C transcript variant X1
LOC100543387	-0.139121	-1.10123	0.0671211	0.999853	25	CLSPN	protein_coding	XM_019622796.1	claspin
LOC100545115	0.348101	1.27288	0.0671241	0.999853	6	DGKB	protein_coding	XM_010712729.2	diacylglycerol kinase beta%2C transcript variant X8
LOC104912859	0.738522	1.66847	0.0671701	0.999853	12	LOC104912859	lncRNA	XR_002118991.1	uncharacterized LOC104912859
LOC100550717	-0.16996	-1.12503	0.0671727	0.999853	25	LOC100550717	protein_coding	XM_019622827.1	lethal(3)malignant brain tumor-like protein 4%2C transcript variant X4
LOC100546036	0.955255	1.93892	0.0672319	0.999853	5	GJD2	protein_coding	XM_019616112.1	gap junction protein delta 2
LOC104912984	0.24542	1.18544	0.0672877	0.999853	13	LOC104912984	protein_coding	XM_010717876.2	RNA-binding Raly-like protein
LOC100541239	0.389567	1.31	0.0672941	0.999853	1	RAB39A	protein_coding	XM_019612086.1	RAB39A%2C member RAS oncogene family
LOC100542143	-0.118687	-1.08575	0.0674441	0.999853	19	UCK1	protein_coding	XM_010720914.2	uridine-cytidine kinase 1
LOC100549658	0.500417	1.41462	0.0674791	0.999853	1	MLNR	protein_coding	XM_003203356.3	motilin receptor
LOC100549574	-0.19674	-1.14611	0.067684	0.999853	8	POLR3A	protein_coding	XM_010714342.2	RNA polymerase III subunit A%2C transcript variant X1
LOC100539489	1.09879	2.14175	0.0677133	0.999853	1	LOC100539489	protein_coding	XM_019612397.1	synapsin-3-like
LOC100541951	-0.171644	-1.12634	0.0677496	0.999853	NW_011139103.1	ANKRD52	protein_coding	XM_010727191.2	ankyrin repeat domain 52
LOC104910674	-0.434824	-1.35175	0.0678705	0.999853	4	LOC104910674	protein_coding	XM_010709826.2	electrogenic sodium bicarbonate cotransporter 1-like
LOC100538427	0.218952	1.16389	0.0679449	0.999853	7	FAM117B	protein_coding	XM_010713473.2	family with sequence similarity 117 member B
LOC100544656	-0.137763	-1.1002	0.0680671	0.999853	5	FANCM	protein_coding	XM_010712171.2	Fanconi anemia complementation group M%2C transcript variant X1
LOC104914955	0.181917	1.13439	0.0681547	0.999853	Z	LOC104914955	protein_coding	XM_010725520.2	arylsulfatase B-like
LOC109368313	0.438226	1.35494	0.0681911	0.999853	1	LOC109368313	protein_coding	XM_019616629.1	heat shock transcription factor%2C X-linked-like
LOC100547526	-0.423605	-1.34127	0.0682191	0.999853	6	ABCB5	protein_coding	XM_010712758.2	ATP binding cassette subfamily B member 5%2C transcript variant X2
LOC100545632	0.417103	1.33524	0.068335	0.999853	4	LOC100545632	protein_coding	XM_010710536.2	keratin%2C type II cytoskeletal 80%2C transcript variant X1
LOC100540090	0.332424	1.25913	0.0684554	0.999853	19	ANGPTL2	protein_coding	XM_003211374.3	angiopoietin like 2
LOC100540677	-0.466218	-1.38148	0.0685392	0.999853	1	LOC100540677	protein_coding	XM_019612265.1	serine-protein kinase ATM%2C transcript variant X1
LOC104910840	0.516157	1.43014	0.06856	0.999853	4	LOC104910840	lncRNA	XR_793471.2	uncharacterized LOC104910840
LOC104915287	-0.409551	-1.32827	0.0687037	0.999853	Z	LOC104915287	protein_coding	XM_010726119.2	uncharacterized protein KIAA1958-like%2C transcript variant X2
LOC100543751	-0.78173	-1.71919	0.0688234	0.999853	1	VTCN1	protein_coding	XM_010718877.2	V-set domain containing T cell activation inhibitor 1%2C transcript variant X6
LOC100549031	-0.260858	-1.19819	0.0688281	0.999853	26	BCO2	protein_coding	XM_019622871.1	beta-carotene oxygenase 2%2C transcript variant X3
LOC100551220	-0.242022	-1.18265	0.0688318	0.999853	12	AKAP13	protein_coding	XM_010717495.2	A-kinase anchoring protein 13%2C transcript variant X2
LOC104911105	-0.247314	-1.187	0.068848	0.999853	5	LOC104911105	protein_coding	XM_010711366.2	MAP kinase-activating death domain protein-like
LOC100547680	-0.286741	-1.21988	0.0689235	0.999853	5	LOC100547680	protein_coding	XM_010712088.2	actin-related protein 10
LOC109366732	0.285109	1.2185	0.0689302	0.999853	3	LOC109366732	lncRNA	XR_002113272.1	uncharacterized LOC109366732
LOC100550242	0.14611	1.10658	0.0689643	0.999853	6	KBTBD2	protein_coding	XM_010713051.2	kelch repeat and BTB domain containing 2%2C transcript variant X1
LOC109369314	-0.245003	-1.1851	0.0689646	0.999853	10	LOC109369314	lncRNA	XR_002118231.1	uncharacterized LOC109369314%2C transcript variant X2
LOC104913115	-0.154842	-1.1133	0.0692038	0.999853	14	LOC104913115	protein_coding	XM_010718328.2	RNA-binding protein 6-like
LOC104911653	0.78706	1.72555	0.0693407	0.999853	7	DYTN	protein_coding	XM_019617036.1	dystrotelin%2C transcript variant X6
LOC100548466	0.255671	1.19389	0.069347	0.999853	NW_011214554.1	S1PR3	protein_coding	XM_003213587.3	sphingosine-1-phosphate receptor 3
LOC104910687	0.261973	1.19912	0.0695436	0.999853	4	LOC104910687	protein_coding	XM_010709858.2	vascular endothelial growth factor C
LOC100543023	-0.201893	-1.15021	0.0695606	0.999853	21	LOC100543023	protein_coding	XM_010722146.1	acetyl-CoA carboxylase-like
LOC104911930	-0.419852	-1.33779	0.0696411	0.999853	8	STOX1	protein_coding	XM_010714288.2	storkhead box 1%2C transcript variant X1
LOC100550336	-0.225456	-1.16915	0.0697541	0.999853	5	FOXN3	protein_coding	XM_019616132.1	forkhead box N3
LOC104912763	0.166568	1.12239	0.0698674	0.999853	12	LOC104912763	lncRNA	XR_002118796.1	uncharacterized LOC104912763
LOC104911186	0.523874	1.43781	0.0699494	0.999853	5	LOC104911186	lncRNA	XR_002115298.1	uncharacterized LOC104911186%2C transcript variant X2
LOC104914713	0.302408	1.2332	0.0699532	0.999853	30	LOC104914713	protein_coding	XM_010725050.2	splicing factor%2C proline- and glutamine-rich-like
LOC104912248	0.255494	1.19374	0.0699612	0.999853	10	LOC104912248	protein_coding	XM_010715564.2	transforming growth factor beta receptor type 3-like
LOC100542217	1.95546	3.87839	0.0700261	0.999853	3	DNAJC5B	protein_coding	XM_010709020.2	DnaJ heat shock protein family (Hsp40) member C5 beta
LOC104910258	0.29235	1.22463	0.0701151	0.999853	3	LOC104910258	protein_coding	XM_010708748.1	receptor-type tyrosine-protein phosphatase mu-like
LOC104915704	0.374053	1.29599	0.070134	0.999853	NW_011113781.1	LOC104915704	protein_coding	XM_010726627.1	absent in melanoma 1 protein-like
LOC104914506	-0.224415	-1.1683	0.07023	0.999853	28	LOC104914506	protein_coding	XM_019623269.1	serine/threonine-protein kinase 38%2C transcript variant X1
LOC100544414	-0.134312	-1.09757	0.0703481	0.999853	17	RAB35	protein_coding	XM_010720506.2	RAB35%2C member RAS oncogene family
LOC100549516	0.865323	1.82175	0.0704221	0.999853	5	LOC100549516	protein_coding	XM_019615467.1	fatty acid desaturase 1-like
LOC100542504	0.693623	1.61734	0.07043	0.999853	7	CRYBA2	protein_coding	XM_010713628.2	crystallin beta A2%2C transcript variant X1
LOC100539180	0.971438	1.96079	0.0704465	0.999853	1	MB	protein_coding	XM_003202347.3	myoglobin
LOC100303683	-0.276234	-1.21103	0.070473	0.999853	6	LOC100303683	protein_coding	NM_001303178.1	vasoactive intestinal polypeptide receptor
LOC104909865	0.785413	1.72359	0.0705581	0.999853	2	LOC104909865	lncRNA	XR_792645.2	uncharacterized LOC104909865
LOC100551039	-0.599042	-1.51471	0.0705757	0.999853	1	CNGA3	protein_coding	XM_010727570.2	cyclic nucleotide gated channel alpha 3%2C transcript variant X5
LOC104913565	0.843026	1.79381	0.0706144	0.999853	17	LOC104913565	lncRNA	XR_795484.2	uncharacterized LOC104913565%2C transcript variant X1
LOC100549104	-0.107783	-1.07757	0.0706526	0.999853	2	CPSF3	protein_coding	XM_010707924.2	cleavage and polyadenylation specific factor 3%2C transcript variant X2
LOC100550614	-0.163465	-1.11997	0.0706654	0.999853	17	DHX37	protein_coding	XM_019620913.1	DEAH-box helicase 37
LOC100544842	-0.114661	-1.08272	0.0706655	0.999853	Z	HDHD2	protein_coding	XM_010725155.2	haloacid dehalogenase like hydrolase domain containing 2
LOC100379160	0.322037	1.25009	0.0706908	0.999853	2	GSTA1.3	protein_coding	XM_010707795.2	glutathione S-transferase alpha class A1.3%2C transcript variant X1
LOC100538741	0.146477	1.10686	0.07075	0.999853	10	SNX7	protein_coding	XM_010715615.2	sorting nexin 7%2C transcript variant X2
LOC100540735	0.117875	1.08514	0.0707703	0.999853	2	EXOC8	protein_coding	XM_010707100.2	exocyst complex component 8
LOC100550818	-0.378432	-1.29993	0.0708841	0.999853	22	LOC100550818	protein_coding	XM_010722304.2	potassium channel subfamily K member 9-like
LOC100545584	0.254796	1.19317	0.0709646	0.999853	7	NABP1	protein_coding	XM_010713378.2	nucleic acid binding protein 1
LOC104912780	0.172148	1.12673	0.0709916	0.999853	12	LOC104912780	protein_coding	XM_010717284.2	thrombospondin type-1 domain-containing protein 4-like
LOC104916117	0.49532	1.40963	0.0709986	0.999853	NW_011134957.1	LOC104916117	protein_coding	XM_010727099.1	homeobox protein Nkx-2.2-like
LOC104909646	1.10833	2.15596	0.0710482	0.999853	2	LOC104909646	lncRNA	XR_002111925.1	uncharacterized LOC104909646%2C transcript variant X1
LOC109370731	-0.942141	-1.92138	0.0711812	0.999853	22	LOC109370731	lncRNA	XR_002121085.1	uncharacterized LOC109370731%2C transcript variant X2
LOC100539682	0.275059	1.21004	0.0711821	0.999853	23	MMP23B	protein_coding	XM_003212228.3	matrix metallopeptidase 23B%2C transcript variant X1
LOC100546171	-0.128949	-1.0935	0.0712137	0.999853	1	L3MBTL2	protein_coding	XM_010710577.2	L3MBTL2 polycomb repressive complex 1 subunit%2C transcript variant X2
LOC100549930	-0.285166	-1.21855	0.071397	0.999853	5	PTPN21	protein_coding	XM_019615817.1	protein tyrosine phosphatase%2C non-receptor type 21%2C transcript variant X2
LOC100539118	0.526573	1.4405	0.0714025	0.999853	30	F2RL3	protein_coding	XM_010725067.2	F2R like thrombin/trypsin receptor 3
LOC109370971	-0.632072	-1.54979	0.0714334	0.999853	25	LOC109370971	lncRNA	XR_002121573.1	uncharacterized LOC109370971
LOC100545909	-0.0808197	-1.05762	0.0715047	0.999853	26	ZW10	protein_coding	XM_003212743.3	zw10 kinetochore protein
LOC100549028	-0.13365	-1.09707	0.0717388	0.999853	24	LOC100549028	protein_coding	XM_010723144.2	protein phosphatase 1 regulatory subunit 3C-B-like
LOC104915205	-0.279898	-1.21411	0.0717849	0.999853	Z	LOC104915205	lncRNA	XR_796282.2	uncharacterized LOC104915205
LOC100550381	-0.139006	-1.10115	0.0718036	0.999853	2	MRPL18	protein_coding	XM_003204089.2	mitochondrial ribosomal protein L18
LOC100546877	-0.151113	-1.11043	0.0721783	0.999853	19	ENDOG	protein_coding	XM_010720860.2	endonuclease G
LOC100547037	-0.0970451	-1.06958	0.0722223	0.999853	23	MTOR	protein_coding	XM_010723001.2	mechanistic target of rapamycin%2C transcript variant X1
LOC104916306	-0.2555	-1.19375	0.0722623	0.999853	NW_011145614.1	NAB2	protein_coding	XM_010727355.2	NGFI-A binding protein 2
LOC100550135	0.242708	1.18321	0.0722682	0.999853	NW_011162343.1	HOXA3	protein_coding	XM_019611333.1	homeobox A3%2C transcript variant X4
LOC109369085	-0.415169	-1.33345	0.0723532	0.999853	9	LOC109369085	lncRNA	XR_002117728.1	uncharacterized LOC109369085
LOC104911431	-0.958361	-1.9431	0.0725958	0.999853	6	LOC104911431	lncRNA	XR_793907.2	uncharacterized LOC104911431
LOC100546526	0.984559	1.97871	0.0726033	0.999853	28	TSHB	protein_coding	XM_010724365.2	thyroid stimulating hormone beta
LOC109369317	-0.658163	-1.57807	0.0726317	0.999853	10	LOC109369317	protein_coding	XM_019618750.1	nardilysin-like%2C transcript variant X1
LOC104912771	-1.64869	-3.1355	0.0727622	0.999853	12	LOC104912771	lncRNA	XR_002118806.1	uncharacterized LOC104912771%2C transcript variant X5
LOC104910385	0.563948	1.47831	0.0728202	0.999853	1	LOC104910385	protein_coding	XM_010709081.2	extracellular matrix protein FRAS1-like
LOC100540418	0.866617	1.82338	0.0728528	0.999853	1	LOC100540418	protein_coding	XM_010712572.2	BPI fold-containing family C protein-like
LOC104912228	0.189806	1.14061	0.0729892	0.999853	9	LOC104912228	protein_coding	XM_019618329.1	mastermind-like domain-containing protein 1%2C transcript variant X2
LOC109369213	-1.13531	-2.19666	0.073015	0.999853	10	LOC109369213	lncRNA	XR_002117946.1	uncharacterized LOC109369213%2C transcript variant X1
LOC100540712	0.190293	1.141	0.0731576	0.999853	19	TLR4	protein_coding	XM_003211211.3	toll like receptor 4
LOC100548609	0.336154	1.26239	0.0732575	0.999853	14	SYNPR	protein_coding	XM_003210163.3	synaptoporin%2C transcript variant X1
LOC100542325	0.313802	1.24298	0.0735052	0.999853	8	ADAM8	protein_coding	XM_019617928.1	ADAM metallopeptidase domain 8
LOC104914143	0.10559	1.07593	0.0735068	0.999853	23	CPTP	protein_coding	XM_010722788.2	ceramide-1-phosphate transfer protein
LOC109364030	0.354997	1.27898	0.0735731	0.999853	Z	LOC109364030	lncRNA	XR_002109993.1	uncharacterized LOC109364030
LOC104917115	0.659133	1.57913	0.073606	0.999853	1	LOC104917115	protein_coding	XM_010728253.1	protein piccolo-like
LOC100539732	-0.166437	-1.12228	0.0736438	0.999853	27	ASH1L	protein_coding	XM_010723937.2	ASH1 like histone lysine methyltransferase%2C transcript variant X1
LOC100546907	-0.237729	-1.17914	0.0737485	0.999853	5	CELF1	protein_coding	XM_010711379.2	CUGBP%2C Elav-like family member 1%2C transcript variant X1
LOC100539665	-0.686945	-1.60987	0.0738517	0.999853	8	ELOVL3	protein_coding	XM_010714424.2	ELOVL fatty acid elongase 3
LOC100545191	0.62648	1.54379	0.0738543	0.999853	28	LOC100545191	protein_coding	XM_010724219.2	neurofascin
LOC104914907	-0.155843	-1.11407	0.0739238	0.999853	Z	ERCC8	protein_coding	XM_010725448.2	ERCC excision repair 8%2C CSA ubiquitin ligase complex subunit%2C transcript variant X1
LOC109369802	-0.309146	-1.23897	0.0740109	0.999853	13	LOC109369802	lncRNA	XR_002119292.1	uncharacterized LOC109369802
LOC109370546	-0.589395	-1.50462	0.074063	0.999853	20	LOC109370546	lncRNA	XR_002120788.1	uncharacterized LOC109370546
LOC104914814	0.26719	1.20346	0.0744247	0.999853	Z	LOC104914814	protein_coding	XM_010725290.2	rho guanine nucleotide exchange factor 39-like
LOC100549446	-0.254433	-1.19287	0.0747286	0.999853	29	LOC100549446	protein_coding	XM_019623451.1	inactive phospholipase C-like protein 2%2C transcript variant X4
LOC100542859	0.150094	1.10964	0.0749923	0.999853	13	CHTF8	protein_coding	XM_003209894.3	chromosome transmission fidelity factor 8%2C transcript variant X2
LOC100544499	0.314495	1.24358	0.0750461	0.999853	6	PLXDC2	protein_coding	XM_010712710.2	plexin domain containing 2
LOC109367671	-1.16652	-2.2447	0.0750652	0.999853	5	LOC109367671	lncRNA	XR_002114972.1	uncharacterized LOC109367671
LOC100547071	0.439183	1.35584	0.0750689	0.999853	12	TMC3	protein_coding	XM_019619485.1	transmembrane channel like 3
LOC100544377	-0.202555	-1.15073	0.0751054	0.999853	1	POLQ	protein_coding	XM_019618497.1	DNA polymerase theta
LOC100542382	-0.143017	-1.10421	0.0751145	0.999853	7	PHOSPHO2	protein_coding	XM_010713718.2	phosphatase%2C orphan 2
LOC109368732	1.77494	3.42224	0.075124	0.999853	8	LOC109368732	lncRNA	XR_002116978.1	uncharacterized LOC109368732%2C transcript variant X2
LOC100546878	-0.182148	-1.13457	0.0751644	0.999853	21	BAZ1B	protein_coding	XM_010721852.2	bromodomain adjacent to zinc finger domain 1B
LOC104913957	-0.204706	-1.15245	0.0751977	0.999853	21	LOC104913957	protein_coding	XM_019621976.1	acetyl-CoA carboxylase-like
LOC104917038	-0.22867	-1.17175	0.0752132	0.999853	NW_011215037.1	LOC104917038	protein_coding	XM_010728105.2	E3 ubiquitin-protein ligase HUWE1-like
LOC104917215	-0.235558	-1.17736	0.0752792	0.999853	NW_011217694.1	THAP7	protein_coding	XM_010728385.2	THAP domain containing 7
LOC100547704	0.345304	1.27042	0.0753035	0.999853	Z	NIM1K	protein_coding	XM_010725385.2	NIM1 serine/threonine protein kinase
LOC100538756	0.163444	1.11996	0.0753293	0.999853	23	LOC100538756	protein_coding	XM_019622517.1	protein kinase C zeta type
LOC104910986	0.660428	1.58055	0.0754351	0.999853	5	LOC104910986	lncRNA	XR_002114931.1	uncharacterized LOC104910986%2C transcript variant X2
LOC104911141	-0.218704	-1.16369	0.0754693	0.999853	5	CCDC177	protein_coding	XM_010711573.2	coiled-coil domain containing 177
LOC104911334	0.438849	1.35552	0.0755204	0.999853	6	LOC104911334	lncRNA	XR_002115753.1	uncharacterized LOC104911334
LOC109364438	-0.210644	-1.1572	0.0755829	0.999853	NW_011123267.1	RPS9	protein_coding	XM_019611079.1	ribosomal protein S9
LOC109369502	-1.02197	-2.03069	0.0757042	0.999853	11	LOC109369502	lncRNA	XR_002118637.1	uncharacterized LOC109369502
LOC100538392	-0.146138	-1.1066	0.0759076	0.999853	19	EHMT1	protein_coding	XM_019621370.1	euchromatic histone lysine methyltransferase 1%2C transcript variant X3
LOC100541071	-0.21652	-1.16193	0.0759323	0.999853	22	NCOA3	protein_coding	XM_019622255.1	nuclear receptor coactivator 3%2C transcript variant X1
LOC104914166	-0.158225	-1.11591	0.0760682	0.999853	23	LOC104914166	protein_coding	XM_010722853.2	arginine-glutamic acid dipeptide repeats protein-like
LOC100539941	-0.125059	-1.09055	0.0760933	0.999853	29	MED1	protein_coding	XM_010724596.2	mediator complex subunit 1
LOC100540932	-0.220451	-1.1651	0.0762133	0.999853	NW_011204707.1	TRMT112	protein_coding	XM_003214033.3	tRNA methyltransferase 11-2 homolog (S. cerevisiae)
LOC104910880	-0.252724	-1.19145	0.0763203	0.999853	4	LOC104910880	protein_coding	XM_010710549.2	uncharacterized LOC104910880%2C transcript variant X3
LOC104912302	0.441983	1.35847	0.0763702	0.999853	10	LOC104912302	lncRNA	XR_002117967.1	uncharacterized LOC104912302%2C transcript variant X5
LOC100538952	-0.179504	-1.13249	0.0764747	0.999853	14	MCM2	protein_coding	XM_010718537.2	minichromosome maintenance complex component 2
LOC104910052	-0.258742	-1.19643	0.0765157	0.999853	2	LOC104910052	lncRNA	XR_792754.2	uncharacterized LOC104910052
LOC109366776	-0.733612	-1.6628	0.0766777	0.999853	3	LOC109366776	lncRNA	XR_002113356.1	uncharacterized LOC109366776
LOC104912764	-0.320915	-1.24912	0.0767185	0.999853	12	LOC104912764	protein_coding	XM_010717249.2	unconventional myosin-Va-like
LOC104914314	-0.210024	-1.15671	0.0767424	0.999853	25	LOC104914314	protein_coding	XM_010723430.2	claspin-like%2C transcript variant X1
LOC100545805	-0.183478	-1.13562	0.076882	0.999853	15	SAP30L	protein_coding	XM_019620322.1	SAP30 like
LOC109370873	-0.207056	-1.15433	0.0769188	0.999853	23	LOC109370873	protein_coding	XM_019622519.1	ski oncogene-like%2C transcript variant X2
LOC100544535	-0.279055	-1.2134	0.077061	0.999853	1	LRP6	protein_coding	XM_010716104.2	LDL receptor related protein 6%2C transcript variant X1
LOC104911400	0.283613	1.21724	0.0770878	0.999853	6	LOC104911400	protein_coding	XM_010712539.2	thrombospondin type-1 domain-containing protein 7A
LOC104915545	-0.186539	-1.13803	0.0771036	0.999853	NW_011100155.1	LOC104915545	protein_coding	XM_019610852.1	heterogeneous nuclear ribonucleoprotein U-like protein 1
LOC100547903	-0.388675	-1.30919	0.077177	0.999853	20	DNAH17	protein_coding	XM_019621669.1	dynein axonemal heavy chain 17
LOC100549972	-0.115164	-1.0831	0.0772698	0.999853	3	ZNF704	protein_coding	XM_010709067.2	zinc finger protein 704
LOC104911435	1.13832	2.20125	0.077379	0.999853	6	LOC104911435	lncRNA	XR_793911.2	uncharacterized LOC104911435
LOC109371055	-0.426088	-1.34358	0.0773965	0.999853	28	LOC109371055	protein_coding	XM_019623171.1	uncharacterized LOC109371055
LOC100540472	-0.213144	-1.15921	0.0775021	0.999853	1	LOC100540472	protein_coding	XM_019612426.1	ELKS/Rab6-interacting/CAST family member 1
LOC100542184	0.140666	1.10241	0.0775405	0.999853	14	LOC100542184	protein_coding	XM_019620030.1	cat eye syndrome critical region protein 5 homolog
LOC109370874	0.597703	1.51331	0.0775576	0.999853	23	LOC109370874	lncRNA	XR_002121372.1	uncharacterized LOC109370874%2C transcript variant X2
LOC100542893	-0.186689	-1.13815	0.0775891	0.999853	3	UTP23	protein_coding	XM_003205253.3	UTP23%2C small subunit processome component
LOC100546327	0.189604	1.14045	0.0775981	0.999853	1	CHADL	protein_coding	XM_019614576.1	chondroadherin like%2C transcript variant X1
LOC100546397	0.462309	1.37775	0.0776071	0.999853	3	GPLD1	protein_coding	XM_019613703.1	glycosylphosphatidylinositol specific phospholipase D1%2C transcript variant X3
LOC109365774	0.533031	1.44697	0.0776464	0.999853	1	LOC109365774	lncRNA	XR_002111470.1	uncharacterized LOC109365774
LOC100544948	0.353048	1.27726	0.0776874	0.999853	1	SPERT	protein_coding	XM_010728825.2	spermatid associated
LOC100550689	-0.153122	-1.11197	0.0777326	0.999853	3	BASP1	protein_coding	XM_003204817.3	brain abundant membrane attached signal protein 1
LOC100546876	-0.218325	-1.16338	0.0777718	0.999853	17	SPECC1L	protein_coding	XM_010720295.1	sperm antigen with calponin homology and coiled-coil domains 1 like
LOC104911399	0.124217	1.08992	0.0778775	0.999853	6	ARL4A	protein_coding	XM_010712536.2	ADP ribosylation factor like GTPase 4A
LOC104917612	0.29832	1.22971	0.0778998	0.999853	1	LOC104917612	protein_coding	XM_019612082.1	cytoplasmic dynein 2 heavy chain 1-like
LOC100539148	-0.142035	-1.10346	0.078054	0.999853	6	CCDC12	protein_coding	XM_003206913.3	coiled-coil domain containing 12%2C transcript variant X1
LOC109365875	1.06497	2.09213	0.0780933	0.999853	2	LOC109365875	lncRNA	XR_002111692.1	uncharacterized LOC109365875
LOC104911699	0.275732	1.21061	0.0782013	0.999853	1	LOC104911699	lncRNA	XR_794127.2	uncharacterized LOC104911699
LOC100547672	0.224611	1.16846	0.0783809	0.999853	3	UBE2W	protein_coding	XM_003205124.3	ubiquitin conjugating enzyme E2 W%2C transcript variant X2
LOC109365722	-1.25345	-2.3841	0.0783934	0.999853	1	LOC109365722	protein_coding	XM_019612443.1	maestro heat-like repeat-containing protein family member 2B
LOC104916304	0.172518	1.12702	0.078468	0.999853	NW_011145551.1	NDUFA13	protein_coding	XM_010727350.1	NADH:ubiquinone oxidoreductase subunit A13
LOC104911111	-0.227169	-1.17054	0.0784806	0.999853	5	LOC104911111	protein_coding	XM_010711378.2	CUGBP Elav-like family member 1
LOC100542089	-0.114733	-1.08277	0.0785695	0.999853	17	LOC100542089	protein_coding	XM_019620938.1	RING finger protein 10
LOC104917373	0.210435	1.15704	0.0785771	0.999853	NW_011314917.1	LOC104917373	protein_coding	XM_010728558.2	histone-lysine N-methyltransferase 2B-like
LOC104917570	0.301851	1.23273	0.0786302	0.999853	1	UFM1	protein_coding	XM_019612232.1	ubiquitin fold modifier 1%2C transcript variant X3
LOC100546767	0.165467	1.12153	0.078647	0.999853	15	C15H5orf15	protein_coding	XM_003210475.3	chromosome 15 C5orf15 homolog%2C transcript variant X1
LOC104911681	-0.176303	-1.12998	0.0787993	0.999853	7	LOC104911681	protein_coding	XM_010713625.2	tubulin polyglutamylase TTLL4-like
LOC100543944	0.263744	1.20059	0.0788022	0.999853	15	HTR4	protein_coding	XM_010718921.2	5-hydroxytryptamine receptor 4%2C transcript variant X6
LOC100547389	-0.159069	-1.11657	0.0788779	0.999853	19	CNTRL	protein_coding	XM_010721036.2	centriolin
LOC100550504	0.169688	1.12481	0.0790038	0.999853	12	KLHL25	protein_coding	XM_003209534.3	kelch like family member 25%2C transcript variant X1
LOC104913332	-0.439065	-1.35572	0.0791011	0.999853	15	GRXCR2	protein_coding	XM_010719282.2	glutaredoxin and cysteine rich domain containing 2
LOC100549214	-0.369916	-1.29228	0.0791341	0.999853	6	DFNA5	protein_coding	XM_010712776.2	DFNA5%2C deafness associated tumor suppressor%2C transcript variant X7
LOC100549816	-0.270918	-1.20658	0.0791957	0.999853	2	FBXL4	protein_coding	XM_019613083.1	F-box and leucine rich repeat protein 4
LOC104909952	0.760538	1.69412	0.0793439	0.999853	2	LOC104909952	protein_coding	XM_010707848.2	protein eyes shut homolog
LOC100541634	-0.153175	-1.11201	0.0794904	0.999853	24	GINS4	protein_coding	XM_019622657.1	GINS complex subunit 4%2C transcript variant X6
LOC109366603	0.456668	1.37237	0.079526	0.999853	3	LOC109366603	lncRNA	XR_002113003.1	uncharacterized LOC109366603
LOC104910230	-0.140853	-1.10256	0.0795812	0.999853	3	ZNF407	protein_coding	XM_010708696.2	zinc finger protein 407
LOC104914217	-0.188597	-1.13966	0.0797595	0.999853	24	CDCA2	protein_coding	XM_019622606.1	cell division cycle associated 2%2C transcript variant X2
LOC104909916	0.315193	1.24418	0.0797898	0.999853	2	LOC104909916	lncRNA	XR_792682.2	uncharacterized LOC104909916
LOC104910587	-0.312691	-1.24202	0.0798099	0.999853	4	LOC104910587	protein_coding	XM_010709651.2	electrogenic sodium bicarbonate cotransporter 1-like
LOC100544180	-0.20856	-1.15553	0.0798355	0.999853	5	ZNF106	protein_coding	XM_010711446.2	zinc finger protein 106%2C transcript variant X3
LOC104915932	-0.167408	-1.12304	0.0798372	0.999853	NW_011126224.1	LOC104915932	protein_coding	XM_010726893.2	non-structural maintenance of chromosomes element 3 homolog
LOC100544698	0.181592	1.13414	0.0799737	0.999853	2	PPP1CB	protein_coding	XM_010706792.2	protein phosphatase 1 catalytic subunit beta
LOC100549457	0.24323	1.18364	0.080053	0.999853	2	PARK2	protein_coding	XM_010707212.2	parkin RBR E3 ubiquitin protein ligase
LOC100538511	-0.149349	-1.10907	0.0801096	0.999853	1	MGAT4A	protein_coding	XM_010727684.2	mannosyl (alpha-1%2C3-)-glycoprotein beta-1%2C4-N-acetylglucosaminyltransferase%2C isozyme A%2C transcript variant X2
LOC100547790	-0.186828	-1.13826	0.0801196	0.999853	7	RIF1	protein_coding	XM_019617284.1	replication timing regulatory factor 1
LOC100548164	-0.0918688	-1.06575	0.0802123	0.999853	30	UPF1	protein_coding	XM_019609968.1	UPF1%2C RNA helicase and ATPase
LOC100539060	0.483239	1.39788	0.080264	0.999853	17	ACACB	protein_coding	XM_010720216.2	acetyl-CoA carboxylase beta%2C transcript variant X3
LOC100545614	0.271872	1.20737	0.0804776	0.999853	1	PANX2	protein_coding	XM_019612141.1	pannexin 2%2C transcript variant X1
LOC104912158	-0.280391	-1.21452	0.0807087	0.999853	9	LOC104912158	lncRNA	XR_794430.1	uncharacterized LOC104912158
LOC104913935	0.977243	1.9687	0.0807391	0.999853	1	CADM2	protein_coding	XM_010722065.2	cell adhesion molecule 2
LOC104913874	-0.690532	-1.61388	0.0807571	0.999853	21	CCDC183	protein_coding	XM_010721830.2	coiled-coil domain containing 183
LOC100551422	0.252055	1.1909	0.080779	0.999853	10	LOC100551422	protein_coding	XM_010715617.2	ferric-chelate reductase 1%2C transcript variant X3
LOC100543905	0.207659	1.15481	0.0808639	0.999853	1	LOC100543905	protein_coding	XM_003202211.3	histone H2B 1/2/3/4/6
LOC100544761	0.879748	1.84005	0.0809022	0.999853	8	KCNIP2	protein_coding	XM_019617743.1	potassium voltage-gated channel interacting protein 2
LOC100539015	-0.209934	-1.15664	0.080996	0.999853	NW_011126185.1	MSL1	protein_coding	XM_010726882.2	male specific lethal 1 homolog%2C transcript variant X1
LOC100542280	0.17338	1.1277	0.0811085	0.999853	8	ZFAND4	protein_coding	XM_010714451.2	zinc finger AN1-type containing 4%2C transcript variant X1
LOC100545880	-0.11536	-1.08325	0.0811232	0.999853	5	BAHD1	protein_coding	XM_010710855.2	bromo adjacent homology domain containing 1%2C transcript variant X1
LOC100542368	0.183379	1.13554	0.081194	0.999853	3	ADHFE1	protein_coding	XM_010709000.2	alcohol dehydrogenase%2C iron containing 1
LOC104917513	-0.194912	-1.14465	0.0811998	0.999853	1	LOC104917513	protein_coding	XM_010728850.2	ETS-related transcription factor Elf-1-like
LOC100540175	-0.13301	-1.09658	0.0812522	0.999853	8	ARL3	protein_coding	XM_019617966.1	ADP ribosylation factor like GTPase 3
LOC109369880	-0.321825	-1.24991	0.0812578	0.999853	14	LOC109369880	lncRNA	XR_002119506.1	uncharacterized LOC109369880
LOC100543090	0.145017	1.10574	0.0813389	0.999853	2	GPCPD1	protein_coding	XM_010706649.2	glycerophosphocholine phosphodiesterase 1%2C transcript variant X2
LOC100539319	-0.149599	-1.10926	0.0814442	0.999853	19	MVB12B	protein_coding	XM_010721082.2	multivesicular body subunit 12B%2C transcript variant X2
LOC100543292	0.129051	1.09357	0.0815346	0.999853	2	PSMB1	protein_coding	XM_003204047.3	proteasome subunit beta 1
LOC100548755	-0.338218	-1.26419	0.0815991	0.999853	8	WDFY4	protein_coding	XM_019617636.1	WDFY family member 4%2C transcript variant X5
LOC100543251	0.299352	1.23059	0.0816432	0.999853	6	LOC100543251	protein_coding	XM_019616290.1	phosphoribosyltransferase domain-containing protein 1-like
LOC100543277	-0.350405	-1.27492	0.0816467	0.999853	Z	LOC100543277	protein_coding	XM_019610508.1	transient receptor potential cation channel subfamily M member 6-like%2C transcript variant X2
LOC100540253	0.270205	1.20598	0.0817972	0.999853	Z	CD180	protein_coding	XM_010725507.2	CD180 molecule
LOC109365027	-0.342619	-1.26806	0.0818007	0.999853	NW_011212544.1	LOC109365027	lncRNA	XR_002110745.1	uncharacterized LOC109365027
LOC100549740	-0.157118	-1.11506	0.0818625	0.999853	17	UNG	protein_coding	XM_010720214.2	uracil DNA glycosylase
LOC109365836	0.299218	1.23048	0.0819221	0.999853	2	LOC109365836	lncRNA	XR_002111598.1	uncharacterized LOC109365836
LOC100546558	-0.132413	-1.09613	0.0819787	0.999853	6	AZI2	protein_coding	XM_010712886.2	5-azacytidine induced 2
LOC104912125	-0.279966	-1.21417	0.0820361	0.999853	1	LOC104912125	protein_coding	XM_019612436.1	lysine-specific demethylase 5A-like
LOC104912075	0.295242	1.22709	0.082114	0.999853	8	LOC104912075	protein_coding	XM_010714891.2	fibroblast growth factor receptor 2-like
LOC100547123	0.139935	1.10186	0.0821264	0.999853	10	WDR47	protein_coding	XM_003208639.3	WD repeat domain 47
LOC100542834	0.360499	1.28387	0.082138	0.999853	2	LOC100542834	protein_coding	XM_010707975.2	ras-like GTP-binding protein rhoA
LOC104914394	-0.229405	-1.17235	0.0822447	0.999853	27	LOC104914394	protein_coding	XM_010723826.2	OTU domain-containing protein 7B-like%2C transcript variant X1
LOC100549788	-0.227844	-1.17108	0.0822468	0.999853	12	LOC100549788	protein_coding	XM_019619447.1	proline-serine-threonine phosphatase-interacting protein 1-like%2C transcript variant X1
LOC100543301	-0.13115	-1.09517	0.0822479	0.999853	4	LOC100543301	protein_coding	XM_010709881.2	bifunctional 3'-phosphoadenosine 5'-phosphosulfate synthase 1
LOC109366167	0.30019	1.23131	0.0823381	0.999853	1	LOC109366167	protein_coding	XM_019613071.1	uncharacterized LOC109366167
LOC104917586	0.496695	1.41098	0.0823585	0.999853	1	CEP126	protein_coding	XM_019612236.1	centrosomal protein 126%2C transcript variant X8
LOC100539362	0.138035	1.10041	0.0823991	0.999853	10	DNAJB4	protein_coding	XM_010716252.2	DnaJ heat shock protein family (Hsp40) member B4
LOC104917245	-0.384902	-1.30577	0.0825335	0.999853	NW_011217774.1	LOC104917245	protein_coding	XM_010728445.2	uncharacterized LOC104917245
LOC104911977	0.446556	1.36278	0.0825541	0.999853	1	LOC104911977	protein_coding	XM_010714558.2	synaptotagmin-10-like%2C transcript variant X1
LOC100547667	0.254265	1.19273	0.0825738	0.999853	2	PLCB4	protein_coding	XM_019612606.1	phospholipase C beta 4
LOC109363765	-0.479882	-1.39463	0.0825796	0.999853	Z	LOC109363765	lncRNA	XR_002109598.1	uncharacterized LOC109363765
LOC100541882	-0.133415	-1.09689	0.0826504	0.999853	20	UNK	protein_coding	XM_019621689.1	unkempt family zinc finger%2C transcript variant X2
LOC100541945	0.564187	1.47855	0.0827178	0.999853	28	CNTN2	protein_coding	XM_003212875.3	contactin 2
LOC100543842	0.498756	1.413	0.08276	0.999853	14	RHO	protein_coding	XM_003210211.3	rhodopsin
LOC104913069	-0.19387	-1.14383	0.0828022	0.999853	13	LOC104913069	protein_coding	XM_010718192.2	zinc finger CCCH domain-containing protein 18-like%2C transcript variant X1
LOC104916120	-0.218768	-1.16374	0.082814	0.999853	NW_011135025.1	POLR3D	protein_coding	XM_010727101.2	RNA polymerase III subunit D
LOC100542617	-0.212624	-1.15879	0.0828603	0.999853	1	LOC100542617	protein_coding	XM_010712172.2	neuronal pentraxin receptor-like
LOC104909374	0.552466	1.46659	0.0828731	0.999853	1	LOC104909374	lncRNA	XR_792296.2	uncharacterized LOC104909374
LOC100545951	-0.121284	-1.0877	0.0829251	0.999853	13	ZNF276	protein_coding	XM_019619857.1	zinc finger protein 276
LOC100541630	0.105373	1.07577	0.0829788	0.999853	21	PPM1D	protein_coding	XM_010722154.1	protein phosphatase%2C Mg2+/Mn2+ dependent 1D
LOC104915741	-0.503269	-1.41742	0.0829966	0.999853	NW_011116293.1	LOC104915741	V_segment
LOC109370345	-1.38623	-2.61394	0.0830289	0.999853	17	LOC109370345	lncRNA	XR_002120402.1	uncharacterized LOC109370345
LOC100544903	0.167957	1.12347	0.0831892	0.999853	3	PLEKHF2	protein_coding	XM_010709149.2	pleckstrin homology and FYVE domain containing 2%2C transcript variant X1
LOC109367647	0.852836	1.80605	0.0832386	0.999853	5	LOC109367647	lncRNA	XR_002114894.1	uncharacterized LOC109367647
LOC104913502	-0.332643	-1.25932	0.0832583	0.999853	16	LOC104913502	protein_coding	XM_019620840.1	mitotic spindle assembly checkpoint protein MAD1-like%2C transcript variant X1
LOC100545919	-0.142608	-1.1039	0.0832691	0.999853	29	CBX1	protein_coding	XM_003214117.3	chromobox 1
LOC100539562	-0.394641	-1.31462	0.083421	0.999853	11	COL4A4	protein_coding	XM_019618953.1	collagen type IV alpha 4 chain
LOC100546251	0.309742	1.23949	0.0835128	0.999853	6	LRRC3B	protein_coding	XM_010712876.2	leucine rich repeat containing 3B
LOC100541592	-0.157956	-1.11571	0.0835128	0.999853	1	RPGR	protein_coding	XM_010725148.2	retinitis pigmentosa GTPase regulator
LOC100547084	-0.186553	-1.13804	0.0835182	0.999853	25	LCK	protein_coding	XM_010723486.2	LCK proto-oncogene%2C Src family tyrosine kinase
LOC100550823	0.075834	1.05397	0.0835234	0.999853	28	ATP5F1	protein_coding	XM_003212929.2	ATP synthase%2C H+ transporting%2C mitochondrial Fo complex subunit B1
LOC100538622	0.169189	1.12443	0.0835352	0.999853	3	CHCHD7	protein_coding	XM_019614043.1	coiled-coil-helix-coiled-coil-helix domain containing 7%2C transcript variant X2
LOC104913360	0.353793	1.27792	0.083599	0.999853	16	LOC104913360	lncRNA	XR_795318.2	uncharacterized LOC104913360
LOC104913598	-0.228438	-1.17157	0.0836066	0.999853	17	LOC104913598	protein_coding	XM_019621172.1	RNA-binding protein Musashi homolog 1-like
LOC100548004	0.187502	1.13879	0.0836565	0.999853	8	TM9SF3	protein_coding	XM_010714419.2	transmembrane 9 superfamily member 3%2C transcript variant X1
LOC109365456	0.457594	1.37325	0.0836577	0.999853	1	LOC109365456	lncRNA	XR_002111079.1	uncharacterized LOC109365456
LOC104909245	-0.133615	-1.09704	0.0837149	0.999853	2	LOC104909245	protein_coding	XM_010708157.2	cell division cycle 5-like protein
LOC104917322	0.315565	1.2445	0.0837214	0.999853	NW_011281896.1	LOC104917322	protein_coding	XM_010728508.1	CCAAT/enhancer-binding protein delta-like
LOC100539501	-0.13103	-1.09507	0.0838752	0.999853	3	TRAPPC9	protein_coding	XM_019614388.1	trafficking protein particle complex 9
LOC104914502	0.829664	1.77727	0.0839076	0.999853	28	LOC104914502	protein_coding	XM_019623254.1	neurofascin-like%2C transcript variant X2
LOC104909297	0.286441	1.21963	0.0839348	0.999853	6	LOC104909297	protein_coding	XM_010712628.2	macrophage mannose receptor 1-like
LOC104910867	-0.390628	-1.31096	0.08396	0.999853	4	LOC104910867	protein_coding	XM_010710507.2	huntingtin-like
LOC100542365	0.169769	1.12488	0.083996	0.999853	2	LAPTM4A	protein_coding	XM_010707968.2	lysosomal protein transmembrane 4 alpha
LOC100542135	-0.211157	-1.15762	0.0840423	0.999853	13	CCDC102A	protein_coding	XM_010718014.2	coiled-coil domain containing 102A
LOC100548137	0.182565	1.1349	0.0840963	0.999853	NW_011095671.1	LOC100548137	protein_coding	XM_010726347.2	phosphatidylinositol 4-phosphate 3-kinase C2 domain-containing subunit alpha
LOC100551458	0.387853	1.30844	0.0841276	0.999853	4	MTHFD2L	protein_coding	XM_019615118.1	methylenetetrahydrofolate dehydrogenase (NADP+ dependent) 2-like
LOC109370350	-0.894391	-1.85882	0.0841421	0.999853	17	LOC109370350	lncRNA	XR_002120410.1	uncharacterized LOC109370350
LOC100543074	-0.135373	-1.09838	0.0843027	0.999853	25	KHDRBS1	protein_coding	XM_010723491.2	KH RNA binding domain containing%2C signal transduction associated 1
LOC104912036	0.251411	1.19037	0.0843167	0.999853	1	PLEKHA5	protein_coding	XM_010714780.2	pleckstrin homology domain containing A5
LOC100542385	-0.128408	-1.09309	0.0844617	0.999853	10	SZT2	protein_coding	XM_019618415.1	seizure threshold 2 homolog (mouse)
LOC109370953	-0.593482	-1.50888	0.084548	0.999853	25	LOC109370953	lncRNA	XR_002121523.1	uncharacterized LOC109370953%2C transcript variant X1
LOC104916823	-0.232884	-1.17518	0.0846113	0.999853	NW_011210426.1	LOC104916823	protein_coding	XM_010727843.2	maestro heat-like repeat-containing protein family member 1
LOC109365321	-0.183561	-1.13568	0.0846446	0.999853	NW_011300732.1	CNOT3	protein_coding	XM_019611971.1	CCR4-NOT transcription complex subunit 3
LOC104913284	-0.169002	-1.12428	0.0847181	0.999853	15	LOC104913284	protein_coding	XM_010719093.2	protein FAM13B-like
LOC104914269	-0.227195	-1.17056	0.0849317	0.999853	25	HIVEP3	protein_coding	XM_010723276.2	human immunodeficiency virus type I enhancer binding protein 3%2C transcript variant X1
LOC100545350	0.202843	1.15096	0.0850216	0.999853	Z	FCHO2	protein_coding	XM_019610449.1	FCH domain only 2%2C transcript variant X2
LOC100547982	-0.240729	-1.18159	0.0850387	0.999853	9	TMEM35A	protein_coding	XM_003205607.3	transmembrane protein 35A
LOC104913217	-0.284992	-1.2184	0.0853052	0.999853	15	LOC104913217	protein_coding	XM_010718818.2	ankyrin repeat and KH domain-containing protein 1-like
LOC100545401	-0.142195	-1.10358	0.0854346	0.999853	1	EEA1	protein_coding	XM_019613787.1	early endosome antigen 1%2C transcript variant X3
LOC100543957	0.135095	1.09816	0.0855954	0.999853	Z	LOC100543957	protein_coding	XM_019610438.1	DNA polymerase kappa-like
LOC104910732	-0.238525	-1.17979	0.0856381	0.999853	4	BANK1	protein_coding	XM_019614814.1	B-cell scaffold protein with ankyrin repeats 1%2C transcript variant X1
LOC104913880	-0.499129	-1.41336	0.0856526	0.999853	21	LOC104913880	protein_coding	XM_010721869.2	peripheral-type benzodiazepine receptor-associated protein 1-like%2C transcript variant X1
LOC104913772	-0.754984	-1.68761	0.0857226	0.999853	1	LOC104913772	protein_coding	XM_019619712.1	uncharacterized LOC104913772%2C transcript variant X2
LOC100542790	0.212836	1.15896	0.0858063	0.999853	5	GNPNAT1	protein_coding	XM_010712165.1	glucosamine-phosphate N-acetyltransferase 1%2C transcript variant X3
LOC100546883	-0.160189	-1.11743	0.0858232	0.999853	25	EPB41	protein_coding	XM_019622838.1	erythrocyte membrane protein band 4.1%2C transcript variant X9
LOC104911716	-1.08682	-2.12405	0.0858293	0.999853	7	LOC104911716	lncRNA	XR_002116729.1	uncharacterized LOC104911716%2C transcript variant X1
LOC100540841	-0.282028	-1.2159	0.085858	0.999853	4	LOC100540841	protein_coding	XM_019614582.1	electrogenic sodium bicarbonate cotransporter 1-like
LOC100548910	-0.0946167	-1.06778	0.0859666	0.999853	10	SCYL3	protein_coding	XM_010715736.2	SCY1 like pseudokinase 3%2C transcript variant X2
LOC100550452	0.382459	1.30356	0.0859882	0.999853	13	NETO2	protein_coding	XM_010717982.2	neuropilin and tolloid like 2
LOC100544451	0.203808	1.15173	0.0861493	0.999853	10	RWDD3	protein_coding	XM_010715606.2	RWD domain containing 3
LOC100543382	0.358567	1.28215	0.0861959	0.999853	19	ANKMY1	protein_coding	XM_010720667.2	ankyrin repeat and MYND domain containing 1%2C transcript variant X2
LOC104916768	0.113915	1.08216	0.0862641	0.999853	NW_011205025.1	LOC104916768	lncRNA	XR_796674.2	uncharacterized LOC104916768
LOC100551328	-0.116874	-1.08438	0.0862828	0.999853	16	TELO2	protein_coding	XM_010719922.2	telomere maintenance 2
LOC104911519	-0.325845	-1.2534	0.0864285	0.999853	1	LOC104911519	lncRNA	XR_002115273.1	uncharacterized LOC104911519%2C transcript variant X3
LOC104916501	0.431077	1.34824	0.0864339	0.999853	NW_011170938.1	LOC104916501	protein_coding	XM_010727544.2	T-cell-interacting%2C activating receptor on myeloid cells protein 1-like
LOC100549859	-0.175822	-1.12961	0.0864577	0.999853	NW_011217665.1	LCMT2	protein_coding	XM_010728373.2	leucine carboxyl methyltransferase 2
LOC104910190	0.691586	1.61506	0.0865358	0.999853	3	LOC104910190	lncRNA	XR_002113194.1	uncharacterized LOC104910190%2C transcript variant X1
LOC100544755	0.238024	1.17938	0.0868598	0.999853	4	TMEM128	protein_coding	XM_010710411.2	transmembrane protein 128
LOC100551323	0.284692	1.21815	0.0870289	0.999853	14	LOC100551323	protein_coding	XM_003210022.3	probable G-protein coupled receptor%2C transcript variant X2
LOC100542568	0.300859	1.23188	0.0870423	0.999853	1	IQUB	protein_coding	XM_003201963.3	IQ motif and ubiquitin domain containing
LOC104912993	-0.177878	-1.13122	0.0871164	0.999853	13	LOC104912993	protein_coding	XM_010717909.2	WD repeat-containing protein 59-like
LOC100541517	-0.132959	-1.09654	0.0872123	0.999853	8	LOC100541517	protein_coding	XM_019617664.1	protein FRA10AC1
LOC100550514	-0.180685	-1.13342	0.0872831	0.999853	22	NPEPL1	protein_coding	XM_019622098.1	aminopeptidase-like 1
LOC100538485	0.193264	1.14335	0.0872957	0.999853	11	BCHE	protein_coding	XM_010716967.2	butyrylcholinesterase%2C transcript variant X3
LOC104912963	0.172923	1.12734	0.0873116	0.999853	13	LOC104912963	protein_coding	XM_010717809.2	72 kDa type IV collagenase-like
LOC104914932	-0.182393	-1.13476	0.0873685	0.999853	Z	LOC104914932	protein_coding	XM_010725487.2	erbin-like
LOC100541224	-0.126477	-1.09162	0.0874097	0.999853	25	GNL2	protein_coding	XM_010723357.2	G protein nucleolar 2
LOC104914679	0.536791	1.45074	0.0874223	0.999853	30	PRR22	protein_coding	XM_010724883.2	proline rich 22
LOC100540666	0.163257	1.11981	0.0874388	0.999853	Z	RNF38	protein_coding	XM_019610119.1	ring finger protein 38
LOC104915875	-0.208977	-1.15587	0.0875227	0.999853	NW_011123050.1	LOC104915875	protein_coding	XM_010726826.2	dynactin subunit 2-like
LOC104917540	0.379011	1.30045	0.0875851	0.999853	1	LOC104917540	lncRNA	XR_002111006.1	uncharacterized LOC104917540%2C transcript variant X2
LOC100549922	0.130605	1.09475	0.087598	0.999853	3	MYO10	protein_coding	XM_019613814.1	myosin X%2C transcript variant X1
LOC100548965	0.392885	1.31302	0.0877515	0.999853	NW_011097879.1	LOC100548965	protein_coding	XM_010726387.2	cytochrome P450 2J3-like
LOC104910395	0.173428	1.12774	0.0879021	0.999853	3	LOC104910395	protein_coding	XM_010709101.2	transcription factor E2F4
LOC100541434	0.888793	1.85163	0.0879207	0.999853	1	LOC100541434	protein_coding	XM_010709934.2	histone H2B 1/2/3/4/6
LOC104909808	0.95393	1.93714	0.0881757	0.999853	2	LOC104909808	lncRNA	XR_002112236.1	uncharacterized LOC104909808
LOC100541461	0.129804	1.09415	0.0882139	0.999853	7	DUSP19	protein_coding	XM_010713360.2	dual specificity phosphatase 19
LOC104910895	0.980862	1.97364	0.0882211	0.999853	4	LOC104910895	protein_coding	XM_019615071.1	zinc finger matrin-type protein 1-like%2C transcript variant X5
LOC100545967	-0.175953	-1.12971	0.0882614	0.999853	29	NGFR	protein_coding	XM_010724547.2	nerve growth factor receptor
LOC100545418	0.146956	1.10723	0.0882726	0.999853	4	SCARB2	protein_coding	XM_003205668.3	scavenger receptor class B member 2%2C transcript variant X1
LOC100546237	0.212327	1.15856	0.0882769	0.999853	2	MCFD2	protein_coding	XM_010706787.1	multiple coagulation factor deficiency 2
LOC100550655	0.253642	1.19221	0.0883709	0.999853	10	LOC100550655	protein_coding	XM_019618795.1	vitamin D3 hydroxylase-associated protein-like%2C transcript variant X2
LOC104914517	-0.215141	-1.16082	0.0883992	0.999853	28	RAB44	protein_coding	XM_019623267.1	RAB44%2C member RAS oncogene family
LOC100547823	-0.123899	-1.08968	0.0884548	0.999853	1	MRE11	protein_coding	XM_019612300.1	MRE11 homolog%2C double strand break repair nuclease%2C transcript variant X5
LOC100545084	0.166	1.12194	0.0885382	0.999853	25	PSMB2	protein_coding	XM_010723331.2	proteasome subunit beta 2
LOC100539005	-0.103492	-1.07437	0.0886662	0.999853	15	TCERG1	protein_coding	XM_010719218.2	transcription elongation regulator 1
LOC100549402	0.143133	1.1043	0.0886853	0.999853	1	BACH1	protein_coding	XM_010722583.2	BTB domain and CNC homolog 1%2C transcript variant X2
LOC100542844	0.194748	1.14452	0.088745	0.999853	5	GPR176	protein_coding	XM_019615693.1	G protein-coupled receptor 176%2C transcript variant X2
LOC100546598	0.271744	1.20727	0.0888448	0.999853	4	HS3ST1	protein_coding	XM_010710418.2	heparan sulfate-glucosamine 3-sulfotransferase 1%2C transcript variant X2
LOC100539141	0.175974	1.12973	0.0889698	0.999853	4	RNF24	protein_coding	XM_010710582.2	ring finger protein 24%2C transcript variant X1
LOC104915790	0.826951	1.77393	0.0889827	0.999853	1	LOC104915790	protein_coding	XM_010726718.2	maestro heat-like repeat-containing protein family member 2B
LOC100547990	-0.382817	-1.30388	0.0892189	0.999853	8	GDF2	protein_coding	XM_003208008.3	growth differentiation factor 2
LOC109370166	0.225958	1.16955	0.0892809	0.999853	16	LOC109370166	lncRNA	XR_002120064.1	uncharacterized LOC109370166
LOC109371067	-0.454816	-1.37061	0.0893761	0.999853	28	LOC109371067	protein_coding	XM_019623244.1	SLIT-ROBO Rho GTPase-activating protein 2B-like
LOC104916209	1.03529	2.04952	0.0894098	0.999853	NW_011139291.1	LOC104916209	protein_coding	XM_010727217.2	kallikrein-14-like
LOC100547629	-0.153649	-1.11238	0.0894985	0.999853	4	UVSSA	protein_coding	XM_010710626.2	UV stimulated scaffold protein A%2C transcript variant X3
LOC109367781	1.02825	2.03955	0.0895413	0.999853	5	LOC109367781	lncRNA	XR_002115208.1	uncharacterized LOC109367781%2C transcript variant X3
LOC100545374	-0.135968	-1.09883	0.0895603	0.999853	10	ARHGAP29	protein_coding	XM_010715600.2	Rho GTPase activating protein 29%2C transcript variant X3
LOC100542204	-0.265395	-1.20197	0.0896682	0.999853	1	USF3	protein_coding	XM_003202687.3	upstream transcription factor family member 3%2C transcript variant X1
LOC100549528	0.13438	1.09762	0.0897718	0.999853	13	SIAH1	protein_coding	XM_010717788.2	siah E3 ubiquitin protein ligase 1
LOC104917297	-0.392154	-1.31235	0.0898382	0.999853	NW_011258198.1	LOC104917297	lncRNA	XR_796825.2	uncharacterized LOC104917297
LOC100547717	-0.14797	-1.10801	0.08984	0.999853	2	NVL	protein_coding	XM_010706670.2	nuclear VCP-like
LOC104912169	1.16437	2.24135	0.0898568	0.999853	9	LOC104912169	lncRNA	XR_794439.2	uncharacterized LOC104912169
LOC104917196	-0.28792	-1.22088	0.0899245	0.999853	NW_011217646.1	LOC104917196	protein_coding	XM_010728347.1	osteoclast-associated immunoglobulin-like receptor
LOC100540325	0.157337	1.11523	0.0899392	0.999853	4	SMIM20	protein_coding	XM_003205883.3	small integral membrane protein 20
LOC104910915	0.981641	1.97471	0.0899924	0.999853	4	LOC104910915	protein_coding	XM_010710659.2	T-cell surface glycoprotein CD8 alpha chain-like%2C transcript variant X2
LOC100545384	0.179968	1.13286	0.0899983	0.999853	15	PITX1	protein_coding	XM_003210467.3	paired like homeodomain 1
LOC100544129	-0.202693	-1.15084	0.0900143	0.999853	3	SCRIB	protein_coding	XM_010709414.2	scribbled planar cell polarity protein
LOC109368867	0.278475	1.21291	0.0901427	0.999853	8	LOC109368867	lncRNA	XR_002117299.1	uncharacterized LOC109368867%2C transcript variant X1
LOC100544714	0.152911	1.11181	0.0901678	0.999853	6	PRKAG2	protein_coding	XM_010712373.2	protein kinase AMP-activated non-catalytic subunit gamma 2
LOC100546922	0.352345	1.27663	0.0901749	0.999853	16	EMP2	protein_coding	XM_003210717.2	epithelial membrane protein 2
LOC104914566	0.466342	1.3816	0.0901999	0.999853	29	KCNH6	protein_coding	XM_010724487.2	potassium voltage-gated channel subfamily H member 6%2C transcript variant X1
LOC109369421	0.995442	1.99369	0.0902192	0.999853	11	LOC109369421	lncRNA	XR_002118429.1	uncharacterized LOC109369421
LOC100540837	0.194689	1.14448	0.0904322	0.999853	6	MACC1	protein_coding	XM_010712753.2	MACC1%2C MET transcriptional regulator%2C transcript variant X1
LOC109364662	-0.843146	-1.79396	0.0904388	0.999853	1	LOC109364662	protein_coding	XM_019611291.1	translation initiation factor IF-2-like
LOC104914574	-0.269824	-1.20566	0.0904628	0.999853	1	LOC104914574	protein_coding	XM_019621165.1	periodic tryptophan protein 2 homolog
LOC100538875	0.146814	1.10712	0.0906516	0.999853	2	RAB1A	protein_coding	XM_010706445.1	RAB1A%2C member RAS oncogene family
LOC100549778	-0.339173	-1.26503	0.0906517	0.999853	6	FAM198A	protein_coding	XM_010712908.2	family with sequence similarity 198 member A
LOC104910075	0.167674	1.12325	0.0906606	0.999853	3	LOC104910075	protein_coding	XM_010708217.2	checkpoint protein HUS1-like
LOC100549775	-0.65458	-1.57416	0.0908692	0.999853	5	KCNK10	protein_coding	XM_010711800.2	potassium two pore domain channel subfamily K member 10%2C transcript variant X1
LOC100538595	0.301063	1.23205	0.0908788	0.999853	17	LOC100538595	protein_coding	XM_010720322.2	glutathione S-transferase theta-1
LOC104917562	0.16911	1.12436	0.0909331	0.999853	1	LOC104917562	protein_coding	XM_019612216.1	transcription factor SPT20 homolog%2C transcript variant X1
LOC100539119	0.35153	1.27591	0.0909889	0.999853	Z	ADAMTSL1	protein_coding	XM_010725702.2	ADAMTS like 1
LOC109369094	0.417128	1.33527	0.0910321	0.999853	9	LOC109369094	lncRNA	XR_002117739.1	uncharacterized LOC109369094
LOC109370617	0.412584	1.33107	0.091105	0.999853	21	LOC109370617	lncRNA	XR_002120891.1	uncharacterized LOC109370617%2C transcript variant X1
LOC100548770	0.309713	1.23946	0.0911242	0.999853	20	PCTP	protein_coding	XM_019621774.1	phosphatidylcholine transfer protein%2C transcript variant X2
LOC100548457	-0.198537	-1.14753	0.0911534	0.999853	16	CLEC16A	protein_coding	XM_010719432.2	C-type lectin domain family 16 member A
LOC100549478	-0.100805	-1.07237	0.0911736	0.999853	11	ATG16L1	protein_coding	XM_010716592.2	autophagy related 16 like 1%2C transcript variant X2
LOC100550339	-0.233201	-1.17544	0.0912886	0.999853	6	LOC100550339	protein_coding	XM_019616373.1	cyclin-dependent kinase 14
LOC100545213	0.175323	1.12922	0.0914422	0.999853	5	TMEM9B	protein_coding	XM_019616056.1	TMEM9 domain family member B
LOC109364616	-0.197953	-1.14707	0.0914967	0.999853	NW_011141548.1	LOC109364616	lncRNA	XR_002110511.1	uncharacterized LOC109364616
LOC100541862	-0.115324	-1.08322	0.0915084	0.999853	5	LOC100541862	protein_coding	XM_010711317.2	RNA polymerase-associated protein RTF1 homolog
LOC109364056	-0.254077	-1.19257	0.0915268	0.999853	Z	LOC109364056	lncRNA	XR_002110033.1	uncharacterized LOC109364056%2C transcript variant X1
LOC104911418	-0.332508	-1.2592	0.0916453	0.999853	6	LOC104911418	protein_coding	XM_010712586.2	A-kinase anchor protein 9-like
LOC104913513	-0.276519	-1.21127	0.0917387	0.999853	16	LOC104913513	protein_coding	XM_019620903.1	rab-like protein 2A%2C transcript variant X3
LOC100550863	0.35231	1.2766	0.0918234	0.999853	14	OGN	protein_coding	XM_003210019.3	osteoglycin
LOC100543070	0.165365	1.12145	0.0918473	0.999853	19	DPM2	protein_coding	XM_010720830.2	dolichyl-phosphate mannosyltransferase subunit 2%2C regulatory
LOC100550222	-0.186127	-1.13771	0.0918603	0.999853	1	CCND2	protein_coding	XM_019617334.1	cyclin D2%2C transcript variant X2
LOC100544597	0.161111	1.11815	0.0918741	0.999853	4	SMAD1	protein_coding	XM_010709530.2	SMAD family member 1%2C transcript variant X1
LOC100543130	-0.155899	-1.11412	0.0919115	0.999853	1	WDR3	protein_coding	XM_010718710.2	WD repeat domain 3
LOC104912721	-0.437254	-1.35402	0.0919633	0.999853	11	LOC104912721	lncRNA	XR_794842.2	uncharacterized LOC104912721
LOC100546563	-0.112398	-1.08102	0.0920284	0.999853	10	LRRC42	protein_coding	XM_003208876.3	leucine rich repeat containing 42%2C transcript variant X1
LOC100539326	-0.353019	-1.27723	0.0921558	0.999853	30	KLHL33	protein_coding	XM_010724767.2	kelch like family member 33%2C transcript variant X2
LOC109370654	0.641968	1.56046	0.0922653	0.999853	21	LOC109370654	protein_coding	XM_019621947.1	uncharacterized LOC109370654%2C transcript variant X1
LOC104914496	0.276304	1.21109	0.0922755	0.999853	28	LOC104914496	protein_coding	XM_010724205.2	Krueppel-like factor 15%2C transcript variant X3
LOC100545120	0.614508	1.53104	0.0923131	0.999853	9	LOC100545120	protein_coding	XM_003208390.3	ES1 protein homolog%2C mitochondrial-like
LOC104911268	-0.406961	-1.32589	0.0923439	0.999853	5	ANKRD9	protein_coding	XM_019616139.1	ankyrin repeat domain 9
LOC100545032	0.191539	1.14198	0.0924018	0.999853	16	LITAF	protein_coding	XM_010719697.2	lipopolysaccharide induced TNF factor%2C transcript variant X2
LOC100543211	-0.677812	-1.59971	0.0924202	0.999853	8	SYNPO2L	protein_coding	XM_003207976.2	synaptopodin 2 like
LOC100547211	0.17554	1.12939	0.0924287	0.999853	3	CRISPLD1	protein_coding	XM_010709046.2	cysteine rich secretory protein LCCL domain containing 1%2C transcript variant X1
LOC104913549	-0.164384	-1.12069	0.0925024	0.999853	17	LOC104913549	protein_coding	XM_010720266.2	protein SFI1 homolog
LOC100549385	-0.994961	-1.99303	0.0925278	0.999853	20	KIF2B	protein_coding	XM_003211577.3	kinesin family member 2B
LOC104909633	-0.184353	-1.13631	0.0925338	0.999853	2	LOC104909633	protein_coding	XM_010706880.2	tetratricopeptide repeat protein 27-like
LOC100544166	0.244553	1.18473	0.092566	0.999853	1	PRRG1	protein_coding	XM_010725111.2	proline rich and Gla domain 1
LOC100547061	0.298408	1.22979	0.0926383	0.999853	4	LOC100547061	protein_coding	XM_010710410.2	neuron-specific protein family member 1%2C transcript variant X2
LOC104914393	0.226808	1.17024	0.0927279	0.999853	27	LOC104914393	protein_coding	XM_010723824.2	uncharacterized LOC104914393
LOC104912190	0.132739	1.09637	0.0928515	0.999853	9	LOC104912190	protein_coding	XM_010715300.2	uncharacterized LOC104912190%2C transcript variant X1
LOC100539271	-0.0843169	-1.06019	0.0928736	0.999853	30	SIN3B	protein_coding	XM_010725109.2	SIN3 transcription regulator family member B
LOC100539521	1.28445	2.43589	0.0929368	0.999853	14	LOC100539521	protein_coding	XM_019620218.1	D-threitol dehydrogenase-like
LOC100543441	0.500467	1.41467	0.0929983	0.999853	1	LOC100543441	protein_coding	XM_003202208.3	histone H2B 5
LOC100544127	0.296132	1.22785	0.0931712	0.999853	3	GEM	protein_coding	XM_003205180.3	GTP binding protein overexpressed in skeletal muscle%2C transcript variant X2
LOC100542651	-0.251176	-1.19018	0.0931861	0.999853	20	FASN	protein_coding	XM_003211461.3	fatty acid synthase
LOC100547710	-0.191445	-1.14191	0.0932025	0.999853	1	SREBF2	protein_coding	XM_010710381.2	sterol regulatory element binding transcription factor 2
LOC100551178	-0.121981	-1.08823	0.093223	0.999853	21	RPS6KB1	protein_coding	XM_010722046.2	ribosomal protein S6 kinase B1
LOC100545671	0.160653	1.11779	0.0932557	0.999853	2	MKKS	protein_coding	XM_019612610.1	McKusick-Kaufman syndrome%2C transcript variant X2
LOC100546262	-0.130212	-1.09445	0.0932627	0.999853	13	TCF25	protein_coding	XM_010718242.2	transcription factor 25
LOC100543624	0.206066	1.15354	0.0934165	0.999853	7	SLC40A1	protein_coding	XM_010713365.2	solute carrier family 40 member 1
LOC100545229	-0.378204	-1.29972	0.0934952	0.999853	16	MYO15A	protein_coding	XM_019620538.1	myosin XVA%2C transcript variant X6
LOC109366090	-0.254355	-1.1928	0.0935729	0.999853	2	LOC109366090	lncRNA	XR_002112157.1	uncharacterized LOC109366090%2C transcript variant X1
LOC109371034	-0.171063	-1.12589	0.09361	0.999853	27	LOC109371034	protein_coding	XM_019623118.1	CD48 antigen-like
LOC100545992	0.839496	1.78942	0.093845	0.999853	8	EBF3	protein_coding	XM_019617922.1	early B-cell factor 3%2C transcript variant X3
LOC100545991	-0.124988	-1.0905	0.093866	0.999853	8	WASHC2C	protein_coding	XM_010714455.2	WASH complex subunit 2C%2C transcript variant X1
LOC100550303	1.06736	2.0956	0.0938787	0.999853	16	TMEM114	protein_coding	XM_019620607.1	transmembrane protein 114
LOC100538686	0.220881	1.16545	0.0939583	0.999853	1	ARHGEF7	protein_coding	XM_010728590.2	Rho guanine nucleotide exchange factor 7%2C transcript variant X1
LOC109366577	0.74643	1.67764	0.0939886	0.999853	3	LOC109366577	lncRNA	XR_002112939.1	uncharacterized LOC109366577%2C transcript variant X1
LOC100539564	-0.164097	-1.12046	0.0941167	0.999853	12	TRIP4	protein_coding	XM_010717150.2	thyroid hormone receptor interactor 4%2C transcript variant X2
LOC100541101	0.199759	1.14851	0.0941613	0.999853	8	DNAJC12	protein_coding	XM_010714261.2	DnaJ heat shock protein family (Hsp40) member C12%2C transcript variant X2
LOC100539847	-0.405738	-1.32477	0.0942182	0.999853	Z	LOC100539847	protein_coding	XM_019610644.1	zinc finger MYM-type protein 3-like%2C transcript variant X1
LOC100542685	-0.136613	-1.09932	0.0944123	0.999853	4	ALMS1	protein_coding	XM_019615046.1	ALMS1%2C centrosome and basal body associated protein%2C transcript variant X2
LOC100546083	-0.252634	-1.19138	0.0944408	0.999853	2	THEMIS	protein_coding	XM_019612987.1	thymocyte selection associated%2C transcript variant X1
LOC100548845	-0.105335	-1.07574	0.0945789	0.999853	2	CCDC25	protein_coding	XM_019613359.1	coiled-coil domain containing 25%2C transcript variant X2
LOC100539260	0.157958	1.11571	0.0946577	0.999853	14	IPPK	protein_coding	XM_003210029.3	inositol-pentakisphosphate 2-kinase
LOC109368476	0.774778	1.71093	0.0947533	0.999853	7	LOC109368476	lncRNA	XR_002116545.1	uncharacterized LOC109368476
LOC100546287	-0.184361	-1.13631	0.0948039	0.999853	1	AKAP11	protein_coding	XM_010728839.2	A-kinase anchoring protein 11
LOC100539425	0.155119	1.11351	0.0948443	0.999853	30	TMEM38A	protein_coding	XM_003213321.3	transmembrane protein 38A
LOC109370846	0.670193	1.59129	0.0948932	0.999853	23	LOC109370846	lncRNA	XR_002121298.1	uncharacterized LOC109370846
LOC100540934	0.296606	1.22825	0.0949511	0.999853	1	PROSER2	protein_coding	XM_010718989.2	proline and serine rich 2%2C transcript variant X1
LOC104917416	1.15514	2.22706	0.0949604	0.999853	1	LOC104917416	lncRNA	XR_796850.2	uncharacterized LOC104917416
LOC109367324	0.603567	1.51947	0.0951363	0.999853	4	LOC109367324	lncRNA	XR_002114369.1	uncharacterized LOC109367324%2C transcript variant X2
LOC100547601	-0.223821	-1.16782	0.0952141	0.999853	28	KIF21B	protein_coding	XM_019623178.1	kinesin family member 21B%2C transcript variant X1
LOC100542984	0.218706	1.16369	0.0953314	0.999853	2	KCNG3	protein_coding	XM_010706756.2	potassium voltage-gated channel modifier subfamily G member 3
LOC100546742	0.353745	1.27787	0.0953332	0.999853	1	LACC1	protein_coding	XM_010728833.2	laccase domain containing 1
LOC104910921	0.320315	1.2486	0.0953736	0.999853	5	LOC104910921	lncRNA	XR_002114814.1	uncharacterized LOC104910921%2C transcript variant X1
LOC100543357	0.273454	1.2087	0.0954207	0.999853	3	TRIQK	protein_coding	XM_019614151.1	triple QxxK/R motif containing%2C transcript variant X2
LOC104915633	-0.223047	-1.1672	0.0954457	0.999853	NW_011106705.1	LOC104915633	protein_coding	XM_010726546.2	splicing factor 3A subunit 2-like
LOC104912353	-0.298669	-1.23001	0.0954737	0.999853	10	LOC104912353	protein_coding	XM_019618626.1	ras/Rap GTPase-activating protein SynGAP-like%2C transcript variant X4
LOC104913888	0.801064	1.74239	0.0955287	0.999853	21	LOC104913888	protein_coding	XM_019621834.1	uroplakin-3b
LOC104912889	0.551088	1.46519	0.095609	0.999853	12	CERS3	protein_coding	XM_019619286.1	ceramide synthase 3
LOC100549492	-0.184254	-1.13623	0.095637	0.999853	NW_011109079.1	SCRN2	protein_coding	XM_010726564.2	secernin 2%2C transcript variant X2
LOC100548727	-0.188049	-1.13922	0.0957245	0.999853	2	DNMT3A	protein_coding	XM_019613608.1	DNA methyltransferase 3 alpha
LOC100548033	-0.230844	-1.17352	0.0957309	0.999853	5	CEP128	protein_coding	XM_019615807.1	centrosomal protein 128%2C transcript variant X1
LOC109367169	1.01979	2.02763	0.0957643	0.999853	4	LOC109367169	lncRNA	XR_002113991.1	uncharacterized LOC109367169
LOC109366610	0.670762	1.59191	0.0958019	0.999853	3	LOC109366610	protein_coding	XM_019613763.1	uncharacterized LOC109366610%2C transcript variant X3
LOC104915813	-0.357465	-1.28117	0.0958268	0.999853	NW_011119742.1	LOC104915813	protein_coding	XM_010726739.2	histone-lysine N-methyltransferase 2D-like
LOC104915099	0.233069	1.17533	0.0959149	0.999853	Z	FRMD3	protein_coding	XM_010725779.2	FERM domain containing 3
LOC109363919	0.263682	1.20054	0.0960912	0.999853	Z	LOC109363919	lncRNA	XR_002109820.1	uncharacterized LOC109363919
LOC100542228	0.27334	1.2086	0.0961034	0.999853	6	GALNT15	protein_coding	XM_010712851.2	polypeptide N-acetylgalactosaminyltransferase 15
LOC100547487	-0.135285	-1.09831	0.0961373	0.999853	13	VPS4A	protein_coding	XM_010718238.2	vacuolar protein sorting 4 homolog A
LOC104910859	-0.213541	-1.15953	0.0962268	0.999853	4	LOC104910859	protein_coding	XM_010710484.2	G protein-coupled receptor kinase 4-like
LOC104915784	-0.169044	-1.12431	0.0962745	0.999853	NW_011118163.1	YKT6	protein_coding	XM_010726703.2	YKT6 v-SNARE homolog (S. cerevisiae)
LOC104909479	-0.15159	-1.11079	0.096285	0.999853	2	LOC104909479	protein_coding	XM_019612500.1	uncharacterized protein KIAA1841-like%2C transcript variant X3
LOC109363715	-0.497166	-1.41144	0.0963343	0.999853	30	LOC109363715	lncRNA	XR_002109517.1	uncharacterized LOC109363715
LOC100549089	-0.238522	-1.17978	0.0963952	0.999853	NW_011212381.1	CSF1	protein_coding	XM_010727983.2	colony stimulating factor 1
LOC104915892	-0.213683	-1.15964	0.0964557	0.999853	NW_011124364.1	LOC104915892	protein_coding	XM_010726839.2	dynactin subunit 2-like
LOC100545085	-0.439184	-1.35584	0.0964818	0.999853	26	KIRREL3	protein_coding	XM_019622949.1	kin of IRRE like 3 (Drosophila)%2C transcript variant X2
LOC104916748	-0.411871	-1.33041	0.0965278	0.999853	NW_011200256.1	LOC104916748	lncRNA	XR_796670.2	uncharacterized LOC104916748
LOC100541020	-0.289805	-1.22247	0.0968476	0.999853	24	DOCK5	protein_coding	XM_019622587.1	dedicator of cytokinesis 5
LOC104916798	1.81027	3.50708	0.0969015	0.999853	NW_011210129.1	LOC104916798	protein_coding	XM_010727805.2	transmembrane and coiled-coil domain-containing protein 5B-like
LOC104916518	0.291667	1.22405	0.0969915	0.999853	NW_011175139.1	LOC104916518	protein_coding	XM_010727555.1	riboflavin kinase-like
LOC100543428	-0.137512	-1.10001	0.0970104	0.999853	21	PRKRIP1	protein_coding	XM_003211692.3	PRKR interacting protein 1 (IL11 inducible)
LOC100539372	-0.125836	-1.09114	0.0970674	0.999853	17	RBM19	protein_coding	XM_010720556.2	RNA binding motif protein 19
LOC109363767	0.842429	1.79307	0.0971184	0.999853	Z	LOC109363767	lncRNA	XR_002109601.1	uncharacterized LOC109363767%2C transcript variant X2
LOC104913283	-0.153598	-1.11234	0.0972058	0.999853	15	LOC104913283	protein_coding	XM_010719092.2	protein FAM13B-like
LOC104913449	0.301249	1.23221	0.0972478	0.999853	16	LOC104913449	protein_coding	XM_010719693.2	radial spoke head 10 homolog B-like
LOC100545621	0.175543	1.12939	0.0972834	0.999853	2	MERTK	protein_coding	XM_010706333.2	MER proto-oncogene%2C tyrosine kinase
LOC104911820	-0.414171	-1.33253	0.0972957	0.999853	7	LOC104911820	lncRNA	XR_794184.2	uncharacterized LOC104911820
LOC100540460	-0.110138	-1.07933	0.097298	0.999853	25	ELOA	protein_coding	XM_003212634.3	elongin A%2C transcript variant X1
LOC100540138	0.248229	1.18775	0.0973498	0.999853	14	LRRN1	protein_coding	XM_010718757.2	leucine rich repeat neuronal 1
LOC104911605	-1.15941	-2.23366	0.0974736	0.999853	7	LOC104911605	lncRNA	XR_002116435.1	uncharacterized LOC104911605%2C transcript variant X2
LOC109365843	-1.1654	-2.24296	0.0974911	0.999853	2	LOC109365843	lncRNA	XR_002111617.1	uncharacterized LOC109365843
LOC100547468	-0.314274	-1.24339	0.0975489	0.999853	3	RNF144B	protein_coding	XM_003204719.3	ring finger protein 144B%2C transcript variant X2
LOC100542048	0.52388	1.43782	0.0975756	0.999853	1	LOC100542048	protein_coding	XM_003202200.3	histone H4
LOC100547333	0.529165	1.44309	0.0976072	0.999853	11	GPR149	protein_coding	XM_019619230.1	G protein-coupled receptor 149%2C transcript variant X14
LOC104912469	0.10183	1.07313	0.0976085	0.999853	10	LOC104912469	protein_coding	XM_010716177.2	vasculin-like protein 1%2C transcript variant X1
LOC109370256	0.168375	1.12379	0.0977041	0.999853	16	LOC109370256	lncRNA	XR_002120237.1	uncharacterized LOC109370256
LOC100551440	0.507656	1.42174	0.0977298	0.999853	NW_011130982.1	HOXC6	protein_coding	XM_003213890.3	homeobox C6
LOC100543308	-0.121222	-1.08766	0.0978009	0.999853	5	MLH3	protein_coding	XM_019615752.1	mutL homolog 3%2C transcript variant X1
LOC100540233	0.54603	1.46006	0.097844	0.999853	7	MAP3K19	protein_coding	XM_019617332.1	mitogen-activated protein kinase kinase kinase 19%2C transcript variant X2
LOC100546230	-0.0874105	-1.06246	0.097852	0.999853	24	MXD1	protein_coding	XM_019622686.1	MAX dimerization protein 1
LOC100548897	-0.130341	-1.09455	0.0979948	0.999853	4	POLR2B	protein_coding	XM_010709838.2	RNA polymerase II subunit B
LOC109365132	-0.343929	-1.26921	0.0980958	0.999853	NW_011216621.1	LOC109365132	protein_coding	XM_019611801.1	SUN domain-containing protein 3-like
LOC109369217	-0.607887	-1.52403	0.0980961	0.999853	10	LOC109369217	protein_coding	XM_019618510.1	uncharacterized LOC109369217%2C transcript variant X1
LOC100548614	0.370016	1.29237	0.0983652	0.999853	17	ADGRD1	protein_coding	XM_019620993.1	adhesion G protein-coupled receptor D1%2C transcript variant X1
LOC100546530	-0.184171	-1.13616	0.0985206	0.999853	30	SLC25A42	protein_coding	XM_010725032.2	solute carrier family 25 member 42%2C transcript variant X4
LOC104912501	-0.165427	-1.1215	0.0985534	0.999853	10	LOC104912501	protein_coding	XM_019618409.1	epidermal growth factor receptor substrate 15-like
LOC104915307	0.119515	1.08637	0.0985793	0.999853	Z	TOPORS	protein_coding	XM_010726149.2	TOP1 binding arginine/serine rich protein
LOC109369335	0.848495	1.80062	0.09866	0.999853	10	LOC109369335	lncRNA	XR_002118289.1	uncharacterized LOC109369335
LOC100540039	-0.167309	-1.12296	0.0987236	0.999853	21	CLIP2	protein_coding	XM_010721814.2	CAP-Gly domain containing linker protein 2%2C transcript variant X1
LOC104910286	0.541735	1.45572	0.0987847	0.999853	3	LOC104910286	lncRNA	XR_792931.1	uncharacterized LOC104910286
LOC100544242	0.166091	1.12201	0.0988833	0.999853	7	MFSD6	protein_coding	XM_019616955.1	major facilitator superfamily domain containing 6%2C transcript variant X2
LOC100543534	-0.258192	-1.19598	0.0989532	0.999853	16	SREBF1	protein_coding	XM_019620547.1	sterol regulatory element binding transcription factor 1
LOC100541266	-0.350609	-1.2751	0.0990523	0.999853	16	DNAH3	protein_coding	XM_010719934.2	dynein axonemal heavy chain 3
LOC109370702	-0.135143	-1.0982	0.0991014	0.999853	22	DDX27	protein_coding	XM_019622102.1	DEAD-box helicase 27
LOC104909351	0.462194	1.37763	0.0991695	0.999853	10	LOC104909351	protein_coding	XM_019618493.1	phospholipid phosphatase-related protein type 4
LOC100547486	0.138575	1.10082	0.0992116	0.999853	12	ABHD17C	protein_coding	XM_003209515.2	abhydrolase domain containing 17C
LOC109370539	0.336585	1.26276	0.099236	0.999853	20	LOC109370539	lncRNA	XR_002120779.1	uncharacterized LOC109370539
LOC100542100	-0.437051	-1.35383	0.0992406	0.999853	29	ACE	protein_coding	XM_010724489.2	angiotensin I converting enzyme
LOC100540345	-0.134035	-1.09736	0.0993852	0.999853	19	SURF6	protein_coding	XM_003211293.3	surfeit 6
LOC100545878	0.912836	1.88274	0.0995459	0.999853	4	LOC100545878	protein_coding	XM_019614561.1	alpha-fetoprotein%2C transcript variant X1
LOC100551275	-0.200065	-1.14875	0.0995498	0.999853	20	CCDC137	protein_coding	XM_010721493.2	coiled-coil domain containing 137
LOC100539154	0.134446	1.09767	0.0995538	0.999853	11	ARMC9	protein_coding	XM_010716794.2	armadillo repeat containing 9%2C transcript variant X1
LOC109369846	-0.21135	-1.15777	0.0996687	0.999853	13	LOC109369846	lncRNA	XR_002119422.1	uncharacterized LOC109369846
LOC104912792	-0.635616	-1.5536	0.099788	0.999853	12	LOC104912792	protein_coding	XM_019619432.1	probable E3 ubiquitin-protein ligase HERC1%2C transcript variant X2
LOC100546601	0.327259	1.25463	0.0997917	0.999853	6	ARPP21	protein_coding	XM_010712996.2	cAMP regulated phosphoprotein 21%2C transcript variant X2
LOC104917146	-0.253539	-1.19213	0.0999134	0.999853	NW_011216735.1	LOC104917146	lncRNA	XR_796768.2	uncharacterized LOC104917146
LOC109364594	-0.444041	-1.36041	0.0999364	0.999853	NW_011138801.1	LOC109364594	lncRNA	XR_002110496.1	uncharacterized LOC109364594
LOC104914021	-0.641112	-1.55953	0.0999657	0.999853	22	LOC104914021	lncRNA	XR_795777.2	uncharacterized LOC104914021
LOC100543806	-0.229534	-1.17246	0.100161	0.999853	4	LOC100543806	protein_coding	XM_010710551.2	bridging integrator 2
LOC104913248	0.503238	1.41739	0.100336	0.999853	15	LOC104913248	lncRNA	XR_002119847.1	uncharacterized LOC104913248%2C transcript variant X2
LOC100541852	-0.185062	-1.13687	0.100342	0.999853	1	LOC100541852	protein_coding	XM_019612261.1	alkylated DNA repair protein alkB homolog 8-like%2C transcript variant X3
LOC100548901	-0.220364	-1.16503	0.100345	0.999853	5	PPP6R3	protein_coding	XM_019615459.1	protein phosphatase 6 regulatory subunit 3%2C transcript variant X8
LOC100543229	-0.155196	-1.11357	0.100387	0.999853	26	CCDC15	protein_coding	XM_019622920.1	coiled-coil domain containing 15%2C transcript variant X3
LOC109366245	-1.20264	-2.3016	0.100444	0.999853	2	LOC109366245	lncRNA	XR_002112448.1	uncharacterized LOC109366245%2C transcript variant X3
LOC100546694	-0.175299	-1.1292	0.100801	0.999853	1	SH3RF3	protein_coding	XM_019623416.1	SH3 domain containing ring finger 3
LOC100551467	0.386074	1.30683	0.100841	0.999853	8	PLAC9	protein_coding	XM_003207788.3	placenta specific 9
LOC100549940	-0.146207	-1.10666	0.100846	0.999853	11	LOC100549940	protein_coding	XM_010716666.2	long-chain-fatty-acid--CoA ligase 3-like
LOC100541267	-0.122755	-1.08881	0.101079	0.999853	20	MRPL38	protein_coding	XM_010721378.1	mitochondrial ribosomal protein L38
LOC104916576	-0.423461	-1.34114	0.10116	0.999853	NW_011185275.1	LOC104916576	lncRNA	XR_796616.2	uncharacterized LOC104916576
LOC100545033	1.57578	2.98096	0.101198	0.999853	16	MSS51	protein_coding	XM_019620674.1	MSS51 mitochondrial translational activator%2C transcript variant X2
LOC100545419	-0.407988	-1.32683	0.101239	0.999853	4	CORIN	protein_coding	XM_010710210.2	corin%2C serine peptidase
LOC104912387	-0.345572	-1.27065	0.101248	0.999853	1	BHLHE41	protein_coding	XM_019611642.1	basic helix-loop-helix family member e41
LOC100547647	-0.814012	-1.75809	0.10125	0.999853	16	IGFALS	protein_coding	XM_010719327.2	insulin like growth factor binding protein acid labile subunit
LOC100544814	0.493563	1.40792	0.101347	0.999853	6	SLC39A12	protein_coding	XM_019616422.1	solute carrier family 39 member 12%2C transcript variant X9
LOC100539033	0.17411	1.12827	0.101534	0.999853	3	DAP	protein_coding	XM_010708504.1	death associated protein
LOC109370401	0.238868	1.18007	0.101637	0.999853	1	LOC109370401	lncRNA	XR_002120504.1	uncharacterized LOC109370401%2C transcript variant X2
LOC100543367	-0.276036	-1.21086	0.101648	0.999853	7	ARHGAP15	protein_coding	XM_019617317.1	Rho GTPase activating protein 15
LOC104915556	0.331219	1.25808	0.101658	0.999853	NW_011100292.1	LOC104915556	protein_coding	XM_019610859.1	rho GTPase-activating protein 32-like%2C transcript variant X1
LOC100542549	-0.155633	-1.11391	0.1017	0.999853	16	CLUAP1	protein_coding	XM_019620683.1	clusterin associated protein 1%2C transcript variant X4
LOC104917323	-0.400782	-1.32022	0.101715	0.999853	NW_011282097.1	LOC104917323	protein_coding	XM_010728509.2	kinesin-like protein KIF13A
LOC109370348	0.924163	1.89758	0.101757	0.999853	17	LOC109370348	lncRNA	XR_002120408.1	uncharacterized LOC109370348
LOC104914282	-0.398272	-1.31793	0.101763	0.999853	25	LOC104914282	protein_coding	XM_010723312.2	sestrin-2
LOC100541961	0.331541	1.25836	0.101911	0.999853	2	LOC100541961	protein_coding	XM_003204200.3	pantetheinase-like
LOC100546832	-0.18483	-1.13668	0.101924	0.999853	28	CCND3	protein_coding	XM_019623324.1	cyclin D3%2C transcript variant X4
LOC104913677	-0.216413	-1.16184	0.101983	0.999853	19	MRPS12	protein_coding	XM_010720899.2	mitochondrial ribosomal protein S12%2C transcript variant X2
LOC104912716	0.177724	1.1311	0.102038	0.999853	1	LOC104912716	protein_coding	XM_010716973.2	von Willebrand factor-like
LOC104917594	-0.155695	-1.11396	0.102059	0.999853	1	LOC104917594	protein_coding	XM_010729033.2	probable ATP-dependent RNA helicase DDX10%2C transcript variant X2
LOC104912091	0.189184	1.14012	0.102157	0.999853	8	LOC104912091	protein_coding	XM_010714946.2	type I inositol 1%2C4%2C5-trisphosphate 5-phosphatase-like%2C transcript variant X1
LOC100545691	-0.156191	-1.11434	0.102222	0.999853	14	TMCC1	protein_coding	XM_019620259.1	transmembrane and coiled-coil domain family 1%2C transcript variant X3
LOC100548158	-0.145167	-1.10586	0.102263	0.999853	19	RC3H2	protein_coding	XM_010721044.2	ring finger and CCCH-type domains 2%2C transcript variant X3
LOC109365777	-0.424145	-1.34178	0.102414	0.999853	2	LOC109365777	lncRNA	XR_002111472.1	uncharacterized LOC109365777
LOC100543404	0.377153	1.29878	0.102425	0.999853	2	LOC100543404	protein_coding	XM_010707814.2	muscular LMNA-interacting protein-like%2C transcript variant X4
LOC100543174	-0.125993	-1.09126	0.102499	0.999853	17	MSI1	protein_coding	XM_010720483.2	musashi RNA binding protein 1
LOC104915085	-0.312584	-1.24193	0.102586	0.999853	Z	LOC104915085	protein_coding	XM_019610208.1	transient receptor potential cation channel subfamily M member 6-like
LOC104914880	0.303503	1.23414	0.102723	0.999853	Z	LOC104914880	lncRNA	XR_796165.2	uncharacterized LOC104914880%2C transcript variant X1
LOC104910557	-0.838926	-1.78872	0.102755	0.999853	4	LOC104910557	lncRNA	XR_002114025.1	uncharacterized LOC104910557%2C transcript variant X3
LOC100543072	0.220528	1.16516	0.102824	0.999853	22	PARD6B	protein_coding	XM_010722528.2	par-6 family cell polarity regulator beta
LOC100542555	-0.14638	-1.10679	0.102934	0.999853	21	MRM1	protein_coding	XM_010722150.2	mitochondrial rRNA methyltransferase 1
LOC104916421	-0.258803	-1.19649	0.103101	0.999853	NW_011156122.1	LOC104916421	protein_coding	XM_010727460.2	zinc finger and BTB domain-containing protein 12-like
LOC109368327	0.985402	1.97987	0.103144	0.999853	6	LOC109368327	lncRNA	XR_002116259.1	uncharacterized LOC109368327
LOC109364317	0.468842	1.384	0.103191	0.999853	NW_011113438.1	LOC109364317	lncRNA	XR_002110312.1	uncharacterized LOC109364317
LOC109369664	0.231113	1.17374	0.103208	0.999853	12	LOC109369664	lncRNA	XR_002119064.1	uncharacterized LOC109369664
LOC100544086	0.572751	1.48736	0.103254	0.999853	6	LOC100544086	protein_coding	XM_010712804.2	zinc finger protein 385D
LOC100539189	-0.153764	-1.11247	0.103268	0.999853	3	RIOK1	protein_coding	XM_019613758.1	RIO kinase 1%2C transcript variant X2
LOC104914030	-0.136446	-1.09919	0.103287	0.999853	22	OGFR	protein_coding	XM_019622220.1	opioid growth factor receptor%2C transcript variant X1
LOC104917363	-0.373516	-1.29551	0.103363	0.999853	NW_011300493.1	LOC104917363	protein_coding	XM_010728546.1	extended synaptotagmin-2-A-like
LOC109368029	1.06202	2.08785	0.103422	0.999853	5	LOC109368029	lncRNA	XR_002115671.1	uncharacterized LOC109368029%2C transcript variant X2
LOC100543288	0.164474	1.12076	0.103472	0.999853	1	TCEANC	protein_coding	XM_010726430.2	transcription elongation factor A N-terminal and central domain containing%2C transcript variant X2
LOC109363992	0.638131	1.55631	0.10349	0.999853	Z	LOC109363992	lncRNA	XR_002109935.1	uncharacterized LOC109363992
LOC104911143	0.243378	1.18376	0.103693	0.999853	5	NOVA1	protein_coding	XM_010711582.2	NOVA alternative splicing regulator 1
LOC100540974	0.345845	1.27089	0.103704	0.999853	1	LOC100540974	protein_coding	XM_010707569.2	sodium-coupled neutral amino acid transporter 4-like
LOC100549630	0.186657	1.13812	0.103834	0.999853	10	DDAH1	protein_coding	XM_019618664.1	dimethylarginine dimethylaminohydrolase 1%2C transcript variant X1
LOC100542886	-0.163445	-1.11996	0.103921	0.999853	1	RASL11A	protein_coding	XM_010728910.2	RAS like family 11 member A
LOC100549783	-0.118187	-1.08537	0.104075	0.999853	10	TPR	protein_coding	XM_010715532.2	translocated promoter region%2C nuclear basket protein%2C transcript variant X3
LOC692129	0.857968	1.81248	0.104275	0.999853	1	ACR	protein_coding	XM_010711522.2	acrosin
LOC100538962	0.0976297	1.07001	0.104279	0.999853	27	MRPS21	protein_coding	XM_010723919.2	mitochondrial ribosomal protein S21
LOC104910200	0.973609	1.96375	0.104302	0.999853	3	LOC104910200	protein_coding	XM_010708633.2	dynein heavy chain 8%2C axonemal-like
LOC100548211	-0.138954	-1.10111	0.104421	0.999853	21	KIAA0753	protein_coding	XM_010721956.1	KIAA0753 ortholog%2C transcript variant X1
LOC100545224	-0.0953511	-1.06833	0.10452	0.999853	13	CTCF	protein_coding	XM_010717869.2	CCCTC-binding factor
LOC109367432	0.718691	1.64569	0.104616	0.999853	4	LOC109367432	lncRNA	XR_002114568.1	uncharacterized LOC109367432
LOC100547172	-0.256306	-1.19442	0.104625	0.999853	8	SCD	protein_coding	XM_003208002.3	stearoyl-CoA desaturase
LOC100544251	-0.260657	-1.19802	0.10481	0.999853	13	MVD	protein_coding	XM_010718191.2	mevalonate diphosphate decarboxylase
LOC100547908	-0.18309	-1.13531	0.10489	0.999853	23	RPL22	protein_coding	XM_003212198.3	ribosomal protein L22
LOC100539370	-0.119495	-1.08635	0.1049	0.999853	17	MMAB	protein_coding	XM_010720248.2	methylmalonic aciduria (cobalamin deficiency) cblB type
LOC100540041	-0.10567	-1.07599	0.10492	0.999853	23	LOC100540041	protein_coding	XM_010722949.2	ATP-dependent RNA helicase DDX19B
LOC109369351	-0.833471	-1.78197	0.104997	0.999853	10	LOC109369351	lncRNA	XR_002118316.1	uncharacterized LOC109369351
LOC100547974	0.249694	1.18895	0.105001	0.999853	2	LAMP5	protein_coding	XM_019613475.1	lysosomal associated membrane protein family member 5
LOC100546882	0.104437	1.07507	0.105012	0.999853	24	BAG4	protein_coding	XM_003212433.3	BCL2 associated athanogene 4
LOC109363733	-0.379526	-1.30091	0.105013	0.999853	30	LOC109363733	lncRNA	XR_002109558.1	uncharacterized LOC109363733
LOC104909556	-0.337383	-1.26346	0.105022	0.999853	2	PET117	protein_coding	XM_010706622.2	PET117 homolog
LOC100548796	0.134874	1.098	0.105023	0.999853	3	ATP6V1C1	protein_coding	XM_010709192.2	ATPase H+ transporting V1 subunit C1
LOC100542373	0.30705	1.23718	0.105059	0.999853	5	THBS1	protein_coding	XM_010711620.2	thrombospondin 1
LOC109369344	-0.36352	-1.28656	0.105093	0.999853	10	LOC109369344	protein_coding	XM_019618830.1	receptor-type tyrosine-protein phosphatase F-like
LOC100546831	0.313933	1.24309	0.105166	0.999853	28	MFSD4A	protein_coding	XM_019623153.1	major facilitator superfamily domain containing 4A
LOC104917052	-0.252083	-1.19093	0.105174	0.999853	NW_011215474.1	LOC104917052	protein_coding	XM_010728121.2	protein patched homolog 1-like
LOC100546066	0.757697	1.69079	0.105255	0.999853	30	LOC100546066	protein_coding	XM_010724845.2	hepatocyte nuclear factor 6-like
LOC109370778	0.640221	1.55857	0.105296	0.999853	1	LOC109370778	lncRNA	XR_002121195.1	uncharacterized LOC109370778%2C transcript variant X1
LOC100544523	0.277781	1.21233	0.105412	0.999853	28	FKBP5	protein_coding	XM_010724101.1	FK506 binding protein 5%2C transcript variant X6
LOC100546067	-0.837277	-1.78668	0.105423	0.999853	30	HAPLN4	protein_coding	XM_010725025.2	hyaluronan and proteoglycan link protein 4
LOC104912975	0.380918	1.30217	0.105486	0.999853	13	LOC104912975	protein_coding	XM_010717858.2	C-C motif chemokine 14
LOC100539923	0.545214	1.45924	0.105528	0.999853	8	ATOH7	protein_coding	XM_010714271.2	atonal bHLH transcription factor 7%2C transcript variant X3
LOC100543717	0.173738	1.12798	0.105584	0.999853	5	VPS39	protein_coding	XM_010711297.2	VPS39%2C HOPS complex subunit%2C transcript variant X2
LOC100544040	0.192519	1.14276	0.105618	0.999853	14	IQSEC1	protein_coding	XM_019620034.1	IQ motif and Sec7 domain 1%2C transcript variant X4
LOC100548290	0.112034	1.08075	0.105631	0.999853	6	RAPGEF5	protein_coding	XM_019616780.1	Rap guanine nucleotide exchange factor 5
LOC100546700	0.279905	1.21412	0.10567	0.999853	3	NRSN1	protein_coding	XM_003204714.3	neurensin 1
LOC104913686	0.414372	1.33272	0.105745	0.999853	19	LOC104913686	lncRNA	XR_795550.2	uncharacterized LOC104913686%2C transcript variant X1
LOC100545877	0.333482	1.26005	0.105774	0.999853	4	ENPP6	protein_coding	XM_010709775.2	ectonucleotide pyrophosphatase/phosphodiesterase 6
LOC100550759	0.280104	1.21428	0.105821	0.999853	12	FGF7	protein_coding	XM_010717427.2	fibroblast growth factor 7%2C transcript variant X1
LOC104911994	0.516896	1.43087	0.105914	0.999853	8	LOC104911994	lncRNA	XR_002117220.1	uncharacterized LOC104911994
LOC100542782	0.280756	1.21483	0.106086	0.999853	2	ESR1	protein_coding	XM_010707191.2	estrogen receptor 1%2C transcript variant X1
LOC104917487	-0.19545	-1.14508	0.106148	0.999853	1	LOC104917487	protein_coding	XM_019611112.1	SRSF protein kinase 2-like
LOC109365680	-0.323486	-1.25135	0.106179	0.999853	1	LOC109365680	protein_coding	XM_019612413.1	retinoblastoma-associated protein-like
LOC104911807	-0.174503	-1.12858	0.106266	0.999853	7	LOC104911807	protein_coding	XM_010713935.2	tyrosine-protein phosphatase non-receptor type 4-like
LOC109369474	-0.199111	-1.14799	0.106308	0.999853	11	LOC109369474	protein_coding	XM_019619014.1	phosphatidylinositol 3%2C4%2C5-trisphosphate 5-phosphatase 1-like
LOC100545682	-0.138125	-1.10047	0.106353	0.999853	7	CLASP1	protein_coding	XM_019617407.1	cytoplasmic linker associated protein 1
LOC100542035	0.105708	1.07602	0.106387	0.999853	21	RPAIN	protein_coding	XM_010721800.2	RPA interacting protein
LOC100538503	0.244748	1.18489	0.106395	0.999853	Z	EFNA5	protein_coding	XM_010725908.2	ephrin A5
LOC109367227	0.79622	1.73654	0.106397	0.999853	1	LOC109367227	lncRNA	XR_002114132.1	uncharacterized LOC109367227
LOC100542792	0.185084	1.13688	0.106432	0.999853	6	SEC61G	protein_coding	XM_003207333.3	Sec61 translocon gamma subunit%2C transcript variant X1
LOC104909629	-0.294501	-1.22646	0.106471	0.999853	2	LOC104909629	protein_coding	XM_019612773.1	striatin-like
LOC100547180	0.233687	1.17584	0.106476	0.999853	12	RAB27A	protein_coding	XM_010717255.2	RAB27A%2C member RAS oncogene family
LOC104912189	0.250849	1.18991	0.106584	0.999853	9	LOC104912189	protein_coding	XM_010715295.2	natural killer cell receptor 2B4-like%2C transcript variant X3
LOC109366564	-0.326266	-1.25376	0.106665	0.999853	3	LOC109366564	lncRNA	XR_002112905.1	uncharacterized LOC109366564
LOC100550585	0.186828	1.13826	0.1067	0.999853	3	MRPL53	protein_coding	XM_019614124.1	mitochondrial ribosomal protein L53%2C transcript variant X2
LOC100542530	-0.272497	-1.2079	0.106702	0.999853	5	DICER1	protein_coding	XM_010711896.2	dicer 1%2C ribonuclease III
LOC109363710	0.0791512	1.0564	0.106809	0.999853	30	NDUFA11	protein_coding	XM_019609986.1	NADH:ubiquinone oxidoreductase subunit A11
LOC104917020	-0.922953	-1.89599	0.107032	0.999853	NW_011214466.1	LOC104917020	protein_coding	XM_010728084.2	6-phosphofructo-2-kinase/fructose-2%2C6-bisphosphatase-like
LOC104914799	-0.360526	-1.28389	0.107071	0.999853	Z	LOC104914799	protein_coding	XM_010725262.2	B-cell differentiation antigen CD72-like
LOC100538883	-0.117271	-1.08468	0.107111	0.999853	3	LOC100538883	protein_coding	XM_010709218.2	oxidation resistance protein 1%2C transcript variant X1
LOC109363951	-0.491356	-1.40577	0.107114	0.999853	Z	LOC109363951	lncRNA	XR_002109868.1	uncharacterized LOC109363951
LOC109369654	0.638822	1.55706	0.10716	0.999853	12	LOC109369654	lncRNA	XR_002118995.1	uncharacterized LOC109369654%2C transcript variant X2
LOC109369920	-0.293941	-1.22598	0.107168	0.999853	14	LOC109369920	lncRNA	XR_002119593.1	uncharacterized LOC109369920
LOC100541930	-0.120857	-1.08738	0.107195	0.999853	13	LOC100541930	protein_coding	XM_010718255.2	zinc finger CCCH domain-containing protein 18-like
LOC100548744	0.210043	1.15672	0.107291	0.999853	4	IGFBP7	protein_coding	XM_010709839.2	insulin like growth factor binding protein 7
LOC100538773	-0.648618	-1.56767	0.107325	0.999853	1	LOC100538773	protein_coding	XM_019612217.1	FRAS1-related extracellular matrix protein 2-like
LOC100544959	0.12042	1.08705	0.107326	0.999853	5	TMEM258	protein_coding	XM_003206152.3	transmembrane protein 258
LOC109369007	-0.729658	-1.65825	0.10745	0.999853	9	LOC109369007	lncRNA	XR_002117561.1	uncharacterized LOC109369007
LOC100545734	-0.197663	-1.14684	0.107488	0.999853	5	SIX4	protein_coding	XM_010712126.2	SIX homeobox 4
LOC100545360	-0.233701	-1.17585	0.107495	0.999853	2	LOC100545360	protein_coding	XM_010706635.2	serine/threonine-protein kinase MRCK alpha-like%2C transcript variant X1
LOC104912563	1.0643	2.09116	0.107495	0.999853	11	LOC104912563	lncRNA	XR_002118467.1	uncharacterized LOC104912563
LOC100541003	-0.135999	-1.09885	0.107551	0.999853	7	DARS	protein_coding	XM_010714025.2	aspartyl-tRNA synthetase
LOC104915256	0.199729	1.14848	0.107623	0.999853	Z	LOC104915256	protein_coding	XM_010726056.2	arrestin domain-containing protein 3-like
LOC109364927	-0.235921	-1.17766	0.107643	0.999853	NW_011200229.1	LOC109364927	protein_coding	XM_019611505.1	extensin-like
LOC104916418	-0.244733	-1.18487	0.10779	0.999853	NW_011154895.1	LOC104916418	protein_coding	XM_010727457.2	U8 snoRNA-decapping enzyme-like
LOC100544505	0.138722	1.10093	0.107808	0.999853	11	BDH1	protein_coding	XM_003209100.3	3-hydroxybutyrate dehydrogenase 1
LOC100541921	-0.50917	-1.42323	0.107825	0.999853	6	COLQ	protein_coding	XM_019616505.1	collagen like tail subunit of asymmetric acetylcholinesterase%2C transcript variant X3
LOC109369178	-0.526505	-1.44044	0.107904	0.999853	10	LOC109369178	lncRNA	XR_002117858.1	uncharacterized LOC109369178
LOC104915117	0.275636	1.21053	0.107992	0.999853	Z	LOC104915117	protein_coding	XM_010725818.2	aminopeptidase O-like%2C transcript variant X2
LOC100547813	-0.166373	-1.12223	0.107999	0.999853	NW_011128684.1	UBTF	protein_coding	XM_010726960.2	upstream binding transcription factor%2C RNA polymerase I
LOC109364178	0.808279	1.75112	0.108033	0.999853	NW_011097805.1	LOC109364178	protein_coding	XM_019610795.1	uncharacterized LOC109364178
LOC104917538	0.314108	1.24324	0.108053	0.999853	1	LOC104917538	protein_coding	XM_010728909.2	voltage-dependent calcium channel subunit alpha-2/delta-1-like
LOC100550605	-0.0982161	-1.07045	0.108217	0.999853	12	LOC100550605	protein_coding	XM_019619298.1	tumor suppressor p53-binding protein 1
LOC100547215	-0.0923791	-1.06613	0.108223	0.999853	4	CCNI	protein_coding	XM_010709675.2	cyclin I%2C transcript variant X2
LOC100547631	-0.262142	-1.19926	0.108287	0.999853	5	SLC25A47	protein_coding	XM_019615875.1	solute carrier family 25 member 47%2C transcript variant X1
LOC100540801	-0.134063	-1.09738	0.108301	0.999853	10	NOTCH2	protein_coding	XM_010715907.1	notch 2
LOC100549375	-0.311553	-1.24104	0.108332	0.999853	13	GAN	protein_coding	XM_010718062.2	gigaxonin%2C transcript variant X2
LOC100541858	-0.295466	-1.22728	0.108334	0.999853	3	LOC100541858	protein_coding	XM_019614148.1	protein CBFA2T1
LOC100541004	-0.166561	-1.12238	0.10843	0.999853	9	LOC100541004	protein_coding	XM_010715261.2	bromodomain and WD repeat-containing protein 3
LOC104910941	-0.156118	-1.11428	0.108476	0.999853	5	CCDC86	protein_coding	XM_010710752.2	coiled-coil domain containing 86
LOC100549349	0.219004	1.16393	0.108592	0.999853	1	CYSLTR2	protein_coding	XM_010728809.2	cysteinyl leukotriene receptor 2
LOC100549382	-0.336661	-1.26283	0.10878	0.999853	17	TMEM132D	protein_coding	XM_019621000.1	transmembrane protein 132D
LOC100539743	0.459108	1.37469	0.108821	0.999853	1	TSGA10	protein_coding	XM_019623087.1	testis specific 10
LOC104911373	0.21018	1.15683	0.109028	0.999853	6	LOC104911373	protein_coding	XM_010712484.2	partitioning defective 3 homolog
LOC100547556	-0.246043	-1.18595	0.109083	0.999853	1	MEI1	protein_coding	XM_019614494.1	meiotic double-stranded break formation protein 1
LOC104915015	-0.352375	-1.27666	0.109083	0.999853	Z	LOC104915015	lncRNA	XR_796211.1	uncharacterized LOC104915015
LOC100538793	-0.124747	-1.09032	0.109112	0.999853	11	MFF	protein_coding	XM_010716427.2	mitochondrial fission factor%2C transcript variant X1
LOC100540810	-0.185654	-1.13733	0.109321	0.999853	16	ERI2	protein_coding	XM_019620642.1	ERI1 exoribonuclease family member 2
LOC100539542	-0.179476	-1.13247	0.109371	0.999853	1	SH3BP1	protein_coding	XM_010711234.2	SH3 domain binding protein 1
LOC100545252	-0.125487	-1.09088	0.109374	0.999853	1	ZC3H13	protein_coding	XM_010728824.2	zinc finger CCCH-type containing 13%2C transcript variant X1
LOC109369874	1.37009	2.58486	0.1094	0.999853	1	LOC109369874	lncRNA	XR_002119475.1	uncharacterized LOC109369874
LOC100543346	0.248255	1.18777	0.109418	0.999853	1	DYRK2	protein_coding	XM_010707912.2	dual specificity tyrosine phosphorylation regulated kinase 2%2C transcript variant X1
LOC100550008	0.247828	1.18742	0.10942	0.999853	Z	PLPP1	protein_coding	XM_010725422.2	phospholipid phosphatase 1
LOC104915846	-0.347896	-1.2727	0.109464	0.999853	NW_011121865.1	LOC104915846	protein_coding	XM_010726780.2	arf-GAP with Rho-GAP domain%2C ANK repeat and PH domain-containing protein 1-like
LOC100548255	-0.129609	-1.094	0.109526	0.999853	16	NAGPA	protein_coding	XM_010719729.2	N-acetylglucosamine-1-phosphodiester alpha-N-acetylglucosaminidase
LOC100544744	0.274775	1.20981	0.10972	0.999853	1	SYCP3	protein_coding	XM_010713082.2	synaptonemal complex protein 3
LOC100542229	0.178967	1.13207	0.109892	0.999853	7	CALCRL	protein_coding	XM_010713340.2	calcitonin receptor like receptor
LOC109367697	1.37127	2.58697	0.109954	0.999853	5	LOC109367697	lncRNA	XR_002115022.1	uncharacterized LOC109367697
LOC104916940	-0.199932	-1.14864	0.110007	0.999853	NW_011212771.1	LOC104916940	protein_coding	XM_010728013.2	diacylglycerol kinase alpha-like
LOC109369531	0.540199	1.45417	0.110024	0.999853	11	LOC109369531	lncRNA	XR_002118687.1	uncharacterized LOC109369531
LOC109370389	-0.993993	-1.99169	0.110033	0.999853	17	LOC109370389	lncRNA	XR_002120497.1	uncharacterized LOC109370389
LOC104911697	-0.208761	-1.15569	0.110037	0.999853	7	LOC104911697	protein_coding	XM_010713663.2	lymphocyte antigen 75-like
LOC104915290	0.13357	1.097	0.110046	0.999853	Z	LOC104915290	protein_coding	XM_019610243.1	hydroxysteroid dehydrogenase-like protein 2
LOC104911946	0.546737	1.46078	0.110125	0.999853	8	LOC104911946	lncRNA	XR_002117114.1	uncharacterized LOC104911946%2C transcript variant X2
LOC104914184	-0.444623	-1.36096	0.110228	0.999853	23	LOC104914184	protein_coding	XM_010722925.2	vacuolar protein sorting-associated protein 13D-like%2C transcript variant X1
LOC109364022	-0.363348	-1.28641	0.110351	0.999853	Z	LOC109364022	lncRNA	XR_002109978.1	uncharacterized LOC109364022
LOC104912423	-0.192215	-1.14252	0.110355	0.999853	10	LOC104912423	protein_coding	XM_010716055.2	inaD-like protein
LOC104914069	0.821384	1.7671	0.110403	0.999853	22	LOC104914069	lncRNA	XR_795809.2	uncharacterized LOC104914069
LOC104911887	-0.162258	-1.11904	0.110526	0.999853	1	LOC104911887	protein_coding	XM_010714202.2	ELKS/Rab6-interacting/CAST family member 1-like%2C transcript variant X1
LOC104911908	-0.631758	-1.54945	0.110578	0.999853	1	LOC104911908	lncRNA	XR_794269.2	uncharacterized LOC104911908
LOC100546948	-0.194181	-1.14407	0.110633	0.999853	4	STOX2	protein_coding	XM_019614660.1	storkhead box 2%2C transcript variant X5
LOC100542875	0.0961405	1.06891	0.11067	0.999853	29	STRADA	protein_coding	XM_010724478.2	STE20-related kinase adaptor alpha%2C transcript variant X2
LOC100541024	-0.184177	-1.13617	0.110791	0.999853	Z	SERINC5	protein_coding	XM_010725495.2	serine incorporator 5
LOC100540361	-0.139612	-1.10161	0.111066	0.999853	1	PTMS	protein_coding	XM_003202675.3	parathymosin
LOC109367764	0.525837	1.43977	0.111295	0.999853	5	LOC109367764	lncRNA	XR_002115167.1	uncharacterized LOC109367764%2C transcript variant X1
LOC100549546	0.248452	1.18793	0.111297	0.999853	Z	NFIL3	protein_coding	XM_010725859.2	nuclear factor%2C interleukin 3 regulated
LOC100550085	0.182325	1.13471	0.111303	0.999853	5	TTC8	protein_coding	XM_010711809.2	tetratricopeptide repeat domain 8%2C transcript variant X1
LOC104912495	-0.125446	-1.09084	0.111321	0.999853	10	LOC104912495	protein_coding	XM_010716286.2	histone H2A deubiquitinase MYSM1-like
LOC109365661	1.16433	2.24129	0.111322	0.999853	1	LOC109365661	lncRNA	XR_002111377.1	uncharacterized LOC109365661
LOC109364409	1.29814	2.45912	0.111418	0.999853	NW_011120914.1	LOC109364409	lncRNA	XR_002110367.1	uncharacterized LOC109364409
LOC100545984	0.204278	1.15211	0.111431	0.999853	4	TMEM184C	protein_coding	XM_010709570.2	transmembrane protein 184C
LOC100539070	-0.0710503	-1.05048	0.111495	0.999853	28	LRIG2	protein_coding	XM_010724138.2	leucine rich repeats and immunoglobulin like domains 2
LOC100540216	-0.147873	-1.10793	0.111501	0.999853	2	MDN1	protein_coding	XM_010707625.2	midasin AAA ATPase 1
LOC109368495	0.495706	1.41001	0.111518	0.999853	1	LOC109368495	lncRNA	XR_002116586.1	uncharacterized LOC109368495
LOC100545429	-0.30014	-1.23126	0.111537	0.999853	7	LOC100545429	protein_coding	XM_010713191.2	aryl hydrocarbon receptor-like%2C transcript variant X1
LOC104915580	-0.392759	-1.3129	0.111594	0.999853	NW_011101114.1	LOC104915580	protein_coding	XM_019610884.1	uncharacterized LOC104915580%2C transcript variant X2
LOC100547155	-0.0997805	-1.07161	0.111646	0.999853	1	CHAMP1	protein_coding	XM_010728326.2	chromosome alignment maintaining phosphoprotein 1%2C transcript variant X3
LOC100539508	0.586075	1.50116	0.111668	0.999853	7	ERBB4	protein_coding	XM_019616904.1	erb-b2 receptor tyrosine kinase 4%2C transcript variant X3
LOC100548357	-0.259235	-1.19684	0.11188	0.999853	17	PATZ1	protein_coding	XM_019620921.1	POZ/BTB and AT hook containing zinc finger 1
LOC104916737	-0.35439	-1.27845	0.111888	0.999853	NW_011198682.1	LOC104916737	protein_coding	XM_010727749.2	class II histocompatibility antigen%2C B-L beta chain-like
LOC100543280	-0.211242	-1.15768	0.111905	0.999853	27	VANGL2	protein_coding	XM_010723887.2	VANGL planar cell polarity protein 2%2C transcript variant X1
LOC109366100	0.402744	1.32202	0.112041	0.999853	1	LOC109366100	lncRNA	XR_002112186.1	uncharacterized LOC109366100
LOC100546555	-0.105289	-1.07571	0.112043	0.999853	5	PHRF1	protein_coding	XM_010711151.2	PHD and ring finger domains 1%2C transcript variant X1
LOC100550110	-0.367045	-1.28971	0.112066	0.999853	Z	GLDC	protein_coding	XM_010725642.2	glycine decarboxylase
LOC100547022	-0.216256	-1.16171	0.112099	0.999853	10	DAB1	protein_coding	XM_010716288.2	DAB1%2C reelin adaptor protein
LOC104913579	1.32506	2.50544	0.112156	0.999853	17	LOC104913579	protein_coding	XM_019621150.1	leucine-rich repeat-containing protein 74B-like%2C transcript variant X4
LOC100547013	0.208438	1.15544	0.11217	0.999853	5	EML1	protein_coding	XM_010711904.2	echinoderm microtubule associated protein like 1%2C transcript variant X1
LOC104914037	0.237414	1.17888	0.112178	0.999853	22	SYCP2	protein_coding	XM_019622233.1	synaptonemal complex protein 2%2C transcript variant X3
LOC100539414	0.220516	1.16515	0.112182	0.999853	14	ECM2	protein_coding	XM_010718390.2	extracellular matrix protein 2%2C transcript variant X2
LOC109368635	0.365105	1.28798	0.112184	0.999853	7	LOC109368635	lncRNA	XR_002116871.1	uncharacterized LOC109368635%2C transcript variant X2
LOC109369900	0.153582	1.11233	0.112192	0.999853	1	LOC109369900	lncRNA	XR_002119544.1	uncharacterized LOC109369900
LOC100547739	-0.192839	-1.14301	0.112197	0.999853	9	MTMR8	protein_coding	XM_010715334.2	myotubularin related protein 8%2C transcript variant X1
LOC100542789	-0.342428	-1.26789	0.112258	0.999853	5	LOC100542789	protein_coding	XM_019616084.1	cytosolic phospholipase A2 epsilon-like
LOC100549452	0.175756	1.12956	0.112346	0.999853	1	LOC100549452	protein_coding	XM_010716266.2	kelch-like protein 42
LOC100542146	-0.0951891	-1.06821	0.112398	0.999853	26	MSANTD2	protein_coding	XM_010723556.2	Myb/SANT DNA binding domain containing 2%2C transcript variant X1
LOC109367966	0.426344	1.34382	0.112454	0.999853	5	LOC109367966	lncRNA	XR_002115596.1	uncharacterized LOC109367966
LOC104909811	1.15509	2.22698	0.11249	0.999853	2	LOC104909811	lncRNA	XR_002112243.1	uncharacterized LOC104909811%2C transcript variant X2
LOC100544962	0.145224	1.1059	0.11262	0.999853	5	SPRED1	protein_coding	XM_019615684.1	sprouty related EVH1 domain containing 1%2C transcript variant X2
LOC109367851	-0.825104	-1.77166	0.112654	0.999853	1	LOC109367851	lncRNA	XR_002115365.1	uncharacterized LOC109367851%2C transcript variant X2
LOC100543186	0.272731	1.20809	0.112672	0.999853	Z	F2R	protein_coding	XM_010725540.1	coagulation factor II thrombin receptor
LOC100540676	0.224045	1.168	0.112682	0.999853	1	LOC100540676	protein_coding	XM_010727852.2	interleukin-1 receptor type 1-like
LOC100549389	-0.160148	-1.1174	0.112749	0.999853	30	LOC100549389	protein_coding	XM_010724983.2	hepatoma-derived growth factor-related protein 2
LOC100548155	-0.537224	-1.45118	0.112753	0.999853	15	GDF9	protein_coding	XM_003210484.3	growth differentiation factor 9
LOC100542795	-0.128966	-1.09351	0.112874	0.999853	9	UTP14A	protein_coding	XM_010715064.2	UTP14A small subunit processome component
LOC100543564	-0.523511	-1.43745	0.112907	0.999853	6	ARMC3	protein_coding	XM_019616777.1	armadillo repeat containing 3
LOC100549829	0.29175	1.22412	0.112943	0.999853	7	LOC100549829	protein_coding	XM_003207697.3	TGF-beta receptor type-2-like
LOC109365945	-0.437223	-1.354	0.112999	0.999853	2	LOC109365945	lncRNA	XR_002111857.1	uncharacterized LOC109365945
LOC100550173	-0.106584	-1.07668	0.113029	0.999853	1	LOC100550173	protein_coding	XM_010725922.2	zinc finger X-chromosomal protein-like%2C transcript variant X1
LOC104916302	-0.391242	-1.31152	0.11303	0.999853	NW_011145526.1	LOC104916302	lncRNA	XR_796568.2	uncharacterized LOC104916302
LOC109367370	0.77385	1.70983	0.113128	0.999853	4	LOC109367370	lncRNA	XR_002114455.1	uncharacterized LOC109367370
LOC100545004	-0.212157	-1.15842	0.113153	0.999853	2	LOC100545004	protein_coding	XM_010706932.2	ribokinase%2C transcript variant X4
LOC109370496	-0.506832	-1.42093	0.113212	0.999853	1	LOC109370496	lncRNA	XR_002120678.1	uncharacterized LOC109370496%2C transcript variant X3
LOC100551485	-0.197897	-1.14702	0.113364	0.999853	23	IFFO2	protein_coding	XM_010723039.2	intermediate filament family orphan 2
LOC104910952	-0.314444	-1.24353	0.11339	0.999853	5	NUDT8	protein_coding	XM_010710814.2	nudix hydrolase 8
LOC109365972	-0.373091	-1.29512	0.113458	0.999853	2	LOC109365972	lncRNA	XR_002111904.1	uncharacterized LOC109365972%2C transcript variant X2
LOC100546960	0.101668	1.07301	0.113507	0.999853	7	PLEKHA3	protein_coding	XM_019617098.1	pleckstrin homology domain containing A3%2C transcript variant X2
LOC100544807	-0.135281	-1.09831	0.113959	0.999853	4	TEC	protein_coding	XM_019614861.1	tec protein tyrosine kinase%2C transcript variant X2
LOC100543588	-0.142218	-1.1036	0.113971	0.999853	30	CACTIN	protein_coding	XM_010724792.2	cactin%2C spliceosome C complex subunit
LOC100541579	0.649846	1.569	0.114027	0.999853	26	ZBTB16	protein_coding	XM_003212718.3	zinc finger and BTB domain containing 16
LOC100541770	1.16656	2.24476	0.114061	0.999853	11	LOC100541770	protein_coding	XM_010716812.2	cytochrome P450 2J2-like
LOC100540493	0.325812	1.25337	0.114081	0.999853	11	GPR160	protein_coding	XM_010716936.2	G protein-coupled receptor 160%2C transcript variant X2
LOC104914229	-0.272034	-1.20751	0.114146	0.999853	24	DOK2	protein_coding	XM_010723096.2	docking protein 2%2C transcript variant X2
LOC109365166	-0.276646	-1.21138	0.114201	0.999853	NW_011217661.1	LOC109365166	protein_coding	XM_019611867.1	translational activator of cytochrome c oxidase 1
LOC104911112	0.571915	1.4865	0.114267	0.999853	5	LOC104911112	lncRNA	XR_002115145.1	uncharacterized LOC104911112
LOC100548344	0.137274	1.09982	0.11428	0.999853	7	MTX2	protein_coding	XM_019617103.1	metaxin 2%2C transcript variant X2
LOC100549490	0.432012	1.34911	0.114346	0.999853	26	TRIM29	protein_coding	XM_010723665.2	tripartite motif containing 29%2C transcript variant X1
LOC100542019	-0.0891702	-1.06376	0.114406	0.999853	9	SLC25A14	protein_coding	XM_010715068.2	solute carrier family 25 member 14%2C transcript variant X1
LOC104913778	-0.133026	-1.09659	0.114477	0.999853	20	LOC104913778	protein_coding	XM_019621680.1	ATP-dependent DNA helicase Q5-like%2C transcript variant X1
LOC100541839	0.10001	1.07178	0.114485	0.999853	25	ZC3H12A	protein_coding	XM_003212563.3	zinc finger CCCH-type containing 12A
LOC104910544	-0.880343	-1.84081	0.114511	0.999853	4	LOC104910544	lncRNA	XR_793177.2	uncharacterized LOC104910544
LOC104910253	0.206613	1.15398	0.114528	0.999853	3	AKAIN1	protein_coding	XM_010708730.2	A-kinase anchor inhibitor 1%2C transcript variant X1
LOC104910103	0.210082	1.15675	0.114543	0.999853	3	SMIM13	protein_coding	XM_010708356.2	small integral membrane protein 13
LOC100540540	-0.0983215	-1.07053	0.114612	0.999853	5	NEMF	protein_coding	XM_010712145.1	nuclear export mediator factor
LOC104916032	0.471044	1.38611	0.114617	0.999853	NW_011131209.1	LOC104916032	protein_coding	XM_010727001.2	growth/differentiation factor 6-like
LOC100539652	-0.199124	-1.148	0.114725	0.999853	3	FAM65B	protein_coding	XM_010708669.2	family with sequence similarity 65 member B
LOC100544111	-0.105449	-1.07583	0.114745	0.999853	29	ACLY	protein_coding	XM_003213117.3	ATP citrate lyase%2C transcript variant X2
LOC100545301	-0.190798	-1.14139	0.114867	0.999853	Z	RNF165	protein_coding	XM_019610296.1	ring finger protein 165
LOC100540972	0.130351	1.09456	0.114944	0.999853	Z	NANS	protein_coding	XM_010725937.2	N-acetylneuraminate synthase
LOC104912995	-0.631792	-1.54949	0.114962	0.999853	13	LOC104912995	lncRNA	XR_795065.2	uncharacterized LOC104912995
LOC100551050	0.116016	1.08374	0.115061	0.999853	5	IFITM5	protein_coding	XM_019615314.1	interferon induced transmembrane protein 5
LOC100545060	0.220726	1.16532	0.115063	0.999853	4	LCORL	protein_coding	XM_019614939.1	ligand dependent nuclear receptor corepressor like%2C transcript variant X1
LOC104910616	0.396136	1.31598	0.115093	0.999853	4	LOC104910616	lncRNA	XR_793251.1	uncharacterized LOC104910616%2C transcript variant X4
LOC100541715	0.213453	1.15946	0.115156	0.999853	10	CFH	protein_coding	XM_010715670.2	complement factor H
LOC104909869	0.231897	1.17438	0.115177	0.999853	2	LOC104909869	protein_coding	XM_010707568.1	protein MMS22-like
LOC100548739	-0.484342	-1.39895	0.115265	0.999853	2	LIN28B	protein_coding	XM_010707560.2	lin-28 homolog B%2C transcript variant X2
LOC100549249	-0.151197	-1.11049	0.115366	0.999853	1	EMG1	protein_coding	XM_003202649.3	EMG1%2C N1-specific pseudouridine methyltransferase
LOC100538713	-0.202896	-1.15101	0.115371	0.999853	1	GOLGB1	protein_coding	XM_010709112.2	golgin B1
LOC100543667	-0.158681	-1.11627	0.115373	0.999853	NW_011134588.1	PAF1	protein_coding	XM_010727079.2	PAF1 homolog%2C Paf1/RNA polymerase II complex component
LOC104910684	1.00414	2.00574	0.115494	0.999853	4	FGF5	protein_coding	XM_019614634.1	fibroblast growth factor 5
LOC104914300	0.261825	1.19899	0.115572	0.999853	1	LOC104914300	protein_coding	XM_010723379.2	protein dopey-2-like
LOC100539383	0.70488	1.63001	0.115595	0.999853	NW_011210342.1	LOC100539383	protein_coding	XM_003213896.3	serine/threonine-protein kinase SBK1
LOC109369358	0.236966	1.17851	0.115638	0.999853	10	ADGRL4	protein_coding	XM_019618847.1	adhesion G protein-coupled receptor L4%2C transcript variant X1
LOC100539026	0.344997	1.27015	0.115669	0.999853	1	PPEF1	protein_coding	XM_019621796.1	protein phosphatase with EF-hand domain 1%2C transcript variant X5
LOC104913642	-0.0793965	-1.05658	0.115748	0.999853	1	TFG	protein_coding	XM_010720668.2	TRK-fused gene
LOC100538678	-0.125637	-1.09099	0.11579	0.999853	5	SSRP1	protein_coding	XM_003206352.3	structure specific recognition protein 1
LOC104911696	0.220349	1.16502	0.115894	0.999853	7	LOC104911696	lncRNA	XR_794123.2	uncharacterized LOC104911696
LOC100547732	0.156083	1.11426	0.115949	0.999853	7	LOC100547732	protein_coding	XM_010713405.2	MOB-like protein phocein%2C transcript variant X2
LOC104912027	0.225438	1.16913	0.115954	0.999853	8	LOC104912027	protein_coding	XM_010714759.2	transcription factor 7-like 2
LOC109369348	-1.02727	-2.03817	0.116047	0.999853	10	LOC109369348	lncRNA	XR_002118307.1	uncharacterized LOC109369348
LOC100542583	-0.185873	-1.13751	0.116107	0.999853	5	TEAD1	protein_coding	XM_010710960.2	TEA domain transcription factor 1
LOC104917114	-0.158557	-1.11617	0.116171	0.999853	NW_011216452.1	LOC104917114	protein_coding	XM_019611790.1	fructose-bisphosphate aldolase A-like%2C transcript variant X1
LOC100543725	0.213123	1.15919	0.116195	0.999853	11	C11H3orf58	protein_coding	XM_010716387.2	chromosome 11 C3orf58 homolog
LOC109366710	-0.203596	-1.15157	0.116213	0.999853	3	LOC109366710	protein_coding	XM_019613910.1	F-actin-uncapping protein LRRC16A-like
LOC100540251	-0.137655	-1.10012	0.11629	0.999853	NW_011126185.1	CASC3	protein_coding	XM_010726887.1	cancer susceptibility candidate 3
LOC100539169	-0.116931	-1.08443	0.116308	0.999853	22	LOC100539169	protein_coding	XM_010722226.2	chromodomain-helicase-DNA-binding protein 6
LOC109371036	-0.199113	-1.14799	0.116355	0.999853	27	LOC109371036	lncRNA	XR_002121694.1	uncharacterized LOC109371036
LOC100541827	-0.148767	-1.10862	0.116396	0.999853	10	ECHDC2	protein_coding	XM_010716114.2	enoyl-CoA hydratase domain containing 2
LOC104914439	0.529527	1.44346	0.116486	0.999853	1	LOC104914439	lncRNA	XR_002120375.1	uncharacterized LOC104914439%2C transcript variant X3
LOC100540437	-0.196613	-1.146	0.116564	0.999853	7	INO80D	protein_coding	XM_010713503.2	INO80 complex subunit D%2C transcript variant X2
LOC100539083	-0.186517	-1.13801	0.11667	0.999853	2	UST	protein_coding	XM_010707216.2	uronyl 2-sulfotransferase
LOC100542505	-0.124806	-1.09036	0.116692	0.999853	17	LARP4	protein_coding	XM_019620941.1	La ribonucleoprotein domain family member 4
LOC104909373	-0.127999	-1.09278	0.116751	0.999853	1	LOC104909373	protein_coding	XM_010706099.2	centrosomal protein of 295 kDa-like%2C transcript variant X1
LOC100549232	-0.159887	-1.1172	0.116784	0.999853	19	FKBP15	protein_coding	XM_010720750.2	FK506 binding protein 15%2C transcript variant X4
LOC109363696	-0.147141	-1.10737	0.116961	0.999853	3	LOC109363696	protein_coding	XM_019613659.1	uncharacterized LOC109363696
LOC100549091	1.25772	2.39117	0.117122	0.999853	NW_011217532.1	LOC100549091	protein_coding	XM_019611828.1	olfactory receptor 14J1-like
LOC100540324	-0.293408	-1.22553	0.117179	0.999853	4	KIAA1211	protein_coding	XM_010710123.2	KIAA1211 ortholog%2C transcript variant X2
LOC104912086	-0.164124	-1.12049	0.117215	0.999853	1	LOC104912086	protein_coding	XM_019616249.1	protein-methionine sulfoxide oxidase MICAL3-like
LOC100543391	-0.0945134	-1.06771	0.117396	0.999853	2	LOC100543391	protein_coding	XM_010707434.2	WD40 repeat-containing protein SMU1
LOC104910823	-0.184149	-1.13615	0.117403	0.999853	4	LOC104910823	protein_coding	XM_010710390.2	TBC1 domain family member 14-like%2C transcript variant X2
LOC100545267	0.150091	1.10964	0.117412	0.999853	5	HIF1A	protein_coding	XM_010712056.2	hypoxia inducible factor 1 alpha subunit%2C transcript variant X1
LOC104916037	-0.231878	-1.17436	0.117468	0.999853	NW_011131359.1	LOC104916037	protein_coding	XM_019611163.1	DExH-box helicase 34%2C transcript variant X1
LOC100543449	-0.0785165	-1.05593	0.117518	0.999853	2	LOC100543449	protein_coding	XM_010706331.2	GDNF-inducible zinc finger protein 1
LOC104910213	0.233703	1.17585	0.117636	0.999853	3	LOC104910213	protein_coding	XM_019614315.1	polypeptide N-acetylgalactosaminyltransferase 12-like
LOC100551165	0.130213	1.09446	0.11766	0.999853	11	WDFY1	protein_coding	XM_010716441.2	WD repeat and FYVE domain containing 1
LOC104913424	-0.243658	-1.18399	0.117806	0.999853	16	LOC104913424	lncRNA	XR_002120208.1	uncharacterized LOC104913424%2C transcript variant X3
LOC100543775	0.297655	1.22914	0.117907	0.999853	5	PRIMA1	protein_coding	XM_010711856.2	proline rich membrane anchor 1
LOC104913865	-0.546425	-1.46046	0.117956	0.999853	21	LOC104913865	lncRNA	XR_002120925.1	uncharacterized LOC104913865%2C transcript variant X2
LOC100538437	-0.114561	-1.08265	0.117963	0.999853	14	SFMBT1	protein_coding	XM_010718263.2	Scm-like with four mbt domains 1
LOC109368062	-0.0948003	-1.06792	0.118029	0.999853	6	LOC109368062	protein_coding	XM_019616175.1	zinc finger protein 287-like
LOC100548698	0.157704	1.11551	0.118036	0.999853	5	STON2	protein_coding	XM_010711793.2	stonin 2
LOC104909807	-0.161817	-1.1187	0.118052	0.999853	1	LOC104909807	protein_coding	XM_010707429.2	leucine-rich repeats and immunoglobulin-like domains protein 3
LOC100550329	0.263226	1.20016	0.11826	0.999853	2	RIMS1	protein_coding	XM_010707745.2	regulating synaptic membrane exocytosis 1%2C transcript variant X12
LOC104913395	-0.136532	-1.09926	0.118267	0.999853	16	C16H7orf62	protein_coding	XM_010719513.2	chromosome 16 C7orf62 homolog%2C transcript variant X2
LOC104911781	0.342963	1.26836	0.118433	0.999853	7	LOC104911781	protein_coding	XM_019617213.1	N-chimaerin-like%2C transcript variant X1
LOC104909347	0.167838	1.12337	0.118473	0.999853	26	SDHD	protein_coding	XM_010723818.1	succinate dehydrogenase complex subunit D
LOC100550167	-0.131326	-1.0953	0.118475	0.999853	NW_011134344.1	MCRS1	protein_coding	XM_010727049.2	microspherule protein 1
LOC104914561	-0.225101	-1.16886	0.118501	0.999853	29	HEXIM1	protein_coding	XM_019623330.1	hexamethylene bisacetamide inducible 1
LOC100544715	0.167077	1.12278	0.118629	0.999853	6	UBE2E1	protein_coding	XM_010712862.2	ubiquitin conjugating enzyme E2 E1
LOC100548411	0.260027	1.1975	0.118633	0.999853	21	P2RX5	protein_coding	XM_019622035.1	purinergic receptor P2X 5%2C transcript variant X2
LOC100546465	0.254031	1.19253	0.118674	0.999853	15	UBE2B	protein_coding	XM_010719269.2	ubiquitin conjugating enzyme E2 B
LOC100547031	0.0885378	1.06329	0.118704	0.999853	16	JMJD8	protein_coding	XM_010719737.2	jumonji domain containing 8
LOC109367349	1.44691	2.72623	0.118731	0.999853	4	LOC109367349	lncRNA	XR_002114412.1	uncharacterized LOC109367349
LOC100544838	-0.181175	-1.13381	0.118749	0.999853	28	LOC100544838	protein_coding	XM_019623304.1	ankyrin repeat and SAM domain-containing protein 1A%2C transcript variant X3
LOC100544896	-0.530847	-1.44478	0.118802	0.999853	1	LOC100544896	protein_coding	XM_010713432.1	myosin-binding protein C%2C slow-type-like
LOC100548099	-0.182796	-1.13508	0.118898	0.999853	11	2019-09-02	protein_coding	XM_010716509.2	septin 2
LOC100540618	-0.734492	-1.66381	0.118945	0.999853	28	AMPD1	protein_coding	XM_010724372.2	adenosine monophosphate deaminase 1%2C transcript variant X3
LOC109369318	0.392404	1.31258	0.118975	0.999853	10	LOC109369318	lncRNA	XR_002118238.1	uncharacterized LOC109369318%2C transcript variant X2
LOC100550771	0.102818	1.07387	0.118993	0.999853	19	PSMB7	protein_coding	XM_010721064.2	proteasome subunit beta 7
LOC104915770	-0.191495	-1.14195	0.119021	0.999853	NW_011117469.1	LOC104915770	protein_coding	XM_010726691.2	uncharacterized LOC104915770
LOC100549241	-0.861969	-1.81752	0.119023	0.999853	2	LOC100549241	protein_coding	XM_003213592.3	tubulin polymerization-promoting protein family member 2
LOC109368516	-0.499992	-1.41421	0.119069	0.999853	7	LOC109368516	lncRNA	XR_002116626.1	uncharacterized LOC109368516%2C transcript variant X2
LOC104909506	0.89961	1.86556	0.119124	0.999853	2	LOC104909506	lncRNA	XR_002111573.1	uncharacterized LOC104909506%2C transcript variant X1
LOC104912954	-0.184569	-1.13648	0.11916	0.999853	13	LOC104912954	protein_coding	XM_010717798.2	ubiquitin carboxyl-terminal hydrolase CYLD-like
LOC104914084	0.613837	1.53032	0.119273	0.999853	22	LOC104914084	protein_coding	XM_010722599.2	WAP four-disulfide core domain protein 3%2C transcript variant X1
LOC100540172	0.241414	1.18215	0.119428	0.999853	NW_011096456.1	LOC100540172	protein_coding	XM_010726361.2	C-C chemokine receptor type 5-like
LOC104913932	0.287953	1.22091	0.119429	0.999853	1	LOC104913932	lncRNA	XR_795723.2	uncharacterized LOC104913932
LOC100543982	-0.187422	-1.13873	0.119515	0.999853	8	CHST3	protein_coding	XM_019617520.1	carbohydrate sulfotransferase 3%2C transcript variant X2
LOC100546587	0.243437	1.18381	0.11964	0.999853	1	DRAM1	protein_coding	XM_010713106.1	DNA damage regulated autophagy modulator 1%2C transcript variant X1
LOC100550775	-0.109876	-1.07914	0.119744	0.999853	22	PRPF6	protein_coding	XM_019622205.1	pre-mRNA processing factor 6
LOC104917364	0.703955	1.62896	0.119746	0.999853	NW_011300527.1	LOC104917364	protein_coding	XM_010728548.2	helix-loop-helix protein 2
LOC100551034	0.173891	1.1281	0.119786	0.999853	1	CCDC107	protein_coding	XM_010708214.2	coiled-coil domain containing 107
LOC100543156	-0.557907	-1.47213	0.119803	0.999853	6	LOC100543156	protein_coding	XM_003206939.3	solute carrier family 22 member 13-like
LOC100547393	-0.101981	-1.07325	0.119974	0.999853	30	ARMC6	protein_coding	XM_003213288.2	armadillo repeat containing 6
LOC100543094	0.205698	1.15324	0.120003	0.999853	4	CHIC2	protein_coding	XM_019615147.1	cysteine rich hydrophobic domain 2
LOC100540357	-0.159909	-1.11722	0.120006	0.999853	NW_011145425.1	USF1	protein_coding	XM_010727343.2	upstream transcription factor 1
LOC104909396	0.600676	1.51643	0.120025	0.999853	1	LOC104909396	lncRNA	XR_002111161.1	uncharacterized LOC104909396%2C transcript variant X2
LOC100548243	0.183712	1.1358	0.120025	0.999853	6	AOAH	protein_coding	XM_010713031.2	acyloxyacyl hydrolase%2C transcript variant X1
LOC104912601	-0.390111	-1.31049	0.120063	0.999853	11	LOC104912601	lncRNA	XR_794775.2	uncharacterized LOC104912601
LOC100549393	0.149619	1.10928	0.120128	0.999853	1	MELK	protein_coding	XM_019615296.1	maternal embryonic leucine zipper kinase%2C transcript variant X2
LOC100303663	1.16068	2.23563	0.120135	0.999853	1	LOC100303663	protein_coding	XM_010706295.2	mitochondrial uncoupling protein 3%2C transcript variant X1
LOC100539904	1.13388	2.19448	0.120307	0.999853	2	LOC100539904	protein_coding	XM_010707514.2	amine sulfotransferase-like
LOC100540335	0.0984432	1.07062	0.120346	0.999853	11	TRA2B	protein_coding	XM_003208995.3	transformer 2 beta homolog (Drosophila)
LOC104912279	0.484965	1.39955	0.120411	0.999853	10	LOC104912279	lncRNA	XR_794533.2	uncharacterized LOC104912279
LOC109368203	-0.748883	-1.68049	0.120493	0.999853	6	LOC109368203	lncRNA	XR_002115990.1	uncharacterized LOC109368203
LOC100543726	0.177341	1.1308	0.1205	0.999853	11	MLF1	protein_coding	XM_010716994.2	myeloid leukemia factor 1%2C transcript variant X2
LOC104916666	1.03683	2.05171	0.120522	0.999853	NW_011189703.1	LOC104916666	pseudogene
LOC104913596	0.514274	1.42827	0.120606	0.999853	17	CCDC60	protein_coding	XM_019621167.1	coiled-coil domain containing 60
LOC109370958	0.531655	1.44559	0.120618	0.999853	1	LOC109370958	lncRNA	XR_002121549.1	uncharacterized LOC109370958
LOC100544022	0.361319	1.2846	0.120674	0.999853	4	LOC100544022	protein_coding	XM_019614865.1	PGAP2-interacting protein-like%2C transcript variant X2
LOC100546388	-0.169609	-1.12475	0.121	0.999853	1	IFT27	protein_coding	XM_003202227.3	intraflagellar transport 27%2C transcript variant X1
LOC100541279	0.377777	1.29934	0.121002	0.999853	1	EMP1	protein_coding	XM_010710020.2	epithelial membrane protein 1%2C transcript variant X2
LOC100544285	0.237501	1.17895	0.121054	0.999853	4	MRPS18C	protein_coding	XM_010709702.2	mitochondrial ribosomal protein S18C
LOC100540388	-0.165035	-1.12119	0.121067	0.999853	7	ACADL	protein_coding	XM_010713315.1	acyl-CoA dehydrogenase%2C long chain
LOC104912122	-0.483065	-1.39771	0.121124	0.999853	9	GPR119	protein_coding	XM_010715066.2	G protein-coupled receptor 119
LOC100541417	0.153299	1.11211	0.121185	0.999853	12	COPS2	protein_coding	XM_010717513.2	COP9 signalosome subunit 2
LOC100551297	-0.497341	-1.41161	0.121221	0.999853	2	TMEM151B	protein_coding	XM_003203935.3	transmembrane protein 151B
LOC100303680	0.385173	1.30602	0.12123	0.999853	8	ADRB1	protein_coding	NM_001303175.1	adrenoceptor beta 1
LOC104916070	-0.283601	-1.21723	0.121279	0.999853	NW_011134290.1	LOC104916070	protein_coding	XM_010727036.2	programmed cell death protein 4-like
LOC109369325	0.282851	1.2166	0.121437	0.999853	10	LOC109369325	protein_coding	XM_019618770.1	tetratricopeptide repeat protein 39A-like%2C transcript variant X1
LOC104912649	-0.149832	-1.10944	0.121493	0.999853	11	LOC104912649	protein_coding	XM_019619003.1	vacuolar protein sorting-associated protein 8 homolog
LOC104916910	-0.200891	-1.14941	0.121522	0.999853	NW_011212302.1	LOC104916910	protein_coding	XM_010727969.2	retinoic acid receptor RXR-beta-like%2C transcript variant X1
LOC109369207	0.400319	1.3198	0.121525	0.999853	10	LOC109369207	lncRNA	XR_002117917.1	uncharacterized LOC109369207%2C transcript variant X2
LOC100541079	0.210826	1.15735	0.121602	0.999853	Z	SUB1	protein_coding	XM_010725306.2	SUB1 homolog%2C transcriptional regulator%2C transcript variant X3
LOC104914274	-0.37609	-1.29782	0.121611	0.999853	25	CD164L2	protein_coding	XM_019622775.1	CD164 molecule like 2
LOC104914540	0.994072	1.9918	0.121674	0.999853	1	LOC104914540	protein_coding	XM_010724393.2	trefoil factor 2-like
LOC100541503	0.30924	1.23906	0.121779	0.999853	3	ABCA13	protein_coding	XM_019614300.1	ATP binding cassette subfamily A member 13
LOC109369046	0.757286	1.69031	0.12181	0.999853	1	LOC109369046	lncRNA	XR_002117664.1	uncharacterized LOC109369046
LOC678662	-0.566232	-1.48065	0.121841	0.999853	13	MT2A	protein_coding	XM_010718055.2	uncharacterized MT2A
LOC100539815	-0.447965	-1.36411	0.121897	0.999853	5	TMEM179	protein_coding	XM_003206758.3	transmembrane protein 179
LOC100539754	-0.0992947	-1.07125	0.121922	0.999853	4	LOC100539754	protein_coding	XM_019614547.1	probable E3 ubiquitin-protein ligase HERC3%2C transcript variant X6
LOC104911468	-0.261842	-1.19901	0.122042	0.999853	6	LOC104911468	protein_coding	XM_019616764.1	cyclin-dependent kinase 14-like
LOC100547093	-0.175252	-1.12916	0.122053	0.999853	1	CCDC134	protein_coding	XM_010710386.2	coiled-coil domain containing 134
LOC100543560	-0.146473	-1.10686	0.122085	0.999853	4	LOC100543560	protein_coding	XM_010710217.2	sec1 family domain-containing protein 2
LOC100540115	0.31032	1.23998	0.122105	0.999853	3	LOC100540115	protein_coding	XM_010708681.2	myelin basic protein-like
LOC104911068	-0.38887	-1.30937	0.12216	0.999853	5	LOC104911068	protein_coding	XM_019615485.1	uncharacterized LOC104911068
LOC104913327	0.38225	1.30337	0.122163	0.999853	15	LOC104913327	lncRNA	XR_002120055.1	uncharacterized LOC104913327%2C transcript variant X2
LOC104911678	-0.207544	-1.15472	0.122177	0.999853	7	RUFY4	protein_coding	XM_010713609.2	RUN and FYVE domain containing 4%2C transcript variant X1
LOC104914171	-0.204417	-1.15222	0.122235	0.999853	23	LOC104914171	protein_coding	XM_010722874.2	eukaryotic translation initiation factor 4 gamma 3-like
LOC109370197	1.11835	2.17098	0.122284	0.999853	16	LOC109370197	lncRNA	XR_002120103.1	uncharacterized LOC109370197
LOC109365876	-0.384859	-1.30573	0.1223	0.999853	2	LOC109365876	lncRNA	XR_002111693.1	uncharacterized LOC109365876
LOC100539688	-0.135162	-1.09822	0.122311	0.999853	30	STK11	protein_coding	XM_010724907.2	serine/threonine kinase 11%2C transcript variant X3
LOC100303678	-0.29035	-1.22294	0.122342	0.999853	1	TPH2	protein_coding	XM_010708192.2	tryptophan hydroxylase 2
LOC100550371	-0.170529	-1.12547	0.122396	0.999853	20	CBX8	protein_coding	XM_019621665.1	chromobox 8%2C transcript variant X2
LOC100543099	-0.107871	-1.07764	0.122415	0.999853	6	LANCL2	protein_coding	XM_010713115.2	LanC like 2
LOC104909559	-0.241467	-1.18219	0.122434	0.999853	2	LOC104909559	protein_coding	XM_019612625.1	serine/threonine-protein kinase MRCK alpha-like
LOC100541691	0.240839	1.18168	0.122489	0.999853	1	SEMA3C	protein_coding	XM_010728898.2	semaphorin 3C
LOC100540760	0.15608	1.11426	0.122561	0.999853	14	KCTD6	protein_coding	XM_003210119.3	potassium channel tetramerization domain containing 6
LOC104910215	0.515837	1.42982	0.122704	0.999853	3	LOC104910215	lncRNA	XR_792896.2	uncharacterized LOC104910215
LOC100547019	-0.145683	-1.10625	0.122719	0.999853	8	AFAP1L2	protein_coding	XM_019617853.1	actin filament associated protein 1 like 2%2C transcript variant X3
LOC100542248	0.515114	1.42911	0.122793	0.999853	22	LOC100542248	protein_coding	XM_010722444.2	protein-glutamine gamma-glutamyltransferase E-like
LOC104914575	-0.247665	-1.18728	0.122903	0.999853	29	CD79B	protein_coding	XM_010724509.2	CD79b molecule
LOC109363681	-0.255307	-1.19359	0.122946	0.999853	21	LOC109363681	protein_coding	XM_010722024.2	lysophosphatidic acid receptor 1-B-like%2C transcript variant X1
LOC100539524	-0.19796	-1.14708	0.123017	0.999853	17	MVK	protein_coding	XM_010720249.2	mevalonate kinase
LOC104917109	0.222905	1.16708	0.123055	0.999853	NW_011216424.1	LOC104917109	protein_coding	XM_019611788.1	alpha-2B adrenergic receptor
LOC100543749	0.401499	1.32088	0.123107	0.999853	1	LOC100543749	protein_coding	XM_010709721.2	osteocalcin-like%2C transcript variant X2
LOC100543110	-0.163395	-1.11992	0.123154	0.999853	14	PTPDC1	protein_coding	XM_019620056.1	protein tyrosine phosphatase domain containing 1%2C transcript variant X1
LOC104910325	-0.301596	-1.23251	0.123208	0.999853	3	LOC104910325	protein_coding	XM_019614019.1	meprin A subunit beta-like
LOC100542669	0.183675	1.13577	0.123258	0.999853	1	IFNAR1	protein_coding	XM_019611988.1	interferon alpha and beta receptor subunit 1
LOC100545417	-0.302596	-1.23336	0.123276	0.999853	4	LRP2BP	protein_coding	XM_010709786.2	LRP2 binding protein%2C transcript variant X1
LOC104912807	-0.310535	-1.24017	0.123314	0.999853	12	LOC104912807	protein_coding	XM_019619265.1	unconventional myosin-Va-like
LOC100543324	-0.130214	-1.09446	0.123326	0.999853	14	C14H3orf18	protein_coding	XM_019619946.1	chromosome 14 C3orf18 homolog%2C transcript variant X6
LOC100540828	0.738288	1.66819	0.123361	0.999853	1	CLIC6	protein_coding	XM_010723196.2	chloride intracellular channel 6
LOC100549289	0.257051	1.19503	0.123395	0.999853	22	RBM38	protein_coding	XM_010722547.2	RNA binding motif protein 38
LOC109368073	0.776213	1.71263	0.123472	0.999853	6	LOC109368073	lncRNA	XR_002115726.1	uncharacterized LOC109368073
LOC100547644	-0.745978	-1.67711	0.123486	0.999853	15	MSX2	protein_coding	XM_019620307.1	msh homeobox 2
LOC100550502	0.0985078	1.07067	0.1236	0.999853	10	NSUN4	protein_coding	XM_010716159.2	NOP2/Sun RNA methyltransferase family member 4%2C transcript variant X1
LOC104916901	-0.514216	-1.42822	0.12363	0.999853	NW_011212157.1	LOC104916901	protein_coding	XM_010727939.2	A-kinase anchor protein 9-like
LOC109365985	-0.926773	-1.90102	0.123649	0.999853	2	LOC109365985	lncRNA	XR_002111931.1	uncharacterized LOC109365985%2C transcript variant X2
LOC104910036	0.439634	1.35626	0.12374	0.999853	2	SCX	protein_coding	XM_010708140.2	scleraxis bHLH transcription factor
LOC100539037	0.400574	1.32003	0.123829	0.999853	3	LOC100539037	protein_coding	XM_010709359.2	leucine-rich repeat-containing protein 7-like
LOC100543834	-0.0992739	-1.07123	0.123911	0.999853	8	METTL10	protein_coding	XM_019617877.1	methyltransferase like 10%2C transcript variant X1
LOC104912184	0.320431	1.2487	0.123932	0.999853	9	LOC104912184	lncRNA	XR_002117696.1	uncharacterized LOC104912184%2C transcript variant X5
LOC100542426	0.230483	1.17323	0.124193	0.999853	4	NDST4	protein_coding	XM_010709954.2	N-deacetylase and N-sulfotransferase 4%2C transcript variant X1
LOC100541625	0.190953	1.14152	0.124194	0.999853	17	VPS37B	protein_coding	XM_010720104.2	VPS37B%2C ESCRT-I subunit
LOC104913852	0.356611	1.28041	0.124202	0.999853	21	LOC104913852	protein_coding	XM_010721745.2	C-C motif chemokine 13
LOC109364553	-0.211871	-1.15819	0.124277	0.999853	NW_011134358.1	LOC109364553	lncRNA	XR_002110473.1	uncharacterized LOC109364553
LOC100551154	0.305142	1.23554	0.124298	0.999853	4	HTRA3	protein_coding	XM_010710522.2	HtrA serine peptidase 3
LOC104915068	-0.291723	-1.2241	0.124341	0.999853	Z	LOC104915068	lncRNA	XR_796229.1	uncharacterized LOC104915068
LOC100544350	0.355088	1.27906	0.124558	0.999853	12	IQCH	protein_coding	XM_019619590.1	IQ motif containing H%2C transcript variant X1
LOC100548079	0.117172	1.08461	0.124611	0.999853	2	SERINC1	protein_coding	XM_003204236.3	serine incorporator 1
LOC104910644	0.33195	1.25871	0.124614	0.999853	4	LOC104910644	protein_coding	XM_010709773.2	ectonucleotide pyrophosphatase/phosphodiesterase family member 6-like
LOC100544884	0.390238	1.31061	0.124813	0.999853	21	EFCAB5	protein_coding	XM_019621865.1	EF-hand calcium binding domain 5
LOC104909988	-0.175468	-1.12933	0.124863	0.999853	2	LOC104909988	lncRNA	XR_002112528.1	uncharacterized LOC104909988
LOC100541253	-0.136084	-1.09892	0.124871	0.999853	8	PDCD11	protein_coding	XM_010714657.2	programmed cell death 11
LOC100550193	0.780579	1.71782	0.124871	0.999853	9	FGF16	protein_coding	XM_010715360.2	fibroblast growth factor 16
LOC100545833	-0.237437	-1.1789	0.124974	0.999853	5	TRIM66	protein_coding	XM_010710922.2	tripartite motif containing 66
LOC109366651	0.802139	1.74368	0.124975	0.999853	3	LOC109366651	lncRNA	XR_002113118.1	uncharacterized LOC109366651
LOC109369437	0.289377	1.22211	0.125183	0.999853	11	LOC109369437	lncRNA	XR_002118474.1	uncharacterized LOC109369437
LOC100544104	-0.245324	-1.18536	0.125195	0.999853	21	RAB34	protein_coding	XM_010722198.2	RAB34%2C member RAS oncogene family
LOC104909376	-0.169952	-1.12502	0.125202	0.999853	1	LOC104909376	protein_coding	XM_019612291.1	centrosomal protein of 295 kDa-like
LOC109367880	0.341919	1.26744	0.125275	0.999853	5	LOC109367880	lncRNA	XR_002115428.1	uncharacterized LOC109367880
LOC100545488	0.29756	1.22906	0.125389	0.999853	8	RBM20	protein_coding	XM_010714695.2	RNA binding motif protein 20%2C transcript variant X5
LOC104910079	0.43555	1.35243	0.125413	0.999853	3	CNTNAP2	protein_coding	XM_010708239.2	contactin associated protein-like 2%2C transcript variant X1
LOC100541400	0.314704	1.24376	0.125671	0.999853	3	LOC100541400	protein_coding	XM_010709116.2	Y+L amino acid transporter 2-like
LOC100545913	-0.120365	-1.08701	0.125687	0.999853	30	THOP1	protein_coding	XM_010725023.2	thimet oligopeptidase 1
LOC100549726	0.57718	1.49193	0.125783	0.999853	6	STEAP4	protein_coding	XM_003207058.3	STEAP4 metalloreductase
LOC104914118	-0.294771	-1.22669	0.125855	0.999853	23	CCDC27	protein_coding	XM_019622451.1	coiled-coil domain containing 27
LOC100541773	0.149968	1.10954	0.125861	0.999853	13	BANP	protein_coding	XM_019619870.1	BTG3 associated nuclear protein%2C transcript variant X2
LOC104914553	0.520059	1.43401	0.125959	0.999853	1	LOC104914553	protein_coding	XM_010724435.2	uncharacterized LOC104914553
LOC100549795	-0.195695	-1.14528	0.12615	0.999853	23	LOC100549795	protein_coding	XM_019622582.1	msx2-interacting protein-like
LOC104912491	-0.187393	-1.1387	0.126344	0.999853	10	LOC104912491	protein_coding	XM_019618405.1	dedicator of cytokinesis protein 7-like
LOC100548226	-0.263835	-1.20067	0.126371	0.999853	1	MICAL3	protein_coding	XM_010713945.2	microtubule associated monooxygenase%2C calponin and LIM domain containing 3
LOC104911711	0.399487	1.31904	0.126382	0.999853	7	LOC104911711	protein_coding	XM_010713691.2	sodium channel protein type 2 subunit alpha-like%2C transcript variant X1
LOC100542682	-0.129654	-1.09403	0.126397	0.999853	3	VCPIP1	protein_coding	XM_010709017.1	valosin containing protein interacting protein 1
LOC100543575	-0.124719	-1.0903	0.126439	0.999853	12	RPL4	protein_coding	XM_010717660.1	ribosomal protein L4
LOC100541668	0.288507	1.22138	0.126496	0.999853	8	FFAR4	protein_coding	XM_010714551.2	free fatty acid receptor 4
LOC100544894	0.186234	1.13779	0.126498	0.999853	1	MET	protein_coding	XM_003201977.3	MET proto-oncogene%2C receptor tyrosine kinase
LOC104911956	0.243192	1.18361	0.126526	0.999853	8	LOC104911956	lncRNA	XR_002117162.1	uncharacterized LOC104911956%2C transcript variant X8
LOC100542474	-0.230256	-1.17304	0.12653	0.999853	5	PRR5L	protein_coding	XM_019615501.1	proline rich 5 like%2C transcript variant X1
LOC100544593	1.08196	2.11691	0.12654	0.999853	2	SAMD3	protein_coding	XM_019612999.1	sterile alpha motif domain containing 3
LOC109364142	1.12488	2.18084	0.126546	0.999853	NW_011093037.1	LOC109364142	protein_coding	XM_019610748.1	G-protein coupled receptor 42-like
LOC109371100	0.566764	1.4812	0.12657	0.999853	29	LOC109371100	lncRNA	XR_002121776.1	uncharacterized LOC109371100
LOC109365315	0.440946	1.35749	0.126626	0.999853	NW_011298745.1	LOC109365315	protein_coding	XM_019611965.1	fibrinogen-like protein 1-like protein
LOC109370324	0.134916	1.09803	0.126647	0.999853	17	LOC109370324	lncRNA	XR_002120358.1	uncharacterized LOC109370324
LOC100543181	-0.14898	-1.10879	0.126684	0.999853	24	R3HCC1	protein_coding	XM_010723055.2	R3H domain and coiled-coil containing 1
LOC104912063	0.500251	1.41446	0.126704	0.999853	1	LOC104912063	protein_coding	XM_019611537.1	phosphatidylinositol 4-phosphate 3-kinase C2 domain-containing subunit gamma-like
LOC104914702	0.872522	1.83086	0.126947	0.999853	30	LOC104914702	protein_coding	XM_010724998.2	paramyosin-like%2C transcript variant X5
LOC100546651	-0.129935	-1.09424	0.127023	0.999853	6	DHX30	protein_coding	XM_010712218.2	DExH-box helicase 30%2C transcript variant X1
LOC100550477	0.176345	1.13002	0.127028	0.999853	1	ALG10	protein_coding	XM_003201932.3	ALG10%2C alpha-1%2C2-glucosyltransferase
LOC104917388	-0.342498	-1.26795	0.127039	0.999853	NW_011317065.1	LOC104917388	lncRNA	XR_796838.1	uncharacterized LOC104917388%2C transcript variant X2
LOC104917611	-0.445247	-1.36155	0.127057	0.999853	1	LOC104917611	protein_coding	XM_019612081.1	cytoplasmic dynein 2 heavy chain 1-like
LOC100541248	0.443255	1.35967	0.127174	0.999853	5	EXD1	protein_coding	XM_010711325.2	exonuclease 3'-5' domain containing 1%2C transcript variant X3
LOC100546073	-0.130723	-1.09484	0.127237	0.999853	29	NFE2L1	protein_coding	XM_003214118.3	nuclear factor%2C erythroid 2 like 1
LOC100539049	-0.0918874	-1.06576	0.127274	0.999853	8	EIF3A	protein_coding	XM_010714909.2	eukaryotic translation initiation factor 3 subunit A%2C transcript variant X3
LOC100546678	-0.0840007	-1.05995	0.12755	0.999853	28	SRPK1	protein_coding	XM_019623148.1	SRSF protein kinase 1
LOC100541536	0.122203	1.0884	0.127569	0.999853	Z	LPAR1	protein_coding	XM_010726143.2	lysophosphatidic acid receptor 1
LOC100547447	0.551826	1.46594	0.127735	0.999853	NW_011100529.1	LOC100547447	protein_coding	XM_010726477.2	acidic mammalian chitinase-like
LOC100542823	-0.135945	-1.09881	0.128077	0.999853	1	WARS2	protein_coding	XM_003202691.3	tryptophanyl tRNA synthetase 2%2C mitochondrial%2C transcript variant X1
LOC100549021	-0.0989727	-1.07101	0.128078	0.999853	14	LOC100549021	protein_coding	XM_003210008.3	RNA-binding protein 6-like
LOC104910061	-0.255663	-1.19388	0.128099	0.999853	2	LOC104910061	protein_coding	XM_019613443.1	tyrosine-protein kinase Blk-like
LOC100550724	-0.159031	-1.11654	0.128132	0.999853	28	RPS10	protein_coding	XM_010724339.2	ribosomal protein S10
LOC100543486	-0.218407	-1.16345	0.128173	0.999853	16	NLRC3	protein_coding	XM_010719355.2	NLR family CARD domain containing 3
LOC104914558	-0.268003	-1.20414	0.128235	0.999853	29	DCAKD	protein_coding	XM_010724454.2	dephospho-CoA kinase domain containing%2C transcript variant X1
LOC100544732	-0.199431	-1.14825	0.1283	0.999853	21	SSH2	protein_coding	XM_010722112.2	slingshot protein phosphatase 2
LOC100546887	-0.12543	-1.09083	0.128371	0.999853	NW_011122940.1	LOC100546887	protein_coding	XM_019611066.1	zinc finger protein 724-like
LOC100539736	0.257011	1.195	0.128547	0.999853	7	LOC100539736	protein_coding	XM_019617275.1	nuclear receptor subfamily 4 group A member 2-like
LOC100540519	0.385304	1.30614	0.128593	0.999853	1	GPR34	protein_coding	XM_003202990.3	G protein-coupled receptor 34
LOC100540549	0.241655	1.18235	0.128642	0.999853	12	TMED3	protein_coding	XM_010717697.2	transmembrane p24 trafficking protein 3
LOC104914890	-0.165819	-1.1218	0.128674	0.999853	Z	LOC104914890	protein_coding	XM_010725421.2	ATP-dependent RNA helicase DHX29-like%2C transcript variant X1
LOC100541021	-0.203534	-1.15152	0.128684	0.999853	29	SCN4A	protein_coding	XM_010724512.2	sodium voltage-gated channel alpha subunit 4%2C transcript variant X3
LOC104913541	0.127088	1.09209	0.128802	0.999853	17	FAM109A	protein_coding	XM_010720175.2	family with sequence similarity 109 member A
LOC100542744	0.43892	1.35559	0.128806	0.999853	7	LOC100542744	protein_coding	XM_019617104.1	cytochrome P450 27C1%2C transcript variant X1
LOC100550203	-0.0924668	-1.06619	0.12882	0.999853	17	UBE3B	protein_coding	XM_019621064.1	ubiquitin protein ligase E3B%2C transcript variant X2
LOC104916896	-0.228578	-1.17168	0.128829	0.999853	NW_011212034.1	LOC104916896	lncRNA	XR_796702.1	uncharacterized LOC104916896
LOC100540421	0.183727	1.13581	0.128876	0.999853	2	B3GNT2	protein_coding	XM_010706467.2	UDP-GlcNAc:betaGal beta-1%2C3-N-acetylglucosaminyltransferase 2%2C transcript variant X1
LOC100545276	0.752665	1.6849	0.129002	0.999853	9	LOC100545276	protein_coding	XM_003208391.3	putative threonylcarbamoyl-AMP synthase
LOC100543209	-0.12469	-1.09027	0.129016	0.999853	7	SMARCAL1	protein_coding	XM_010713600.2	SWI/SNF related%2C matrix associated%2C actin dependent regulator of chromatin%2C subfamily a like 1%2C transcript variant X1
LOC104910593	0.177519	1.13094	0.129088	0.999853	4	LOC104910593	protein_coding	XM_010709676.2	tyrosine-protein kinase SgK223-like
LOC104915421	0.934944	1.91182	0.129166	0.999853	NW_011093928.1	LOC104915421	protein_coding	XM_010726312.2	potassium channel subfamily K member 2
LOC104912742	-0.258609	-1.19633	0.1293	0.999853	11	LXN	protein_coding	XM_010717083.1	latexin
LOC104916325	-0.213815	-1.15975	0.129394	0.999853	NW_011148756.1	GADD45GIP1	protein_coding	XM_010727376.2	GADD45G interacting protein 1
LOC104914968	-0.149737	-1.10937	0.129531	0.999853	Z	LOC104914968	protein_coding	XM_019610439.1	DNA polymerase kappa-like%2C transcript variant X1
LOC104915733	0.191283	1.14178	0.129549	0.999853	1	CLDN34	protein_coding	XM_019622329.1	claudin 34
LOC100545554	-0.458821	-1.37442	0.129612	0.999853	17	FIGNL2	protein_coding	XM_019621175.1	fidgetin like 2
LOC104915058	0.297258	1.22881	0.129729	0.999853	Z	LOC104915058	protein_coding	XM_019610501.1	MAM domain-containing protein 2-like
LOC100542059	0.364008	1.287	0.12974	0.999853	2	WISP3	protein_coding	XM_010707501.2	WNT1 inducible signaling pathway protein 3%2C transcript variant X2
LOC104911236	0.159992	1.11728	0.129749	0.999853	5	LOC104911236	protein_coding	XM_010711894.2	autophagy-related protein 2 homolog B-like
LOC104915687	-0.346145	-1.27116	0.129781	0.999853	NW_011112571.1	LOC104915687	protein_coding	XM_010726601.1	fibrous sheath CABYR-binding protein-like
LOC109363898	0.21665	1.16203	0.129818	0.999853	1	LOC109363898	lncRNA	XR_002109789.1	uncharacterized LOC109363898
LOC104912804	-0.207841	-1.15496	0.129859	0.999853	12	LOC104912804	protein_coding	XM_010717352.2	proline-serine-threonine phosphatase-interacting protein 1-like
LOC100544594	-0.198034	-1.14713	0.129935	0.999853	2	BLK	protein_coding	XM_010708201.2	BLK proto-oncogene%2C Src family tyrosine kinase
LOC104910214	-0.163191	-1.11976	0.129982	0.999853	3	ZNF516	protein_coding	XM_010708665.2	zinc finger protein 516%2C transcript variant X2
LOC104910156	0.808317	1.75117	0.130215	0.999853	3	LOC104910156	pseudogene
LOC100547514	-0.14206	-1.10348	0.130264	0.999853	2	KIF26B	protein_coding	XM_010706846.2	kinesin family member 26B
LOC104911845	-0.188859	-1.13986	0.130285	0.999853	7	LOC104911845	protein_coding	XM_010714042.2	DNA annealing helicase and endonuclease ZRANB3-like
LOC100546613	-0.294534	-1.22649	0.130316	0.999853	16	C1QTNF8	protein_coding	XM_003210635.3	C1q and tumor necrosis factor related protein 8
LOC104916535	-0.257456	-1.19537	0.130412	0.999853	NW_011176105.1	LOC104916535	protein_coding	XM_010727572.1	egl nine homolog 1-like
LOC104913194	0.387681	1.30829	0.130435	0.999853	14	LOC104913194	lncRNA	XR_002119663.1	uncharacterized LOC104913194%2C transcript variant X1
LOC104916409	-0.188627	-1.13968	0.130531	0.999853	NW_011154052.1	LOC104916409	protein_coding	XM_010727452.2	S-adenosylmethionine synthase
LOC104912815	-0.156194	-1.11434	0.130554	0.999853	12	LOC104912815	protein_coding	XM_019619405.1	unconventional myosin-Ie-like
LOC109369422	0.572752	1.48736	0.130628	0.999853	11	LOC109369422	lncRNA	XR_002118431.1	uncharacterized LOC109369422
LOC100538631	-0.159143	-1.11662	0.130653	0.999853	6	ITGA9	protein_coding	XM_019616789.1	integrin subunit alpha 9
LOC109367183	-0.418299	-1.33635	0.13066	0.999853	4	LOC109367183	lncRNA	XR_002114034.1	uncharacterized LOC109367183%2C transcript variant X2
LOC100550338	0.209918	1.15662	0.130695	0.999853	6	AQP1	protein_coding	XM_003206901.3	aquaporin 1 (Colton blood group)
LOC109365472	0.305508	1.23585	0.130738	0.999853	1	LOC109365472	lncRNA	XR_002111110.1	uncharacterized LOC109365472%2C transcript variant X4
LOC100550086	0.128453	1.09312	0.130955	0.999853	6	KLF6	protein_coding	XM_019616753.1	Kruppel like factor 6
LOC104911310	-0.146753	-1.10708	0.130967	0.999853	6	LOC104911310	protein_coding	XM_010712216.2	SWI/SNF complex subunit SMARCC1-like
LOC104910128	-0.364626	-1.28755	0.131053	0.999853	3	LOC104910128	lncRNA	XR_002113025.1	uncharacterized LOC104910128
LOC100542278	-0.0938934	-1.06725	0.131058	0.999853	6	TOPBP1	protein_coding	XM_010712939.2	topoisomerase (DNA) II binding protein 1
LOC104916115	0.217262	1.16252	0.1311	0.999853	NW_011134884.1	LOC104916115	protein_coding	XM_010727097.2	ceramide synthase 2-like
LOC104912965	0.237998	1.17936	0.131183	0.999853	13	LOC104912965	protein_coding	XM_010717819.2	leukotriene B4 receptor 1-like%2C transcript variant X1
LOC104915116	0.182037	1.13448	0.131266	0.999853	Z	LOC104915116	lncRNA	XR_796248.2	uncharacterized LOC104915116
LOC104912034	0.285696	1.219	0.1313	0.999853	8	LOC104912034	lncRNA	XR_002117298.1	uncharacterized LOC104912034%2C transcript variant X2
LOC104912380	-0.213486	-1.15949	0.131349	0.999853	10	LOC104912380	protein_coding	XM_019618558.1	notch homolog 2 N-terminal-like protein%2C transcript variant X1
LOC104914407	-0.160991	-1.11806	0.131352	0.999853	27	LOC104914407	protein_coding	XM_010723874.2	natural killer cell receptor 2B4-like%2C transcript variant X3
LOC104911016	-0.254342	-1.19279	0.131353	0.999853	5	LOC104911016	protein_coding	XM_010711056.2	receptor-type tyrosine-protein phosphatase eta-like
LOC104912001	0.471866	1.3869	0.131365	0.999853	1	LOC104912001	protein_coding	XM_019611509.1	transcription factor SOX-5-like
LOC100548207	-0.144714	-1.10551	0.131367	0.999853	19	RPL12	protein_coding	XM_003211181.2	ribosomal protein L12
LOC104910178	-0.25088	-1.18993	0.131502	0.999853	3	LOC104910178	protein_coding	XM_010708561.2	protein cordon-bleu-like%2C transcript variant X2
LOC104915372	-0.15962	-1.11699	0.131525	0.999853	Z	SNX24	protein_coding	XM_010726250.2	sorting nexin 24
LOC100538840	-0.17556	-1.1294	0.131534	0.999853	7	IKZF2	protein_coding	XM_019616896.1	IKAROS family zinc finger 2%2C transcript variant X3
LOC100546215	-0.191052	-1.1416	0.13157	0.999853	21	NF1	protein_coding	XM_019621968.1	neurofibromin 1%2C transcript variant X1
LOC100543494	-0.179787	-1.13272	0.131585	0.999853	28	DEF6	protein_coding	XM_003212963.3	DEF6%2C guanine nucleotide exchange factor
LOC100545013	0.669149	1.59014	0.131678	0.999853	4	LOC100545013	protein_coding	XM_003205995.3	keratin%2C type II cytoskeletal 75-like
LOC100546450	0.360897	1.28422	0.131714	0.999853	4	C1QTNF7	protein_coding	XM_019614954.1	C1q and tumor necrosis factor related protein 7
LOC109365077	-0.402048	-1.32138	0.131792	0.999853	NW_011215225.1	LOC109365077	protein_coding	XM_019611690.1	maltase-glucoamylase%2C intestinal-like
LOC109369873	1.09316	2.13342	0.131822	0.999853	1	LOC109369873	lncRNA	XR_002119465.1	uncharacterized LOC109369873%2C transcript variant X1
LOC104912311	0.234235	1.17628	0.13184	0.999853	10	LOC104912311	protein_coding	XM_010715665.2	serine/threonine-protein kinase Nek7%2C transcript variant X1
LOC100541090	-0.10042	-1.07209	0.132014	0.999853	1	NARS2	protein_coding	XM_010706167.2	asparaginyl-tRNA synthetase 2%2C mitochondrial (putative)
LOC100549106	0.166263	1.12215	0.13206	0.999853	3	FAM206A	protein_coding	XM_010708635.2	family with sequence similarity 206 member A
LOC104913494	-0.154013	-1.11266	0.132136	0.999853	16	ALKBH5	protein_coding	XM_010719826.1	alkB homolog 5%2C RNA demethylase
LOC100542580	-0.133949	-1.09729	0.132203	0.999853	3	NAPRT	protein_coding	XM_010709323.2	nicotinate phosphoribosyltransferase
LOC100541874	0.494592	1.40892	0.132299	0.999853	11	SLITRK3	protein_coding	XM_010717086.2	SLIT and NTRK like family member 3
LOC104911861	0.609171	1.52538	0.132506	0.999853	7	EN1	protein_coding	XM_010714108.2	engrailed homeobox 1
LOC100544349	0.339005	1.26488	0.132609	0.999853	12	CEMIP	protein_coding	XM_010717462.2	cell migration inducing hyaluronan binding protein%2C transcript variant X1
LOC104912045	0.198786	1.14773	0.13265	0.999853	1	LOC104912045	protein_coding	XM_010714814.2	phosphatidylinositol 4-phosphate 3-kinase C2 domain-containing subunit gamma-like%2C transcript variant X2
LOC104913254	0.30676	1.23693	0.132749	0.999853	15	LOC104913254	lncRNA	XR_795244.2	uncharacterized LOC104913254
LOC104911006	-0.240549	-1.18144	0.132751	0.999853	5	LOC104911006	protein_coding	XM_010711002.2	dual specificity protein phosphatase 8-like
LOC100542673	-0.0953894	-1.06835	0.132833	0.999853	2	ASB3	protein_coding	XM_003203636.3	ankyrin repeat and SOCS box containing 3%2C transcript variant X1
LOC100540133	0.144274	1.10517	0.132961	0.999853	10	RNF11	protein_coding	XM_003208837.3	ring finger protein 11
LOC104909643	0.318234	1.2468	0.132992	0.999853	1	CAV2	protein_coding	XM_019611187.1	caveolin 2
LOC100545110	-0.212065	-1.15834	0.132997	0.999853	5	ELMSAN1	protein_coding	XM_010711462.2	ELM2 and Myb/SANT domain containing 1%2C transcript variant X4
LOC100539766	0.211713	1.15806	0.133005	0.999853	7	NCKAP5	protein_coding	XM_019617424.1	NCK associated protein 5
LOC100542056	-0.126895	-1.09194	0.133154	0.999853	2	RPS27A	protein_coding	XM_019613462.1	ribosomal protein S27a
LOC104909580	0.141241	1.10285	0.133177	0.999853	2	LOC104909580	protein_coding	XM_019612688.1	corepressor interacting with RBPJ 1-like%2C transcript variant X1
LOC100540726	-0.160193	-1.11744	0.133281	0.999853	1	GCC1	protein_coding	XM_003201791.3	GRIP and coiled-coil domain containing 1
LOC109366137	0.474	1.38895	0.133285	0.999853	2	LOC109366137	lncRNA	XR_002112248.1	uncharacterized LOC109366137
LOC100546349	0.753725	1.68614	0.133304	0.999853	5	LOC100546349	protein_coding	XM_019615964.1	leucine-rich repeat-containing protein 9-like%2C transcript variant X2
LOC100539082	0.522119	1.43606	0.133311	0.999853	2	LOC100539082	protein_coding	XM_003203780.3	myelin and lymphocyte protein-like
LOC100539742	0.171756	1.12643	0.133346	0.999853	1	C1HXorf36	protein_coding	XM_010724146.2	chromosome 1 CXorf36 homolog
LOC100548174	0.133655	1.09707	0.13344	0.999853	1	MRPL39	protein_coding	XM_010722391.2	mitochondrial ribosomal protein L39
LOC100541931	0.0946571	1.06781	0.133453	0.999853	14	LOC100541931	protein_coding	XM_010718320.2	protein kinase C delta type-like
LOC104914523	-0.821485	-1.76722	0.13351	0.999853	28	LOC104914523	protein_coding	XM_010724336.2	metabotropic glutamate receptor 4-like
LOC100538853	-0.060113	-1.04255	0.133535	0.999853	15	RBM27	protein_coding	XM_010719219.2	RNA binding motif protein 27%2C transcript variant X1
LOC109370573	0.989536	1.98555	0.133555	0.999853	20	LOC109370573	lncRNA	XR_002120824.1	uncharacterized LOC109370573
LOC100545875	0.26864	1.20467	0.133671	0.999853	3	MOCOS	protein_coding	XM_019613870.1	molybdenum cofactor sulfurase%2C transcript variant X2
LOC100550266	-0.327402	-1.25475	0.133735	0.999853	1	TRHDE	protein_coding	XM_010708202.2	thyrotropin releasing hormone degrading enzyme
LOC109370353	1.02124	2.02967	0.133812	0.999853	17	LOC109370353	lncRNA	XR_002120424.1	uncharacterized LOC109370353%2C transcript variant X2
LOC104915541	-0.263235	-1.20017	0.133813	0.999853	NW_011100110.1	LOC104915541	lncRNA	XR_796384.2	uncharacterized LOC104915541
LOC100541078	0.230926	1.17359	0.133892	0.999853	30	PLPPR3	protein_coding	XM_010724977.2	phospholipid phosphatase related 3
LOC100540126	0.228408	1.17154	0.13392	0.999853	7	GPR1	protein_coding	XM_019617048.1	G protein-coupled receptor 1%2C transcript variant X1
LOC104910331	0.45067	1.36667	0.13394	0.999853	3	LOC104910331	protein_coding	XM_019613999.1	suppression of tumorigenicity 18 protein-like%2C transcript variant X3
LOC109364584	-0.876389	-1.83577	0.133993	0.999853	NW_011137222.1	LOC109364584	protein_coding	XM_019611202.1	killer cell immunoglobulin-like receptor 3DL3
LOC104915010	0.255308	1.19359	0.134012	0.999853	Z	LOC104915010	protein_coding	XM_010725628.2	programmed cell death 1 ligand 1
LOC100542255	0.177019	1.13055	0.134087	0.999853	Z	SCAMP1	protein_coding	XM_010725527.2	secretory carrier membrane protein 1
LOC109368806	-0.222729	-1.16694	0.134126	0.999853	8	LOC109368806	lncRNA	XR_002117157.1	uncharacterized LOC109368806%2C transcript variant X1
LOC104910106	0.161422	1.11839	0.134217	0.999853	3	LOC104910106	lncRNA	XR_792790.2	uncharacterized LOC104910106
LOC100541200	0.13375	1.09714	0.134261	0.999853	5	LOC100541200	protein_coding	XM_010711000.2	NADH-cytochrome b5 reductase 2
LOC109367225	0.931804	1.90766	0.134279	0.999853	4	LOC109367225	lncRNA	XR_002114128.1	uncharacterized LOC109367225
LOC100547645	-0.161601	-1.11853	0.134306	0.999853	15	CCDC69	protein_coding	XM_003210398.3	coiled-coil domain containing 69
LOC100546093	0.141022	1.10269	0.134312	0.999853	5	CCDC85C	protein_coding	XM_010711902.2	coiled-coil domain containing 85C%2C transcript variant X2
LOC104911229	0.570443	1.48498	0.134313	0.999853	5	LOC104911229	protein_coding	XM_010711877.2	adenylate kinase 7-like
LOC100547207	-0.121238	-1.08767	0.134341	0.999853	2	CNST	protein_coding	XM_003203990.3	consortin%2C connexin sorting protein%2C transcript variant X1
LOC109364163	-0.662909	-1.58327	0.134364	0.999853	NW_011095686.1	LOC109364163	protein_coding	XM_019610783.1	scavenger receptor cysteine-rich type 1 protein M130-like
LOC100550621	-0.125891	-1.09118	0.134402	0.999853	23	LOC100550621	protein_coding	XM_010722869.2	regulatory solute carrier protein family 1 member 1%2C transcript variant X1
LOC100541478	0.247195	1.1869	0.134488	0.999853	NW_011126357.1	LOC100541478	protein_coding	XM_010726917.2	T-box transcription factor TBX2
LOC104910834	0.362748	1.28587	0.134516	0.999853	4	CLNK	protein_coding	XM_010710415.2	cytokine dependent hematopoietic cell linker
LOC100541743	0.110386	1.07952	0.13459	0.999853	1	CRYZL1	protein_coding	XM_003202916.3	crystallin zeta like 1%2C transcript variant X1
LOC100545447	-0.0890466	-1.06367	0.134595	0.999853	21	LOC100545447	misc_RNA		uncharacterized LOC100545447
LOC104913465	0.137317	1.09986	0.134597	0.999853	16	NDUFB6	protein_coding	XM_010719727.2	NADH:ubiquinone oxidoreductase subunit B6
LOC100550078	0.638653	1.55687	0.134851	0.999853	4	NPY1R	protein_coding	XM_003205372.3	neuropeptide Y receptor Y1%2C transcript variant X1
LOC100545262	-0.139243	-1.10133	0.134909	0.999853	4	NFXL1	protein_coding	XM_010710211.1	nuclear transcription factor%2C X-box binding like 1
LOC104911688	-0.257425	-1.19534	0.134929	0.999853	7	LOC104911688	protein_coding	XM_019617373.1	receptor-type tyrosine-protein phosphatase-like N
LOC109368895	0.163745	1.12019	0.134934	0.999853	8	LOC109368895	lncRNA	XR_002117359.1	uncharacterized LOC109368895
LOC100541789	-0.16756	-1.12316	0.135074	0.999853	25	LOC100541789	protein_coding	XM_019622784.1	transcription factor HIVEP3-like%2C transcript variant X1
LOC104917548	-0.17401	-1.12819	0.135212	0.999853	1	LOC104917548	lncRNA	XR_002111011.1	uncharacterized LOC104917548%2C transcript variant X1
LOC100545351	-0.234165	-1.17623	0.135224	0.999853	1	DGAT2	protein_coding	XM_010706269.2	diacylglycerol O-acyltransferase 2
LOC100547806	-0.134508	-1.09772	0.135242	0.999853	21	NLE1	protein_coding	XM_010722077.2	notchless homolog 1
LOC100551049	0.329467	1.25655	0.135297	0.999853	4	LOC100551049	protein_coding	XM_010710594.2	uncharacterized LOC100551049
LOC100548933	-0.177044	-1.13056	0.13534	0.999853	NW_011124384.1	CDC25B	protein_coding	XM_019611085.1	cell division cycle 25B
LOC100545597	-0.423821	-1.34148	0.135344	0.999853	20	SHISA6	protein_coding	XM_019621589.1	shisa family member 6
LOC104912392	0.225135	1.16889	0.135364	0.999853	10	DHX9	protein_coding	XM_019618389.1	DExH-box helicase 9
LOC104912557	-0.142905	-1.10413	0.135372	0.999853	1	LOC104912557	protein_coding	XM_010716417.2	ataxin-10-like
LOC100547584	0.125412	1.09082	0.135432	0.999853	9	LOC100547584	protein_coding	XM_010715322.2	Krueppel-like factor 5%2C transcript variant X1
LOC100544496	0.22777	1.17102	0.135443	0.999853	5	FMN1	protein_coding	XM_010711600.2	formin 1
LOC100543967	0.180724	1.13345	0.13547	0.999853	2	LOC100543967	protein_coding	XM_010706643.2	TFIIA-alpha and beta-like factor%2C transcript variant X1
LOC104915006	-0.236535	-1.17816	0.135574	0.999853	Z	LOC104915006	protein_coding	XM_019610456.1	transcription factor RFX3
LOC109370371	0.470946	1.38602	0.135603	0.999853	1	LOC109370371	lncRNA	XR_002120464.1	uncharacterized LOC109370371
LOC100538447	-0.269943	-1.20576	0.135659	0.999853	28	LOC100538447	protein_coding	XM_010724023.1	liprin-alpha-4-like
LOC100538953	-0.190418	-1.14109	0.135698	0.999853	16	PRKCB	protein_coding	XM_019620617.1	protein kinase C beta
LOC109365804	1.20359	2.30313	0.135703	0.999853	1	LOC109365804	lncRNA	XR_002111528.1	uncharacterized LOC109365804%2C transcript variant X2
LOC109370794	1.18739	2.2774	0.135788	0.999853	22	LOC109370794	lncRNA	XR_002121217.1	uncharacterized LOC109370794
LOC109368309	0.694325	1.61813	0.135834	0.999853	6	LOC109368309	lncRNA	XR_002116215.1	uncharacterized LOC109368309%2C transcript variant X1
LOC100540008	-0.401956	-1.3213	0.135847	0.999853	1	LOC100540008	protein_coding	XM_010728627.2	protein-lysine methyltransferase METTL21E-like%2C transcript variant X4
LOC109370352	1.0276	2.03862	0.1359	0.999853	17	LOC109370352	lncRNA	XR_002120413.1	uncharacterized LOC109370352
LOC100543629	0.283326	1.217	0.135937	0.999853	10	B3GALT2	protein_coding	XM_010715674.2	beta-1%2C3-galactosyltransferase 2%2C transcript variant X2
LOC100541916	-0.575183	-1.48987	0.135937	0.999853	5	VRTN	protein_coding	XM_010711715.2	vertebrae development associated%2C transcript variant X1
LOC104916094	-0.234634	-1.17661	0.135977	0.999853	NW_011134548.1	LOC104916094	protein_coding	XM_010727068.2	synaptophysin-like protein 2
LOC100541714	0.510703	1.42474	0.136039	0.999853	10	LOC100541714	pseudogene
LOC104913904	0.281541	1.21549	0.136056	0.999853	21	LOC104913904	lncRNA	XR_795693.2	uncharacterized LOC104913904
LOC100540276	-0.552992	-1.46713	0.136386	0.999853	6	WNT9A	protein_coding	XM_010712280.2	Wnt family member 9A
LOC109364189	-0.21835	-1.1634	0.136473	0.999853	NW_011098169.1	LOC109364189	protein_coding	XM_019610803.1	copper chaperone for superoxide dismutase-like
LOC100545577	0.210127	1.15679	0.136492	0.999853	5	LOC100545577	protein_coding	XM_003206472.3	acyl-coenzyme A thioesterase 1-like
LOC100551142	0.187665	1.13892	0.136495	0.999853	1	CTSC	protein_coding	XM_010706228.2	cathepsin C
LOC100547276	-0.203532	-1.15151	0.136514	0.999853	9	LOC100547276	protein_coding	XM_019618236.1	exocyst complex component 1-like%2C transcript variant X4
LOC100541211	-0.141203	-1.10282	0.136626	0.999853	10	LRRC40	protein_coding	XM_010716264.2	leucine rich repeat containing 40
LOC100544566	-0.131271	-1.09526	0.136628	0.999853	11	EIF4G1	protein_coding	XM_019619097.1	eukaryotic translation initiation factor 4 gamma 1
LOC100547095	0.136167	1.09898	0.136676	0.999853	1	TMEM39A	protein_coding	XM_010719191.2	transmembrane protein 39A
LOC104909211	-0.642392	-1.56092	0.136726	0.999853	1	LOC104909211	protein_coding	XM_019611154.1	protein piccolo-like
LOC100542762	0.160962	1.11803	0.136747	0.999853	22	SNAI1	protein_coding	XM_003212166.3	snail family transcriptional repressor 1
LOC109366281	0.671947	1.59322	0.136751	0.999853	2	LOC109366281	lncRNA	XR_002112517.1	uncharacterized LOC109366281
LOC109363961	-0.785094	-1.72321	0.136793	0.999853	1	LOC109363961	lncRNA	XR_002109884.1	uncharacterized LOC109363961%2C transcript variant X2
LOC100542260	0.184784	1.13665	0.136835	0.999853	1	POC1B	protein_coding	XM_010708944.2	POC1 centriolar protein B
LOC100546575	0.307346	1.23743	0.136861	0.999853	21	LOC100546575	protein_coding	XM_019621944.1	fibrinogen-like protein 1-like protein
LOC100538479	-0.162357	-1.11911	0.136867	0.999853	8	BMS1	protein_coding	XM_010714128.2	BMS1%2C ribosome biogenesis factor
LOC104916075	-0.500987	-1.41518	0.136884	0.999853	NW_011134344.1	DNAJC22	protein_coding	XM_010727042.2	DnaJ heat shock protein family (Hsp40) member C22%2C transcript variant X2
LOC104913568	-0.204243	-1.15208	0.136973	0.999853	17	LOC104913568	protein_coding	XM_019620930.1	beta-adrenergic receptor kinase 2-like
LOC104912127	-0.199308	-1.14815	0.137012	0.999853	1	LOC104912127	protein_coding	XM_019611584.1	lysine-specific demethylase 5A-like
LOC100548368	0.1718	1.12646	0.137022	0.999853	28	DYRK3	protein_coding	XM_010724185.2	dual specificity tyrosine phosphorylation regulated kinase 3%2C transcript variant X1
LOC100540930	0.187195	1.13855	0.137121	0.999853	Z	TXN	protein_coding	XM_003213692.2	thioredoxin
LOC109365822	0.451808	1.36775	0.137226	0.999853	2	LOC109365822	lncRNA	XR_002111575.1	uncharacterized LOC109365822
LOC100550595	-0.0967206	-1.06934	0.137238	0.999853	7	LRRFIP1	protein_coding	XM_019616866.1	LRR binding FLII interacting protein 1%2C transcript variant X2
LOC100544107	-0.450737	-1.36674	0.137287	0.999853	23	PERM1	protein_coding	XM_010722768.2	PPARGC1 and ESRR induced regulator%2C muscle 1
LOC104912836	-0.193238	-1.14333	0.137323	0.999853	12	LOC104912836	protein_coding	XM_010717441.1	transient receptor potential cation channel subfamily M member 7-like
LOC104916188	-0.206067	-1.15354	0.137398	0.999853	NW_011138927.1	LOC104916188	protein_coding	XM_010727183.1	ataxin-7-like protein 3
LOC100541102	0.214581	1.16037	0.137408	0.999853	8	USMG5	protein_coding	XM_003208126.3	up-regulated during skeletal muscle growth 5 homolog (mouse)%2C transcript variant X1
LOC100545500	0.306978	1.23711	0.137419	0.999853	21	LOC100545500	protein_coding	XM_019621844.1	fibrinogen-like protein 1-like protein
LOC100549429	-0.101777	-1.07309	0.137636	0.999853	13	FAM192A	protein_coding	XM_003209687.2	family with sequence similarity 192 member A
LOC104913120	-0.366793	-1.28948	0.137695	0.999853	14	CDHR4	protein_coding	XM_019619965.1	cadherin related family member 4
LOC104912044	-0.199576	-1.14836	0.137763	0.999853	8	LOC104912044	protein_coding	XM_019617862.1	NHL repeat-containing protein 2-like%2C transcript variant X1
LOC104911671	-0.134811	-1.09795	0.137803	0.999853	7	LOC104911671	protein_coding	XM_010713593.2	myc box-dependent-interacting protein 1-like
LOC100550597	-0.134333	-1.09759	0.13783	0.999853	19	QSOX2	protein_coding	XM_019621307.1	quiescin sulfhydryl oxidase 2
LOC109366345	1.05171	2.07299	0.137852	0.999853	2	LOC109366345	lncRNA	XR_002112647.1	uncharacterized LOC109366345
LOC104912428	0.300581	1.23164	0.137905	0.999853	10	LOC104912428	protein_coding	XM_019618728.1	cytochrome P450 2J2-like%2C transcript variant X3
LOC100542752	0.160542	1.11771	0.138029	0.999853	12	TJP1	protein_coding	XM_019619275.1	tight junction protein 1
LOC104915573	-0.352377	-1.27666	0.138073	0.999853	NW_011101084.1	LOC104915573	pseudogene
LOC100542848	-0.120174	-1.08687	0.138101	0.999853	6	OXSR1	protein_coding	XM_019616226.1	oxidative stress responsive 1
LOC104912308	0.258706	1.1964	0.138212	0.999853	10	LOC104912308	lncRNA	XR_794584.2	uncharacterized LOC104912308%2C transcript variant X1
LOC104915007	-0.0955114	-1.06844	0.138278	0.999853	Z	LOC104915007	protein_coding	XM_010725624.2	probable global transcription activator SNF2L2
LOC104916541	0.813124	1.75701	0.138338	0.999853	NW_011176402.1	LOC104916541	protein_coding	XM_010727576.1	catenin delta-2-like
LOC100543091	0.264216	1.20098	0.138339	0.999853	2	MYCT1	protein_coding	XM_003204126.3	myc target 1
LOC104916747	-0.157041	-1.115	0.138355	0.999853	NW_011200213.1	SMAD7	protein_coding	XM_010727758.2	SMAD family member 7
LOC109369495	0.21277	1.15891	0.138412	0.999853	11	LOC109369495	lncRNA	XR_002118621.1	uncharacterized LOC109369495%2C transcript variant X3
LOC100538390	-0.135581	-1.09853	0.138452	0.999853	16	KIAA0556	protein_coding	XM_010719406.2	KIAA0556 ortholog%2C transcript variant X2
LOC109370730	-0.457641	-1.37329	0.13852	0.999853	22	LOC109370730	lncRNA	XR_002121083.1	uncharacterized LOC109370730
LOC104912183	0.3405	1.26619	0.138674	0.999853	9	LOC104912183	protein_coding	XM_019618202.1	rho GTPase-activating protein 6-like%2C transcript variant X4
LOC100548843	0.449778	1.36583	0.138728	0.999853	2	LOC100548843	protein_coding	XM_003204080.3	solute carrier family 22 member 2-like
LOC104915056	0.151072	1.11039	0.138784	0.999853	Z	FAM189A2	protein_coding	XM_010725721.2	family with sequence similarity 189 member A2%2C transcript variant X2
LOC104916890	-0.163982	-1.12038	0.138852	0.999853	NW_011211877.1	LOC104916890	protein_coding	XM_010727931.2	E3 ubiquitin-protein ligase synoviolin-like
LOC104915542	-0.185813	-1.13746	0.138857	0.999853	NW_011100110.1	LOC104915542	lncRNA	XR_796386.2	uncharacterized LOC104915542%2C transcript variant X2
LOC100540675	0.113018	1.08149	0.139024	0.999853	1	CASK	protein_coding	XM_010724694.2	calcium/calmodulin dependent serine protein kinase%2C transcript variant X10
LOC100542170	-0.133148	-1.09668	0.139053	0.999853	6	LOC100542170	protein_coding	XM_010712508.2	UPF0061 protein Fjoh_2793-like
LOC100544033	0.161095	1.11814	0.139166	0.999853	11	PLSCR1	protein_coding	XM_010716384.1	phospholipid scramblase 1
LOC100546235	0.226019	1.1696	0.139193	0.999853	1	EDAR	protein_coding	XM_010728280.2	ectodysplasin A receptor%2C transcript variant X2
LOC109371089	0.464459	1.3798	0.139197	0.999853	28	LOC109371089	lncRNA	XR_002121770.1	uncharacterized LOC109371089
LOC100549623	1.04885	2.06887	0.139368	0.999853	6	ADARB2	protein_coding	XM_019616277.1	adenosine deaminase%2C RNA specific B2 (inactive)%2C transcript variant X1
LOC104909963	-0.185682	-1.13735	0.1394	0.999853	2	LOC104909963	protein_coding	XM_010707877.2	dystonin-like
LOC104915549	-0.322313	-1.25033	0.139404	0.999853	NW_011100189.1	LOC104915549	lncRNA	XR_796388.2	uncharacterized LOC104915549%2C transcript variant X2
LOC104913311	-0.120352	-1.087	0.139429	0.999853	15	LOC104913311	protein_coding	XM_010719209.2	lysine-specific demethylase 3B-like%2C transcript variant X1
LOC104911146	-0.200392	-1.14901	0.139509	0.999853	5	LOC104911146	lncRNA	XR_793663.2	uncharacterized LOC104911146
LOC100548767	-0.286112	-1.21935	0.1398	0.999853	17	PIWIL1	protein_coding	XM_019620996.1	piwi like RNA-mediated gene silencing 1%2C transcript variant X1
LOC104914974	-0.133115	-1.09666	0.139913	0.999853	Z	MED18	protein_coding	XM_010725564.2	mediator complex subunit 18
LOC100541481	0.115501	1.08335	0.139928	0.999853	24	GOLGA7	protein_coding	XM_010723143.2	golgin A7%2C transcript variant X2
LOC100548101	0.210275	1.15691	0.139947	0.999853	12	PIGB	protein_coding	XM_010717369.1	phosphatidylinositol glycan anchor biosynthesis class B
LOC104909724	-0.332768	-1.25943	0.140044	0.999853	2	LOC104909724	protein_coding	XM_019612889.1	utrophin-like%2C transcript variant X1
LOC104913460	-0.173606	-1.12787	0.140063	0.999853	16	LOC104913460	protein_coding	XM_019620876.1	sorting nexin-29-like
LOC100538610	-0.126072	-1.09132	0.140087	0.999853	1	UPF2	protein_coding	XM_010718894.1	UPF2 regulator of nonsense transcripts homolog (yeast)
LOC104912126	0.349063	1.27373	0.140098	0.999853	9	LOC104912126	protein_coding	XM_010715084.2	type-1 angiotensin II receptor-like%2C transcript variant X1
LOC100544182	-0.171076	-1.1259	0.140174	0.999853	5	BMP4	protein_coding	XM_010712170.2	bone morphogenetic protein 4
LOC100538624	0.452948	1.36883	0.140292	0.999853	4	EREG	protein_coding	XM_003205548.3	epiregulin
LOC100538588	-0.423277	-1.34097	0.140348	0.999853	10	LOC100538588	protein_coding	XM_003208827.3	cytochrome P450 4B1-like
LOC109365788	-0.375807	-1.29757	0.140421	0.999853	2	LOC109365788	lncRNA	XR_002111490.1	uncharacterized LOC109365788
LOC104915956	-0.571574	-1.48614	0.140431	0.999853	NW_011127071.1	LOC104915956	lncRNA	XR_796498.1	uncharacterized LOC104915956
LOC104912138	0.284309	1.21783	0.140455	0.999853	1	LOC104912138	protein_coding	XM_019611600.1	caprin-2-like
LOC100541218	-0.203173	-1.15123	0.140492	0.999853	17	SGSM1	protein_coding	XM_010720360.2	small G protein signaling modulator 1
LOC104915236	0.143865	1.10486	0.140507	0.999853	Z	PRRC1	protein_coding	XM_010726021.2	proline rich coiled-coil 1
LOC104916602	-0.133285	-1.09679	0.140662	0.999853	NW_011186701.1	LOC104916602	protein_coding	XM_010727628.2	DDB1- and CUL4-associated factor 12-like
LOC100540786	0.289468	1.22219	0.140666	0.999853	1	LOC100540786	protein_coding	XM_003203304.3	fibrinogen-like protein 1
LOC100543473	1.31971	2.49615	0.140787	0.999853	7	LOC100543473	protein_coding	XM_019617174.1	collagen alpha-1(XXVIII) chain-like
[truncated: 17,993 more rows]
