# Supplementary material for: The Acute Host-Response of Turkeys Colonized With Campylobacter coli
Source: Front Vet Sci. 2021 Apr 6;8:613203. doi: 10.3389/fvets.2021.613203 (PMC8057350; doi:10.3389/fvets.2021.613203)
Supplement: Supplementary Table 3 — List of differentially expressed genes in 3 dpi. [file Table_3.XLSX]

## Sheet: Sheet1
Supplementary Table 3: List of differentially expressed genes in 3 dpi.
Systemic ID	log2FoldChange	FoldChange	Pvalue	FDR	Chromosome	Gene Symbol	Gene Type	ProtID	Description
LOC100538752	0.600402	1.51614	1.03651e-13	1.831e-09	19	PRRC2B	protein_coding	XM_019621462.1	proline rich coiled-coil 2B%2C transcript variant X7						Down-regulated
LOC100542020	0.632743	1.55051	3.14348e-12	2.77648e-08	10	LOC100542020	protein_coding	XM_010715941.2	roquin-1-like						Up-regulated
LOC100551386	0.440028	1.35663	6.56174e-12	3.86377e-08	20	TNRC6C	protein_coding	XM_019621650.1	trinucleotide repeat containing 6C%2C transcript variant X8
LOC100548559	-0.81171	-1.75529	4.5511e-11	1.1485e-07	13	NQO1	protein_coding	XM_003209926.3	NAD(P)H quinone dehydrogenase 1
LOC100550821	0.433257	1.35028	4.43995e-11	1.1485e-07	24	NSD3	protein_coding	XM_019622643.1	nuclear receptor binding SET domain protein 3%2C transcript variant X6
LOC100543273	0.486795	1.40133	4.06307e-11	1.1485e-07	26	DDX6	protein_coding	XM_003212728.3	DEAD-box helicase 6
LOC100546765	0.636561	1.55462	2.82144e-11	1.1485e-07	14	SLC6A6	protein_coding	XM_010718558.2	solute carrier family 6 member 6%2C transcript variant X2
LOC100551220	0.581604	1.49651	8.39365e-11	1.85342e-07	12	AKAP13	protein_coding	XM_010717495.2	A-kinase anchoring protein 13%2C transcript variant X2
LOC100545110	0.69064	1.614	1.14699e-10	2.25128e-07	5	ELMSAN1	protein_coding	XM_010711462.2	ELM2 and Myb/SANT domain containing 1%2C transcript variant X4
LOC104909829	0.748888	1.6805	3.29424e-10	5.81927e-07	2	LOC104909829	pseudogene
LOC100549783	0.400287	1.31977	4.24788e-10	6.82172e-07	10	TPR	protein_coding	XM_010715532.2	translocated promoter region%2C nuclear basket protein%2C transcript variant X3
LOC104912623	-0.543976	-1.45798	7.81175e-10	1.14996e-06	11	HES1	protein_coding	XM_019618923.1	hes family bHLH transcription factor 1
LOC104911812	0.606848	1.52293	8.48482e-10	1.15296e-06	7	LOC104911812	protein_coding	XM_010713942.2	bromodomain adjacent to zinc finger domain protein 2B-like%2C transcript variant X3
LOC104909724	1.04462	2.06282	2.24749e-09	2.83585e-06	2	LOC104909724	protein_coding	XM_019612889.1	utrophin-like%2C transcript variant X1
LOC100545274	-0.61438	-1.5309	2.49437e-09	2.93754e-06	8	PCBD1	protein_coding	XM_003207909.2	pterin-4 alpha-carbinolamine dehydratase 1
LOC100544398	-0.954083	-1.93735	4.44577e-09	4.90841e-06	6	RPL15	protein_coding	XM_010712863.2	ribosomal protein L15
LOC100545489	-0.502419	-1.41659	5.68252e-09	5.43182e-06	9	SLC25A5	protein_coding	XM_010715474.1	solute carrier family 25 member 5
LOC100548902	0.512097	1.42612	5.84232e-09	5.43182e-06	5	LOC100548902	protein_coding	XM_010711359.2	cytoskeleton-associated protein 5%2C transcript variant X1
LOC100546883	0.538179	1.45214	5.60966e-09	5.43182e-06	25	EPB41	protein_coding	XM_019622838.1	erythrocyte membrane protein band 4.1%2C transcript variant X9
LOC100550760	0.325195	1.25283	6.58613e-09	5.8172e-06	12	CHD2	protein_coding	XM_019619522.1	chromodomain helicase DNA binding protein 2%2C transcript variant X3
LOC100542052	0.491673	1.40607	7.47015e-09	6.28382e-06	1	LOC100542052	protein_coding	XM_010723016.2	serine/arginine repetitive matrix protein 2
LOC100539062	0.40712	1.32604	1.18211e-08	9.49177e-06	17	MED13L	protein_coding	XM_010720563.2	mediator complex subunit 13 like%2C transcript variant X1
LOC100542096	0.351626	1.276	1.36693e-08	1.04986e-05	24	KAT6A	protein_coding	XM_010723152.2	lysine acetyltransferase 6A
LOC100550756	0.472222	1.38724	1.50314e-08	1.10638e-05	10	PRRC2C	protein_coding	XM_019618377.1	proline rich coiled-coil 2C
LOC104912380	0.59238	1.50773	1.66951e-08	1.17569e-05	10	LOC104912380	protein_coding	XM_019618558.1	notch homolog 2 N-terminal-like protein%2C transcript variant X1
LOC104912792	1.46923	2.76873	1.73042e-08	1.17569e-05	12	LOC104912792	protein_coding	XM_019619432.1	probable E3 ubiquitin-protein ligase HERC1%2C transcript variant X2
LOC104911111	0.688038	1.61109	1.88701e-08	1.2346e-05	5	LOC104911111	protein_coding	XM_010711378.2	CUGBP Elav-like family member 1
LOC5848002	-0.793555	-1.73334	2.21824e-08	1.39814e-05	MT	ND5	protein_coding		NADH dehydrogenase subunit 5
LOC100543354	0.406597	1.32556	2.29528e-08	1.39814e-05	2	EPB41L2	protein_coding	XM_010707366.2	erythrocyte membrane protein band 4.1 like 2
LOC104910875	0.545723	1.45975	2.65988e-08	1.56623e-05	4	LOC104910875	protein_coding	XM_010710526.1	actin filament-associated protein 1-like
LOC100546920	0.427384	1.34479	3.31403e-08	1.88846e-05	15	RAPGEF6	protein_coding	XM_019620514.1	Rap guanine nucleotide exchange factor 6%2C transcript variant X4
LOC100545283	0.334981	1.26136	4.74877e-08	2.48942e-05	14	BICD2	protein_coding	XM_010718473.2	BICD cargo adaptor 2
LOC104914972	0.473275	1.38826	4.93233e-08	2.48942e-05	Z	COL4A3BP	protein_coding	XM_019610196.1	collagen type IV alpha 3 binding protein
LOC100538492	0.495095	1.40941	4.58582e-08	2.48942e-05	16	CRAMP1	protein_coding	XM_010719894.2	cramped chromatin regulator homolog 1
LOC100545813	0.557201	1.47141	4.89529e-08	2.48942e-05	26	ETS1	protein_coding	XM_010723582.2	ETS proto-oncogene 1%2C transcription factor%2C transcript variant X2
LOC104912116	0.692633	1.61623	5.75693e-08	2.82489e-05	1	LOC104912116	protein_coding	XM_010715054.2	serine/threonine-protein kinase WNK3-like
LOC100539589	-0.423057	-1.34077	6.01023e-08	2.82611e-05	1	UNC50	protein_coding	XM_010727670.2	unc-50 inner nuclear membrane RNA binding protein
LOC100546555	0.298689	1.23003	6.07939e-08	2.82611e-05	5	PHRF1	protein_coding	XM_010711151.2	PHD and ring finger domains 1%2C transcript variant X1
LOC100547493	0.2917	1.22408	6.34036e-08	2.87186e-05	17	DEPDC5	protein_coding	XM_010720281.2	DEP domain containing 5%2C transcript variant X7
LOC100544840	0.490001	1.40445	7.4461e-08	3.20818e-05	30	MLLT1	protein_coding	XM_010724873.2	MLLT1%2C super elongation complex subunit
LOC100546988	0.529041	1.44297	7.27399e-08	3.20818e-05	Z	SETBP1	protein_coding	XM_010725183.2	SET binding protein 1
LOC100550336	0.60051	1.51625	9.71278e-08	4.05061e-05	5	FOXN3	protein_coding	XM_019616132.1	forkhead box N3
LOC100545269	0.700622	1.6252	9.85997e-08	4.05061e-05	6	LOC100545269	protein_coding	XM_010712621.2	macrophage mannose receptor 1-like%2C transcript variant X1
LOC100539345	0.352736	1.27698	1.31869e-07	5.08489e-05	3	CHD7	protein_coding	XM_019614055.1	chromodomain helicase DNA binding protein 7
LOC100543256	0.441002	1.35755	1.2832e-07	5.08489e-05	10	RASAL2	protein_coding	XM_019618620.1	RAS protein activator like 2%2C transcript variant X1
LOC100547739	0.540907	1.45489	1.32412e-07	5.08489e-05	9	MTMR8	protein_coding	XM_010715334.2	myotubularin related protein 8%2C transcript variant X1
LOC100546878	0.523358	1.4373	1.3702e-07	5.14992e-05	21	BAZ1B	protein_coding	XM_010721852.2	bromodomain adjacent to zinc finger domain 1B
LOC100539732	0.438109	1.35483	1.48745e-07	5.47411e-05	27	ASH1L	protein_coding	XM_010723937.2	ASH1 like histone lysine methyltransferase%2C transcript variant X1
LOC104911091	0.574227	1.48888	1.70582e-07	6.14966e-05	5	LOC104911091	protein_coding	XM_010711310.2	MAX gene-associated protein-like
LOC100541862	0.319898	1.24824	1.82788e-07	6.33126e-05	5	LOC100541862	protein_coding	XM_010711317.2	RNA polymerase-associated protein RTF1 homolog
LOC104915354	0.952266	1.93491	1.8203e-07	6.33126e-05	Z	LOC104915354	protein_coding	XM_010726227.2	transcription factor TFIIIB component B'' homolog
LOC100540662	0.555682	1.46986	2.02005e-07	6.86235e-05	26	KMT2A	protein_coding	XM_010723695.2	lysine methyltransferase 2A
LOC100548018	-0.282279	-1.21611	2.24328e-07	7.33844e-05	1	COPS7A	protein_coding	XM_003202642.3	COP9 signalosome subunit 7A
LOC100542099	0.560174	1.47445	2.20996e-07	7.33844e-05	28	ELK4	protein_coding	XM_003212954.3	ELK4%2C ETS transcription factor
LOC100547468	0.720829	1.64813	2.30101e-07	7.39044e-05	3	RNF144B	protein_coding	XM_003204719.3	ring finger protein 144B%2C transcript variant X2
LOC100543839	0.645919	1.56474	2.35043e-07	7.41433e-05	12	LOC100543839	protein_coding	XM_010717383.2	thrombospondin type-1 domain-containing protein 4
LOC100538796	0.232917	1.17521	2.48543e-07	7.56985e-05	12	LOC100538796	protein_coding	XM_010717325.1	probable E3 ubiquitin-protein ligase HERC1%2C transcript variant X1
LOC100545169	0.391128	1.31142	2.48363e-07	7.56985e-05	6	KMT2C	protein_coding	XM_010712375.2	lysine methyltransferase 2C%2C transcript variant X9
LOC100539673	0.358701	1.28227	2.9019e-07	8.40361e-05	14	FOXP1	protein_coding	XM_010718730.2	forkhead box P1%2C transcript variant X6
LOC104912823	0.4671	1.38233	2.83367e-07	8.40361e-05	12	LOC104912823	protein_coding	XM_019619445.1	S phase cyclin A-associated protein in the endoplasmic reticulum-like%2C transcript variant X1
LOC104915991	1.90169	3.73649	2.88429e-07	8.40361e-05	1	LOC104915991	lncRNA	XR_002121382.1	uncharacterized LOC104915991
LOC104911935	-0.624014	-1.54116	3.10092e-07	8.83511e-05	8	TYSND1	protein_coding	XM_019617543.1	trypsin domain containing 1%2C transcript variant X1
LOC100541922	0.456206	1.37193	3.16473e-07	8.86215e-05	7	ITGAV	protein_coding	XM_010713363.2	integrin subunit alpha V
LOC104912988	0.524443	1.43838	3.21074e-07	8.86215e-05	13	LOC104912988	protein_coding	XM_010717893.2	CCR4-NOT transcription complex subunit 1-like%2C transcript variant X1
LOC100539642	0.546701	1.46074	3.40862e-07	9.26359e-05	1	STK38L	protein_coding	XM_003202512.3	serine/threonine kinase 38 like
LOC100544998	0.302418	1.23321	3.57146e-07	9.52301e-05	1	FAM208B	protein_coding	XM_010709260.2	family with sequence similarity 208 member B%2C transcript variant X2
LOC100547415	0.846957	1.7987	3.6119e-07	9.52301e-05	NW_011108187.1	LOC100547415	protein_coding	XM_010726553.2	MAX gene-associated protein
LOC100550119	0.554574	1.46873	4.01994e-07	0.00010443	1	LOC100550119	protein_coding	XM_019622541.1	E3 ubiquitin-protein ligase HERC2
LOC100539795	0.397272	1.31702	4.48593e-07	0.000114846	1	NAV3	protein_coding	XM_010708375.2	neuron navigator 3%2C transcript variant X1
LOC100547850	-0.387784	-1.30838	4.64023e-07	0.000115707	16	KDELR2	protein_coding	XM_019620610.1	KDEL endoplasmic reticulum protein retention receptor 2
LOC104915352	0.657601	1.57746	4.65056e-07	0.000115707	Z	LOC104915352	protein_coding	XM_019610250.1	transcription factor TFIIIB component B'' homolog
LOC100542000	0.242451	1.183	4.90599e-07	0.000119111	1	FOXJ2	protein_coding	XM_010717328.2	forkhead box J2%2C transcript variant X2
LOC100544412	0.350549	1.27505	4.92223e-07	0.000119111	16	TRRAP	protein_coding	XM_010719681.2	transformation/transcription domain associated protein%2C transcript variant X1
LOC104911092	0.907133	1.87531	5.33588e-07	0.000127376	5	LOC104911092	protein_coding	XM_010711311.2	MAX gene-associated protein-like
LOC100542530	0.619939	1.53681	5.4303e-07	0.000127902	5	DICER1	protein_coding	XM_010711896.2	dicer 1%2C ribonuclease III
LOC100544393	-0.780977	-1.71829	5.6052e-07	0.000130284	5	NDUFS8	protein_coding	XM_010710795.2	NADH:ubiquinone oxidoreductase core subunit S8%2C transcript variant X1
LOC100548619	0.357574	1.28127	6.52629e-07	0.000149723	23	CCDC30	protein_coding	XM_019622401.1	coiled-coil domain containing 30
LOC104912791	0.934184	1.91081	6.85393e-07	0.000155224	12	LOC104912791	protein_coding	XM_010717330.2	probable E3 ubiquitin-protein ligase HERC1
LOC100541762	-0.442544	-1.359	6.96737e-07	0.000155796	5	SAV1	protein_coding	XM_010712151.2	salvador family WW domain containing protein 1
LOC5848010	-0.638274	-1.55647	7.14286e-07	0.000157723	MT	COX3	protein_coding		cytochrome c oxidase subunit III
LOC104914602	0.504877	1.419	7.55477e-07	0.000164759	29	LOC104914602	protein_coding	XM_010724608.2	protein AF-17-like%2C transcript variant X2
LOC104913554	0.606728	1.5228	7.65229e-07	0.000164851	17	LOC104913554	protein_coding	XM_019621084.1	breakpoint cluster region protein-like%2C transcript variant X1
LOC100548835	-0.736282	-1.66588	7.76621e-07	0.000165289	27	SDHC	protein_coding	XM_010723945.2	succinate dehydrogenase complex subunit C
LOC100545924	0.333216	1.25982	9.21278e-07	0.000193743	1	RGPD4	protein_coding	XM_010728259.2	RANBP2-like and GRIP domain containing 4%2C transcript variant X1
LOC104913417	0.642808	1.56137	9.83682e-07	0.000204432	16	LOC104913417	protein_coding	XM_010719611.2	E3 ubiquitin-protein ligase SMURF1-like
LOC100550003	0.182621	1.13494	1.10417e-06	0.000226805	22	RALGAPB	protein_coding	XM_003211893.3	Ral GTPase activating protein non-catalytic beta subunit%2C transcript variant X2
LOC100546780	-0.576833	-1.49157	1.19028e-06	0.00023953	7	ATP5G3	protein_coding	XM_010713771.1	ATP synthase%2C H+ transporting%2C mitochondrial Fo complex subunit C3 (subunit 9)
LOC100543228	0.305051	1.23546	1.19324e-06	0.00023953	25	LOC100543228	protein_coding	XM_010723333.2	protein argonaute-4
LOC104913357	0.530115	1.44404	1.33469e-06	0.000264913	16	LOC104913357	protein_coding	XM_010719367.2	CREB-binding protein-like%2C transcript variant X2
LOC100544598	-0.907672	-1.87602	1.38017e-06	0.000270896	4	LOC100544598	protein_coding	XM_019614624.1	placenta-specific gene 8 protein-like
LOC109365421	0.482157	1.39683	1.55218e-06	0.000301311	1	LOC109365421	protein_coding	XM_019612186.1	PAB-dependent poly(A)-specific ribonuclease subunit PAN3-like
LOC104914456	0.368016	1.29058	1.57174e-06	0.000301792	28	LOC104914456	lncRNA	XR_796015.2	uncharacterized LOC104914456
LOC100540869	0.335994	1.26225	1.6335e-06	0.000310278	22	CEP250	protein_coding	XM_019622063.1	centrosomal protein 250
LOC100546842	0.721321	1.64869	1.66796e-06	0.000313453	1	PLXNA4	protein_coding	XM_019614776.1	plexin A4%2C transcript variant X6
LOC100540229	0.281535	1.21549	1.68698e-06	0.00031369	5	TRIP11	protein_coding	XM_019616133.1	thyroid hormone receptor interactor 11
LOC104909796	0.521384	1.43533	1.71376e-06	0.00031535	2	LOC104909796	protein_coding	XM_019612996.1	lethal(3)malignant brain tumor-like protein 3%2C transcript variant X2
LOC100547429	0.238805	1.18001	1.74521e-06	0.000315597	11	TBL1XR1	protein_coding	XM_019619130.1	transducin beta like 1 X-linked receptor 1%2C transcript variant X3
LOC100546678	0.292289	1.22458	1.78656e-06	0.000315597	28	SRPK1	protein_coding	XM_019623148.1	SRSF protein kinase 1
LOC100546550	0.620269	1.53716	1.78609e-06	0.000315597	3	PRKDC	protein_coding	XM_010708905.2	protein kinase%2C DNA-activated%2C catalytic polypeptide
LOC100546907	0.653631	1.57312	1.7633e-06	0.000315597	5	CELF1	protein_coding	XM_010711379.2	CUGBP%2C Elav-like family member 1%2C transcript variant X1
LOC104913311	0.477123	1.39197	1.94572e-06	0.000340308	15	LOC104913311	protein_coding	XM_010719209.2	lysine-specific demethylase 3B-like%2C transcript variant X1
LOC100546948	0.531349	1.44528	2.00511e-06	0.000347257	4	STOX2	protein_coding	XM_019614660.1	storkhead box 2%2C transcript variant X5
LOC100545255	0.225517	1.1692	2.08675e-06	0.000354447	2	EPRS	protein_coding	XM_019612658.1	glutamyl-prolyl-tRNA synthetase
LOC104916559	4.68548	25.7317	2.07738e-06	0.000354447	NW_011184650.1	LOC104916559	lncRNA	XR_796609.2	uncharacterized LOC104916559
LOC104910474	0.472528	1.38754	2.10854e-06	0.000354737	3	LOC104910474	protein_coding	XM_010709370.2	PHD finger protein 20-like protein 1%2C transcript variant X2
LOC100544670	0.445188	1.36149	2.35084e-06	0.000388108	17	SETD1B	protein_coding	XM_010720130.2	SET domain containing 1B
LOC100538695	0.454394	1.37021	2.34077e-06	0.000388108	15	NSD1	protein_coding	XM_010718993.2	nuclear receptor binding SET domain protein 1
LOC100551398	0.355812	1.27971	2.39693e-06	0.000392053	1	MYH9	protein_coding	XM_010711635.2	myosin heavy chain 9
LOC100541071	0.439952	1.35656	2.67139e-06	0.000432937	22	NCOA3	protein_coding	XM_019622255.1	nuclear receptor coactivator 3%2C transcript variant X1
LOC100543237	0.486484	1.40103	2.71157e-06	0.000435454	1	TNRC6B	protein_coding	XM_010710696.2	trinucleotide repeat containing 6B
LOC104912794	0.706079	1.63136	2.80925e-06	0.000447075	12	LOC104912794	protein_coding	XM_010717334.2	TBC1 domain family member 2B-like
LOC100547604	-0.71317	-1.6394	2.84095e-06	0.000448084	29	RAMP2	protein_coding	XM_010724658.2	receptor activity modifying protein 2%2C transcript variant X1
LOC100551119	0.514309	1.42831	2.88289e-06	0.000450675	16	LOC100551119	protein_coding	XM_019620835.1	protein sidekick-1
LOC100551205	-0.479927	-1.39467	2.91553e-06	0.000451779	5	LOC100551205	protein_coding	XM_003206112.3	dispanin subfamily A member 2b-like
LOC100540996	0.492953	1.40732	3.11327e-06	0.000478226	5	ZFYVE26	protein_coding	XM_010711549.2	zinc finger FYVE-type containing 26
LOC100539016	-0.351879	-1.27622	3.2614e-06	0.000495892	30	RAB11B	protein_coding	XM_010724776.2	RAB11B%2C member RAS oncogene family%2C transcript variant X1
LOC104915209	0.635251	1.55321	3.28442e-06	0.000495892	Z	LOC104915209	protein_coding	XM_010725963.2	cyclin-G-associated kinase-like
LOC104913568	0.513087	1.4271	3.41191e-06	0.000510774	17	LOC104913568	protein_coding	XM_019620930.1	beta-adrenergic receptor kinase 2-like
LOC5848009	-0.577753	-1.49252	3.46589e-06	0.000514496	MT	ND2	protein_coding		NADH dehydrogenase subunit 2
LOC104911323	0.592834	1.50821	3.51033e-06	0.000516751	6	LOC104911323	lncRNA	XR_002115721.1	uncharacterized LOC104911323%2C transcript variant X2
LOC100542688	0.25737	1.1953	3.65885e-06	0.000534163	5	YLPM1	protein_coding	XM_019615744.1	YLP motif containing 1%2C transcript variant X6
LOC100540549	-0.64175	-1.56022	3.84763e-06	0.000557118	12	TMED3	protein_coding	XM_010717697.2	transmembrane p24 trafficking protein 3
LOC104912337	0.694848	1.61871	3.88447e-06	0.000557879	10	LOC104912337	protein_coding	XM_010715722.2	protein PRRC2C-like
LOC109364232	-0.522531	-1.43647	4.17152e-06	0.000593997	NW_011100492.1	LOC109364232	lncRNA	XR_002110259.1	uncharacterized LOC109364232
LOC100541390	-0.480798	-1.39552	4.20321e-06	0.000593997	1	KDELR3	protein_coding	XM_003202280.3	KDEL endoplasmic reticulum protein retention receptor 3
LOC104914333	0.475996	1.39088	4.27857e-06	0.000599848	25	LOC104914333	protein_coding	XM_010723526.2	uncharacterized LOC104914333%2C transcript variant X1
LOC104913930	0.486702	1.40124	4.36616e-06	0.000602564	21	LOC104913930	protein_coding	XM_010722043.2	mediator of RNA polymerase II transcription subunit 13-like%2C transcript variant X1
LOC100549795	0.657921	1.57781	4.34204e-06	0.000602564	23	LOC100549795	protein_coding	XM_019622582.1	msx2-interacting protein-like
LOC100542385	0.386879	1.30756	4.44966e-06	0.000609327	10	SZT2	protein_coding	XM_019618415.1	seizure threshold 2 homolog (mouse)
LOC100544257	0.23456	1.17655	4.52386e-06	0.000614723	17	GCN1	protein_coding	XM_010720467.2	GCN1%2C eIF2 alpha kinase activator homolog
LOC104911407	0.623801	1.54093	4.58039e-06	0.000617654	6	LOC104911407	pseudogene
LOC100549620	-0.575108	-1.48979	4.62288e-06	0.00061866	5	CHRM4	protein_coding	XM_003206422.3	cholinergic receptor muscarinic 4
LOC104912612	0.520616	1.43457	5.10751e-06	0.000678378	11	LOC104912612	protein_coding	XM_010716580.2	PERQ amino acid-rich with GYF domain-containing protein 2-like%2C transcript variant X2
LOC100543813	0.29177	1.22414	5.18939e-06	0.000684108	1	WNK1	protein_coding	XM_019612420.1	WNK lysine deficient protein kinase 1
LOC100546215	0.48737	1.40189	5.22931e-06	0.000684265	21	NF1	protein_coding	XM_019621968.1	neurofibromin 1%2C transcript variant X1
LOC100546682	0.422192	1.33996	5.28812e-06	0.000686872	30	DOT1L	protein_coding	XM_019610025.1	DOT1 like histone lysine methyltransferase%2C transcript variant X5
LOC100545929	0.352865	1.27709	5.42768e-06	0.000699853	2	ITSN2	protein_coding	XM_019613324.1	intersectin 2
LOC100549523	0.436444	1.35326	5.6238e-06	0.000719888	9	MSN	protein_coding	XM_010715121.2	moesin%2C transcript variant X2
LOC100541036	0.361301	1.28458	5.73226e-06	0.000728492	2	ZNF318	protein_coding	XM_010706887.2	zinc finger protein 318
LOC100540659	0.369536	1.29194	5.84174e-06	0.000737102	22	HELZ2	protein_coding	XM_010722363.2	helicase with zinc finger 2
LOC100539049	0.239086	1.18024	5.99343e-06	0.000747273	8	EIF3A	protein_coding	XM_010714909.2	eukaryotic translation initiation factor 3 subunit A%2C transcript variant X3
LOC100546134	0.559618	1.47388	6.00695e-06	0.000747273	2	LOC100546134	protein_coding	XM_010706857.2	serine/threonine-protein kinase D3-like
LOC104914146	-0.508585	-1.42265	6.12886e-06	0.000748277	23	LOC104914146	protein_coding	XM_010722798.2	C-factor-like
LOC100538655	0.213048	1.15913	6.17173e-06	0.000748277	30	ARHGEF18	protein_coding	XM_010725062.2	Rho/Rac guanine nucleotide exchange factor 18%2C transcript variant X3
LOC100545340	0.339712	1.2655	6.18446e-06	0.000748277	15	GEMIN5	protein_coding	XM_010719175.2	gem nuclear organelle associated protein 5
LOC100543509	0.565951	1.48036	6.05986e-06	0.000748277	2	LOC100543509	protein_coding	XM_019613496.1	striatin
LOC100550766	0.238488	1.17976	6.32259e-06	0.000759786	15	HMGXB3	protein_coding	XM_019620469.1	HMG-box containing 3
LOC104913597	0.513766	1.42777	6.8008e-06	0.00081173	17	LOC104913597	protein_coding	XM_010720509.2	eIF-2-alpha kinase activator GCN1-like
LOC109370581	0.780674	1.71793	7.00159e-06	0.000830088	20	LOC109370581	lncRNA	XR_002120856.1	uncharacterized LOC109370581
LOC100545652	0.322176	1.25021	7.14819e-06	0.000833629	15	LARP1	protein_coding	XM_019620484.1	La ribonucleoprotein domain family member 1
LOC100549410	0.382916	1.30397	7.09605e-06	0.000833629	3	JARID2	protein_coding	XM_010708321.2	jumonji and AT-rich interaction domain containing 2
LOC104912507	0.546144	1.46018	7.17304e-06	0.000833629	10	LOC104912507	protein_coding	XM_019618411.1	microtubule-associated serine/threonine-protein kinase 2-like
LOC104913115	0.346459	1.27144	7.30595e-06	0.000843526	14	LOC104913115	protein_coding	XM_010718328.2	RNA-binding protein 6-like
LOC109364654	-0.598175	-1.5138	7.54797e-06	0.000865237	NW_011148886.1	LOC109364654	protein_coding	XM_019611287.1	dnaJ homolog subfamily C member 5-like
LOC100544912	-0.46882	-1.38398	7.65376e-06	0.000865237	8	NDUFB8	protein_coding	XM_019617605.1	NADH:ubiquinone oxidoreductase subunit B8
LOC109370174	0.498	1.41225	7.62766e-06	0.000865237	16	LOC109370174	protein_coding	XM_019620629.1	protein tweety homolog 3-like
LOC104917491	0.777992	1.71474	7.68991e-06	0.000865237	1	LOC104917491	protein_coding	XM_010728792.2	reelin-like
LOC100545067	0.578148	1.49293	7.96808e-06	0.000879726	10	USP24	protein_coding	XM_019618407.1	ubiquitin specific peptidase 24
LOC104913024	0.701402	1.62608	7.92933e-06	0.000879726	13	LOC104913024	protein_coding	XM_010718020.2	protein NLRC5-like
LOC104909947	1.00846	2.01176	7.92077e-06	0.000879726	2	LOC104909947	protein_coding	XM_010707828.2	dystonin-like%2C transcript variant X1
LOC100541636	0.239463	1.18055	8.03162e-06	0.000881233	28	C28H6orf89	protein_coding	XM_019623263.1	chromosome 28 C6orf89 homolog%2C transcript variant X1
LOC100549289	-0.61113	-1.52746	8.28317e-06	0.000903224	22	RBM38	protein_coding	XM_010722547.2	RNA binding motif protein 38
LOC104910018	0.313329	1.24257	8.4205e-06	0.000912565	2	ASXL2	protein_coding	XM_010708023.2	additional sex combs like 2%2C transcriptional regulator%2C transcript variant X3
LOC100544180	0.41086	1.32948	8.65874e-06	0.000932663	5	ZNF106	protein_coding	XM_010711446.2	zinc finger protein 106%2C transcript variant X3
LOC100549930	0.69861	1.62294	8.82059e-06	0.000944337	5	PTPN21	protein_coding	XM_019615817.1	protein tyrosine phosphatase%2C non-receptor type 21%2C transcript variant X2
LOC100541096	0.287811	1.22079	8.91608e-06	0.000948811	5	INO80	protein_coding	XM_010711327.2	INO80 complex subunit%2C transcript variant X3
LOC100547791	-0.951831	-1.93433	9.11255e-06	0.000963912	8	SFRP5	protein_coding	XM_010714602.2	secreted frizzled related protein 5%2C transcript variant X1
LOC100539382	0.300134	1.23126	9.38487e-06	0.000986808	Z	LOC100539382	protein_coding	XM_010726122.2	A-kinase anchor protein 2-like%2C transcript variant X1
LOC100550622	0.993876	1.99153	9.46852e-06	0.000989712	25	LOC100550622	protein_coding	XM_019622750.1	microtubule-actin cross-linking factor 1%2C isoforms 1/2/3/5
LOC100546978	-0.39718	-1.31693	9.59517e-06	0.000997051	21	TMEM97	protein_coding	XM_003211874.3	transmembrane protein 97
LOC100538495	0.322044	1.2501	9.82663e-06	0.00100923	23	UBR4	protein_coding	XM_019622358.1	ubiquitin protein ligase E3 component n-recognin 4
LOC100540216	0.359724	1.28318	9.77591e-06	0.00100923	2	MDN1	protein_coding	XM_010707625.2	midasin AAA ATPase 1
LOC100545994	-0.406483	-1.32545	1.01393e-05	0.00102257	10	BTBD19	protein_coding	XM_010716197.2	BTB domain containing 19
LOC100542514	0.272559	1.20795	1.01881e-05	0.00102257	1	MAP4K4	protein_coding	XM_019623156.1	mitogen-activated protein kinase kinase kinase kinase 4%2C transcript variant X4
LOC104913805	0.357279	1.28101	1.01373e-05	0.00102257	20	BPTF	protein_coding	XM_019621615.1	bromodomain PHD finger transcription factor
LOC100547746	0.45009	1.36613	1.00713e-05	0.00102257	17	PRR14L	protein_coding	XM_003211026.3	proline rich 14 like
LOC100541272	0.328427	1.25564	1.04323e-05	0.00102954	27	GON4L	protein_coding	XM_019623121.1	gon-4 like%2C transcript variant X3
LOC100544481	0.465926	1.3812	1.0375e-05	0.00102954	1	CLCN4	protein_coding	XM_003203097.3	chloride voltage-gated channel 4%2C transcript variant X2
LOC100540472	0.566684	1.48112	1.03838e-05	0.00102954	1	LOC100540472	protein_coding	XM_019612426.1	ELKS/Rab6-interacting/CAST family member 1
LOC100545966	0.345187	1.27032	1.10374e-05	0.00107722	28	HIPK1	protein_coding	XM_010724132.2	homeodomain interacting protein kinase 1%2C transcript variant X2
LOC104912900	0.496541	1.41083	1.10233e-05	0.00107722	12	LOC104912900	protein_coding	XM_010717693.2	ras GTPase-activating-like protein IQGAP1
LOC100542774	0.441543	1.35806	1.14756e-05	0.00111155	1	CBX7	protein_coding	XM_019614722.1	chromobox 7
LOC100539990	0.47729	1.39213	1.15151e-05	0.00111155	21	NCOR1	protein_coding	XM_019622039.1	nuclear receptor corepressor 1
LOC100543959	-0.63035	-1.54794	1.16025e-05	0.0011139	NW_011122935.1	LAMTOR1	protein_coding	XM_019611065.1	late endosomal/lysosomal adaptor%2C MAPK and MTOR activator 1
LOC104910775	0.74368	1.67444	1.16816e-05	0.00111544	4	LOC104910775	protein_coding	XM_010710184.2	protein furry homolog-like
LOC100550794	-0.401651	-1.32102	1.17611e-05	0.00111699	3	LOC100550794	protein_coding	XM_010708341.1	transmembrane protein 14C-like
LOC723983	-0.60502	-1.521	1.19675e-05	0.00113052	17	LOC723983	protein_coding	XM_010720485.1	cytochrome c oxidase subunit VIa
LOC104917105	0.892292	1.85612	1.25118e-05	0.00117564	NW_011216397.1	LOC104917105	protein_coding	XM_010728196.2	heat shock factor protein 1-like%2C transcript variant X2
LOC100546876	0.595775	1.51128	1.27434e-05	0.00119107	17	SPECC1L	protein_coding	XM_010720295.1	sperm antigen with calponin homology and coiled-coil domains 1 like
LOC100545956	0.450124	1.36616	1.31149e-05	0.00121934	16	SEC14L5	protein_coding	XM_019620656.1	SEC14 like lipid binding 5%2C transcript variant X2
LOC100550595	0.315494	1.24444	1.32905e-05	0.0012292	7	LRRFIP1	protein_coding	XM_019616866.1	LRR binding FLII interacting protein 1%2C transcript variant X2
LOC104915566	0.336311	1.26252	1.35402e-05	0.00124577	NW_011100716.1	LOC104915566	protein_coding	XM_010726484.2	scaffold attachment factor B1-like
LOC109365055	-0.478263	-1.39307	1.38457e-05	0.00126728	NW_011214225.1	LOC109365055	protein_coding	XM_019611668.1	proline-rich protein 2-like
LOC104914334	0.624017	1.54116	1.40139e-05	0.00127606	25	LOC104914334	protein_coding	XM_019622749.1	microtubule-actin cross-linking factor 1%2C isoforms 1/2/3/5
LOC100546480	0.229669	1.17257	1.45244e-05	0.00131576	1	ZC3H7B	protein_coding	XM_010710530.2	zinc finger CCCH-type containing 7B%2C transcript variant X8
LOC104910365	0.673581	1.59503	1.48695e-05	0.00134015	3	LOC104910365	protein_coding	XM_019614099.1	nuclear receptor coactivator 2-like
LOC100538702	-0.40836	-1.32718	1.55191e-05	0.0013916	20	METTL23	protein_coding	XM_010721279.1	methyltransferase like 23%2C transcript variant X3
LOC100543339	-0.838496	-1.78819	1.59429e-05	0.00142238	29	MYL4	protein_coding	XM_003213039.3	myosin light chain 4%2C transcript variant X2
LOC100546417	-0.956756	-1.94094	1.70162e-05	0.00150345	13	TUBB3	protein_coding	XM_010718168.2	tubulin beta 3 class III
LOC104909371	0.578675	1.49348	1.70218e-05	0.00150345	1	LOC104909371	protein_coding	XM_010706097.2	centrosomal protein of 295 kDa-like
LOC100544667	-0.487401	-1.40192	1.7539e-05	0.00154143	12	CLN6	protein_coding	XM_003209580.3	ceroid-lipofuscinosis%2C neuronal 6%2C late infantile%2C variant
LOC100538610	0.260987	1.1983	1.76569e-05	0.00154411	1	UPF2	protein_coding	XM_010718894.1	UPF2 regulator of nonsense transcripts homolog (yeast)
LOC104914889	0.659309	1.57933	1.7912e-05	0.0015587	Z	LOC104914889	protein_coding	XM_019610396.1	ATP-dependent RNA helicase DHX29-like
LOC100541050	0.595074	1.51055	1.82396e-05	0.00157942	6	PPP1R9A	protein_coding	XM_019616358.1	protein phosphatase 1 regulatory subunit 9A
LOC100546300	0.318726	1.24723	1.85103e-05	0.00159505	6	CLASP2	protein_coding	XM_019616624.1	cytoplasmic linker associated protein 2
LOC100550745	-0.451484	-1.36745	1.8764e-05	0.00160906	5	MED19	protein_coding	XM_010711194.2	mediator complex subunit 19
LOC100540047	0.32291	1.25085	1.91021e-05	0.00163013	Z	LOC100540047	protein_coding	XM_019610223.1	chromodomain-helicase-DNA-binding protein 1-like
LOC104910488	0.410189	1.32886	1.92213e-05	0.00163243	3	LOC104910488	protein_coding	XM_010709406.2	protein EFR3 homolog A-like%2C transcript variant X2
LOC100544251	-0.70889	-1.63455	1.97779e-05	0.00167166	13	MVD	protein_coding	XM_010718191.2	mevalonate diphosphate decarboxylase
LOC104912111	-0.470499	-1.38559	2.00453e-05	0.00167219	9	TIMM8A	protein_coding	XM_010715026.2	translocase of inner mitochondrial membrane 8 homolog A (yeast)
LOC100540293	0.306246	1.23649	2.03522e-05	0.00167219	14	ITPR1	protein_coding	XM_019620242.1	inositol 1%2C4%2C5-trisphosphate receptor type 1%2C transcript variant X1
LOC100544653	0.323758	1.25159	2.00925e-05	0.00167219	5	CDAN1	protein_coding	XM_019616106.1	codanin 1
LOC104910823	0.442712	1.35916	2.03311e-05	0.00167219	4	LOC104910823	protein_coding	XM_010710390.2	TBC1 domain family member 14-like%2C transcript variant X2
LOC100540769	0.472981	1.38797	2.01756e-05	0.00167219	22	ZMYND8	protein_coding	XM_010722460.2	zinc finger MYND-type containing 8
LOC104912954	0.620373	1.53727	2.00525e-05	0.00167219	13	LOC104912954	protein_coding	XM_010717798.2	ubiquitin carboxyl-terminal hydrolase CYLD-like
LOC104915351	0.337024	1.26315	2.04907e-05	0.00167578	Z	LOC104915351	protein_coding	XM_010726225.1	transcription factor TFIIIB component B'' homolog
LOC100549470	-0.606089	-1.52213	2.0947e-05	0.00169738	6	LOC100549470	protein_coding	XM_010712415.2	isopentenyl-diphosphate Delta-isomerase 1-like
LOC100547859	0.367186	1.28983	2.08839e-05	0.00169738	Z	ZNF608	protein_coding	XM_010726244.2	zinc finger protein 608
LOC100549442	0.659995	1.58008	2.11361e-05	0.00170488	23	PRDM16	protein_coding	XM_019622445.1	PR/SET domain 16
LOC100550589	-0.39201	-1.31222	2.12972e-05	0.00171007	5	LOC100550589	protein_coding	XM_010711067.2	tumor susceptibility gene 101 protein
LOC100539142	-0.642798	-1.56135	2.17464e-05	0.00173824	5	LOC100539142	protein_coding	XM_003206118.3	dispanin subfamily A member 2b-like
LOC100542938	0.414424	1.33277	2.21231e-05	0.00176038	2	SYNE1	protein_coding	XM_010707196.2	spectrin repeat containing nuclear envelope protein 1%2C transcript variant X7
LOC109367261	0.675969	1.59767	2.22278e-05	0.00176078	4	LOC109367261	protein_coding	XM_019614674.1	rho guanine nucleotide exchange factor 38-like
LOC100550867	-0.452565	-1.36847	2.238e-05	0.00176493	16	ATP6V0C	protein_coding	XM_010719920.2	ATPase H+ transporting V0 subunit c
LOC100547418	0.325618	1.2532	2.25331e-05	0.0017691	5	ARID4A	protein_coding	XM_010712085.2	AT-rich interaction domain 4A
LOC100547485	0.311114	1.24067	2.29221e-05	0.00179168	12	LOC100547485	protein_coding	XM_019619395.1	E3 ubiquitin-protein ligase NEDD4%2C transcript variant X3
LOC100540121	0.327415	1.25476	2.33405e-05	0.00181373	4	FAM193A	protein_coding	XM_010710460.2	family with sequence similarity 193 member A
LOC100545959	0.33346	1.26003	2.34096e-05	0.00181373	19	LRRC8A	protein_coding	XM_019621432.1	leucine rich repeat containing 8 family member A%2C transcript variant X2
LOC100542121	0.357114	1.28086	2.35422e-05	0.00181604	4	MAML3	protein_coding	XM_019615100.1	mastermind like transcriptional coactivator 3
LOC104913890	0.439262	1.35591	2.4303e-05	0.00186657	21	LOC104913890	protein_coding	XM_019621923.1	general transcription factor II-I-like
LOC100542829	-0.920495	-1.89276	2.47023e-05	0.00187971	2	MALL	protein_coding	XM_003203637.3	mal%2C T-cell differentiation protein like
LOC100543790	0.191771	1.14217	2.47932e-05	0.00187971	15	FBXO38	protein_coding	XM_010718914.2	F-box protein 38%2C transcript variant X1
LOC100550007	0.42215	1.33992	2.46202e-05	0.00187971	30	INSR	protein_coding	XM_010725063.2	insulin receptor
LOC104913118	-0.682849	-1.60531	2.5668e-05	0.00190514	14	NICN1	protein_coding	XM_010718339.2	nicolin 1
LOC100545501	0.244079	1.18434	2.56666e-05	0.00190514	21	GOSR1	protein_coding	XM_010722101.2	golgi SNAP receptor complex member 1%2C transcript variant X1
LOC100546923	0.403625	1.32283	2.55193e-05	0.00190514	17	GOLGA3	protein_coding	XM_010719995.2	golgin A3%2C transcript variant X2
LOC104909847	0.538115	1.45207	2.55531e-05	0.00190514	1	LOC104909847	lncRNA	XR_792632.2	uncharacterized LOC104909847%2C transcript variant X2
LOC104911720	0.635841	1.55384	2.54654e-05	0.00190514	7	LOC104911720	protein_coding	XM_019617184.1	E3 ubiquitin-protein ligase UBR3-like
LOC104914328	-0.872251	-1.83052	2.69071e-05	0.00198876	25	FDPS	protein_coding	XM_010723494.2	farnesyl diphosphate synthase
LOC100545252	0.30924	1.23905	2.72149e-05	0.00200116	1	ZC3H13	protein_coding	XM_010728824.2	zinc finger CCCH-type containing 13%2C transcript variant X1
LOC100539781	0.383987	1.30494	2.73014e-05	0.00200116	19	ZBTB34	protein_coding	XM_010721090.2	zinc finger and BTB domain containing 34%2C transcript variant X1
LOC100542663	0.303924	1.2345	2.74315e-05	0.00200239	17	DIP2B	protein_coding	XM_019621180.1	disco interacting protein 2 homolog B%2C transcript variant X2
LOC100540801	0.311963	1.2414	2.792e-05	0.00202966	10	NOTCH2	protein_coding	XM_010715907.1	notch 2
LOC100550053	-0.492528	-1.40691	2.84044e-05	0.00205641	21	CHCHD2	protein_coding	XM_010721741.1	coiled-coil-helix-coiled-coil-helix domain containing 2
LOC100544129	0.339923	1.26569	2.91025e-05	0.00209835	3	SCRIB	protein_coding	XM_010709414.2	scribbled planar cell polarity protein
LOC100539685	-0.467108	-1.38234	3.07708e-05	0.00220962	28	LAMTOR5	protein_coding	XM_010724271.2	late endosomal/lysosomal adaptor%2C MAPK and MTOR activator 5
LOC100547124	0.231404	1.17398	3.11525e-05	0.00222797	11	GIGYF2	protein_coding	XM_019618873.1	GRB10 interacting GYF protein 2
LOC100551141	-0.277996	-1.21251	3.22875e-05	0.00229983	1	SPRYD7	protein_coding	XM_010728793.1	SPRY domain containing 7
LOC100543670	0.493364	1.40772	3.26562e-05	0.00230756	4	LOC100543670	protein_coding	XM_019615157.1	biorientation of chromosomes in cell division protein 1-like 1
LOC100539815	1.06234	2.08832	3.26572e-05	0.00230756	5	TMEM179	protein_coding	XM_003206758.3	transmembrane protein 179
LOC104914974	0.349935	1.2745	3.29616e-05	0.00231979	Z	MED18	protein_coding	XM_010725564.2	mediator complex subunit 18
LOC100550605	0.357458	1.28117	3.32335e-05	0.00232964	12	LOC100550605	protein_coding	XM_019619298.1	tumor suppressor p53-binding protein 1
LOC104912412	-0.303544	-1.23417	3.42523e-05	0.00239157	10	LOC104912412	protein_coding	XM_010716017.2	protein wntless homolog
LOC100539415	0.283011	1.21673	3.49733e-05	0.0024323	16	TNRC6A	protein_coding	XM_010719503.2	trinucleotide repeat containing 6A%2C transcript variant X1
LOC104914184	0.770805	1.70622	3.53709e-05	0.0024503	23	LOC104914184	protein_coding	XM_010722925.2	vacuolar protein sorting-associated protein 13D-like%2C transcript variant X1
LOC100540915	0.243296	1.18369	3.56996e-05	0.00245732	16	LOC100540915	protein_coding	XM_010719833.1	E3 ubiquitin-protein ligase SMURF1
LOC104914034	0.7182	1.64513	3.57504e-05	0.00245732	22	CABLES2	protein_coding	XM_010722427.2	Cdk5 and Abl enzyme substrate 2
LOC109364394	-0.586169	-1.50126	3.65283e-05	0.0024851	NW_011119984.1	LOC109364394	lncRNA	XR_002110359.1	uncharacterized LOC109364394
LOC100548477	0.293954	1.226	3.63578e-05	0.0024851	1	NUP98	protein_coding	XM_019612381.1	nucleoporin 98%2C transcript variant X1
LOC104913907	0.397077	1.31684	3.67173e-05	0.0024851	21	LOC104913907	lncRNA	XR_795697.2	uncharacterized LOC104913907
LOC100540437	0.447776	1.36394	3.66196e-05	0.0024851	7	INO80D	protein_coding	XM_010713503.2	INO80 complex subunit D%2C transcript variant X2
LOC100542448	0.34831	1.27307	3.76267e-05	0.00253693	19	SETX	protein_coding	XM_010720933.2	senataxin%2C transcript variant X1
LOC100546254	-0.32262	-1.2506	3.81933e-05	0.00256534	8	LOC100546254	protein_coding	XM_010714593.2	cytochrome c oxidase assembly protein COX15 homolog
LOC104916315	-1.02254	-2.03149	3.85629e-05	0.00257062	NW_011146640.1	LOC104916315	protein_coding	XM_010727366.2	sushi%2C nidogen and EGF-like domain-containing protein 1
LOC104915400	0.55846	1.4727	3.85191e-05	0.00257062	NW_011092581.1	LOC104915400	protein_coding	XM_010726293.2	PR domain zinc finger protein 15-like
LOC100544515	0.276233	1.21103	3.90708e-05	0.00259469	20	HELZ	protein_coding	XM_010721511.2	helicase with zinc finger%2C transcript variant X2
LOC100542162	0.447158	1.36335	3.94936e-05	0.00261294	2	MTHFD1L	protein_coding	XM_019612906.1	methylenetetrahydrofolate dehydrogenase (NADP+ dependent) 1-like
LOC100542038	0.302078	1.23292	3.98376e-05	0.00262338	23	LOC100542038	protein_coding	XM_019622568.1	vacuolar protein sorting-associated protein 13D%2C transcript variant X2
LOC100548931	0.310009	1.23972	3.99484e-05	0.00262338	Z	ZBTB5	protein_coding	XM_010726264.2	zinc finger and BTB domain containing 5%2C transcript variant X2
LOC104914432	-0.628622	-1.54609	4.08243e-05	0.00267097	27	CIART	protein_coding	XM_010723940.1	circadian associated repressor of transcription
LOC104912125	0.671804	1.59306	4.19632e-05	0.00273535	1	LOC104912125	protein_coding	XM_019612436.1	lysine-specific demethylase 5A-like
LOC100545891	-0.929544	-1.90467	4.23954e-05	0.00275336	8	LRRC20	protein_coding	XM_010714519.2	leucine rich repeat containing 20
LOC104916091	-0.551453	-1.46556	4.40584e-05	0.00284048	NW_011134491.1	LOC104916091	protein_coding	XM_010727066.2	transmembrane protein 223
LOC104909290	0.487024	1.40155	4.3925e-05	0.00284048	28	LOC104909290	protein_coding	XM_019623318.1	E3 ubiquitin-protein ligase TRIM33-like
LOC100545139	0.298721	1.23005	4.51159e-05	0.00289808	28	UHRF1BP1	protein_coding	XM_019623302.1	UHRF1 binding protein 1%2C transcript variant X2
LOC100549425	0.239281	1.1804	4.57201e-05	0.00292625	10	GPBP1L1	protein_coding	XM_010716175.2	GC-rich promoter binding protein 1 like 1
LOC100547378	-0.295977	-1.22772	4.63766e-05	0.00295756	5	TMX2	protein_coding	XM_003209038.2	thioredoxin related transmembrane protein 2
LOC100549531	0.318664	1.24718	4.71163e-05	0.00298877	15	LOC100549531	protein_coding	XM_019620296.1	ankyrin repeat and KH domain-containing protein 1
LOC104914170	0.490027	1.40447	4.72044e-05	0.00298877	23	LOC104914170	protein_coding	XM_019622525.1	1-phosphatidylinositol 4%2C5-bisphosphate phosphodiesterase eta-2-like
LOC100539763	-0.869684	-1.82726	4.73808e-05	0.00298922	5	RPS29	protein_coding	XM_003206837.2	ribosomal protein S29
LOC100540995	0.610576	1.52687	4.75816e-05	0.00299121	5	SHANK2	protein_coding	XM_019615486.1	SH3 and multiple ankyrin repeat domains 2
LOC100544832	0.419257	1.33724	4.81849e-05	0.00301839	21	LOC100544832	protein_coding	XM_010722010.2	acetyl-CoA carboxylase%2C transcript variant X3
LOC100541939	0.303033	1.23374	5.00676e-05	0.00312525	21	SMG6	protein_coding	XM_010721880.2	SMG6%2C nonsense mediated mRNA decay factor
LOC100540932	-0.860936	-1.81622	5.20377e-05	0.00323678	NW_011204707.1	TRMT112	protein_coding	XM_003214033.3	tRNA methyltransferase 11-2 homolog (S. cerevisiae)
LOC104912764	0.56828	1.48275	5.24057e-05	0.00324112	12	LOC104912764	protein_coding	XM_010717249.2	unconventional myosin-Va-like
LOC109368186	0.997677	1.99678	5.24744e-05	0.00324112	6	LOC109368186	protein_coding	XM_019616370.1	A-kinase anchor protein 9-like%2C transcript variant X1
LOC100544838	0.354266	1.27834	5.27068e-05	0.00324413	28	LOC100544838	protein_coding	XM_019623304.1	ankyrin repeat and SAM domain-containing protein 1A%2C transcript variant X3
LOC104914657	-0.762812	-1.6968	5.3845e-05	0.00330268	30	LOC104914657	protein_coding	XM_019610007.1	granzyme G-like
LOC104917573	0.53971	1.45368	5.46316e-05	0.00333933	1	LOC104917573	protein_coding	XM_010728970.2	uncharacterized LOC104917573
LOC100544204	0.281438	1.21541	5.56555e-05	0.00339019	22	ASXL1	protein_coding	XM_010722615.2	additional sex combs like 1%2C transcriptional regulator
LOC100548571	-0.450359	-1.36638	5.65432e-05	0.00343242	29	ATP5G1	protein_coding	XM_010724569.2	ATP synthase%2C H+ transporting%2C mitochondrial Fo complex subunit C1 (subunit 9)%2C transcript variant X2
LOC100547304	-0.866908	-1.82375	5.77162e-05	0.00347971	7	FTCD	protein_coding	XM_010713154.2	formimidoyltransferase cyclodeaminase%2C transcript variant X2
LOC100547775	0.383822	1.30479	5.75982e-05	0.00347971	2	QKI	protein_coding	XM_019612868.1	QKI%2C KH domain containing RNA binding
LOC104912456	-1.01023	-2.01423	5.82758e-05	0.00348963	10	PDZK1IP1	protein_coding	XM_010716147.2	PDZK1 interacting protein 1
LOC104910230	0.501252	1.41544	5.81586e-05	0.00348963	3	ZNF407	protein_coding	XM_010708696.2	zinc finger protein 407
LOC100550687	-0.26303	-1.2	5.98616e-05	0.00356045	2	SOD2	protein_coding	XM_010707127.2	superoxide dismutase 2%2C mitochondrial
LOC104914968	0.438206	1.35492	5.96789e-05	0.00356045	Z	LOC104914968	protein_coding	XM_019610439.1	DNA polymerase kappa-like%2C transcript variant X1
LOC104910214	0.429189	1.34648	6.15113e-05	0.0036463	3	ZNF516	protein_coding	XM_010708665.2	zinc finger protein 516%2C transcript variant X2
LOC100550148	0.271995	1.20748	6.28532e-05	0.00371338	15	MATR3	protein_coding	XM_010718861.2	matrin 3%2C transcript variant X4
LOC100549242	-0.42758	-1.34498	6.33993e-05	0.00373316	Z	GRHPR	protein_coding	XM_010726268.2	glyoxylate and hydroxypyruvate reductase
LOC100542144	0.455556	1.37131	6.87753e-05	0.00403627	22	NFATC2	protein_coding	XM_019622287.1	nuclear factor of activated T-cells 2%2C transcript variant X1
LOC100544583	-0.368543	-1.29105	6.92529e-05	0.00405084	NW_011122953.1	LOC100544583	protein_coding	XM_003213989.3	actin%2C cytoplasmic 2-like
LOC100538713	0.408233	1.32706	6.97174e-05	0.00406454	1	GOLGB1	protein_coding	XM_010709112.2	golgin B1
LOC100538674	0.250614	1.18971	7.13085e-05	0.00414363	9	TAF1	protein_coding	XM_010715003.2	TATA-box binding protein associated factor 1
LOC100538731	-0.608729	-1.52492	7.16314e-05	0.00414875	5	VWCE	protein_coding	XM_019615272.1	von Willebrand factor C and EGF domains
LOC100547102	0.384483	1.30539	7.2252e-05	0.00417102	28	RBM15	protein_coding	XM_010724307.2	RNA binding motif protein 15
LOC100548885	0.443385	1.35979	7.32536e-05	0.00421506	1	KDM7A	protein_coding	XM_019611448.1	lysine demethylase 7A
LOC100550208	0.343873	1.26916	7.49154e-05	0.00429669	22	LOC100550208	protein_coding	XM_010722339.2	serine/threonine-protein kinase 4-like
LOC109368247	0.484845	1.39944	7.69937e-05	0.0044016	6	LOC109368247	lncRNA	XR_002116095.1	uncharacterized LOC109368247
LOC100541306	-0.449482	-1.36555	7.81965e-05	0.00445594	7	NUP35	protein_coding	XM_003207407.3	nucleoporin 35
LOC104914565	0.431589	1.34872	7.99368e-05	0.00454046	29	LOC104914565	lncRNA	XR_796064.2	uncharacterized LOC104914565
LOC100541775	0.303414	1.23406	8.13108e-05	0.0046037	15	ADAM19	protein_coding	XM_019620436.1	ADAM metallopeptidase domain 19%2C transcript variant X1
LOC100550593	-0.238481	-1.17975	8.23621e-05	0.00461881	5	MAPK1IP1L	protein_coding	XM_003206823.3	mitogen-activated protein kinase 1 interacting protein 1 like
LOC104914932	0.509495	1.42355	8.22475e-05	0.00461881	Z	LOC104914932	protein_coding	XM_010725487.2	erbin-like
LOC104915686	0.555197	1.46937	8.23494e-05	0.00461881	NW_011112571.1	LOC104915686	protein_coding	XM_010726600.2	histone-lysine N-methyltransferase 2D-like
LOC100541542	0.258344	1.1961	8.51816e-05	0.00474788	1	DDX17	protein_coding	XM_010712188.2	DEAD-box helicase 17
LOC100548986	0.281074	1.2151	8.59078e-05	0.00474788	NW_011217650.1	UBAP1	protein_coding	XM_019611862.1	ubiquitin associated protein 1%2C transcript variant X5
LOC100542780	0.314786	1.24383	8.53307e-05	0.00474788	1	RSF1	protein_coding	XM_010706155.2	remodeling and spacing factor 1
LOC100550696	0.316911	1.24566	8.60075e-05	0.00474788	4	RFC1	protein_coding	XM_019614898.1	replication factor C subunit 1
LOC104913070	0.710822	1.63674	8.56886e-05	0.00474788	13	ZNF469	protein_coding	XM_019619868.1	zinc finger protein 469%2C transcript variant X2
LOC104914435	-0.540396	-1.45437	8.7606e-05	0.00481767	27	TAGLN2	protein_coding	XM_010723948.2	transgelin 2
LOC109364043	0.609898	1.52615	8.78171e-05	0.00481767	Z	LOC109364043	protein_coding	XM_019610592.1	zinc finger protein 462-like%2C transcript variant X1
LOC100545366	0.342506	1.26796	8.89117e-05	0.00486262	4	ZNF827	protein_coding	XM_010709535.2	zinc finger protein 827%2C transcript variant X1
LOC100544285	-0.412726	-1.3312	9.05494e-05	0.0049369	4	MRPS18C	protein_coding	XM_010709702.2	mitochondrial ribosomal protein S18C
LOC100543165	-0.458827	-1.37442	9.17882e-05	0.00498407	11	ALG3	protein_coding	XM_010716821.2	ALG3%2C alpha-1%2C3- mannosyltransferase
LOC104915134	0.592049	1.50739	9.19788e-05	0.00498407	Z	LOC104915134	lncRNA	XR_796250.2	uncharacterized LOC104915134
LOC104913004	-0.329649	-1.25671	9.27846e-05	0.00501236	13	CKLF	protein_coding	XM_019619714.1	chemokine like factor
LOC100538853	0.194268	1.14414	9.31172e-05	0.00501238	15	RBM27	protein_coding	XM_010719219.2	RNA binding motif protein 27%2C transcript variant X1
LOC100547047	0.438817	1.35549	9.33526e-05	0.00501238	1	BBX	protein_coding	XM_010720559.2	BBX%2C HMG-box containing%2C transcript variant X1
LOC100549375	0.723537	1.65123	9.41458e-05	0.00503965	13	GAN	protein_coding	XM_010718062.2	gigaxonin%2C transcript variant X2
LOC100549717	-0.449567	-1.36563	9.6918e-05	0.00512592	2	ID2	protein_coding	XM_010707935.2	inhibitor of DNA binding 2%2C HLH protein
LOC109370256	-0.309201	-1.23902	9.67023e-05	0.00512592	16	LOC109370256	lncRNA	XR_002120237.1	uncharacterized LOC109370256
LOC104913487	-0.244637	-1.18479	9.66133e-05	0.00512592	16	PGP	protein_coding	XM_010719805.1	phosphoglycolate phosphatase
LOC100550362	0.363997	1.28699	9.65143e-05	0.00512592	23	SKI	protein_coding	XM_019622523.1	SKI proto-oncogene%2C transcript variant X3
LOC100545180	-0.850668	-1.80334	9.94339e-05	0.00523048	13	CPNE7	protein_coding	XM_019619859.1	copine 7%2C transcript variant X2
LOC100539874	0.415549	1.33381	9.9714e-05	0.00523048	12	VPS13C	protein_coding	XM_010717302.2	vacuolar protein sorting 13 homolog C%2C transcript variant X1
LOC104911233	0.454826	1.37062	9.97833e-05	0.00523048	5	LOC104911233	protein_coding	XM_010711889.1	endoribonuclease Dicer-like
LOC104910867	0.678236	1.60018	0.000100963	0.00527664	4	LOC104910867	protein_coding	XM_010710507.2	huntingtin-like
LOC100540916	0.309466	1.23925	0.000102465	0.00533937	17	GIT2	protein_coding	XM_010720366.1	GIT ArfGAP 2%2C transcript variant X2
LOC100546470	0.235632	1.17742	0.000104861	0.00544813	19	SEC16A	protein_coding	XM_010720998.2	SEC16 homolog A%2C endoplasmic reticulum export factor%2C transcript variant X1
LOC100542823	0.312071	1.24149	0.00010859	0.00562535	1	WARS2	protein_coding	XM_003202691.3	tryptophanyl tRNA synthetase 2%2C mitochondrial%2C transcript variant X1
LOC104915205	0.691362	1.61481	0.000108961	0.00562808	Z	LOC104915205	lncRNA	XR_796282.2	uncharacterized LOC104915205
LOC100540856	-0.592052	-1.50739	0.000110637	0.00562817	11	LOC100540856	protein_coding	XM_010716803.2	intestinal-type alkaline phosphatase-like
LOC100539291	-0.219043	-1.16396	0.000110014	0.00562817	3	USP14	protein_coding	XM_010708813.1	ubiquitin specific peptidase 14%2C transcript variant X1
LOC100541007	0.200406	1.14902	0.00011074	0.00562817	13	MBTPS1	protein_coding	XM_003209636.3	membrane bound transcription factor peptidase%2C site 1
LOC100541569	0.3272	1.25458	0.000109472	0.00562817	12	MTMR10	protein_coding	XM_010717388.2	myotubularin related protein 10
LOC100545805	0.346416	1.2714	0.000110746	0.00562817	15	SAP30L	protein_coding	XM_019620322.1	SAP30 like
LOC104909850	0.356987	1.28075	0.000111006	0.00562817	2	LOC104909850	protein_coding	XM_010707528.2	tyrosine-protein kinase Fyn-like%2C transcript variant X1
LOC100547920	0.511617	1.42565	0.000111225	0.00562817	1	LOC100547920	protein_coding	XM_010714057.2	cat eye syndrome critical region protein 2-like%2C transcript variant X2
LOC104917405	0.812485	1.75623	0.000111512	0.00562817	1	LOC104917405	protein_coding	XM_019620209.1	GRAM domain-containing protein 4-like%2C transcript variant X4
LOC100540000	-0.455484	-1.37124	0.000113647	0.00571061	Z	LOC100540000	protein_coding	XM_010725277.1	tropomyosin beta chain%2C transcript variant X1
LOC100540607	0.366429	1.28916	0.000113792	0.00571061	16	RNF216	protein_coding	XM_010719613.2	ring finger protein 216%2C transcript variant X1
LOC100545127	0.276597	1.21133	0.000115695	0.00575704	14	FGD3	protein_coding	XM_019620064.1	FYVE%2C RhoGEF and PH domain containing 3%2C transcript variant X1
LOC109369555	0.385763	1.30655	0.000115309	0.00575704	12	LOC109369555	protein_coding	XM_019619292.1	spatacsin-like
LOC100548237	0.502804	1.41696	0.000115547	0.00575704	Z	PIK3R1	protein_coding	XM_010725504.2	phosphoinositide-3-kinase regulatory subunit 1%2C transcript variant X2
LOC100550178	0.375803	1.29756	0.00011774	0.0058174	5	BCL11B	protein_coding	XM_010711898.2	B-cell CLL/lymphoma 11B%2C transcript variant X2
LOC100549062	0.526077	1.44001	0.000117406	0.0058174	7	LOC100549062	protein_coding	XM_019617399.1	kalirin-like
LOC104911500	0.739468	1.66956	0.000117896	0.0058174	6	LOC104911500	lncRNA	XR_002116083.1	uncharacterized LOC104911500%2C transcript variant X2
LOC109364501	-0.807288	-1.74992	0.000121016	0.00595475	NW_011128689.1	LOC109364501	lncRNA	XR_002110428.1	uncharacterized LOC109364501%2C transcript variant X1
LOC104914750	0.313333	1.24258	0.000122168	0.00599474	Z	EPG5	protein_coding	XM_019610156.1	ectopic P-granules autophagy protein 5 homolog
LOC104916932	-0.688908	-1.61206	0.000125402	0.00605254	NW_011212589.1	LOC104916932	protein_coding	XM_019611634.1	NAD-dependent malic enzyme-like
LOC104911748	-0.341776	-1.26732	0.000124902	0.00605254	7	LOC104911748	lncRNA	XR_794157.2	uncharacterized LOC104911748
LOC100542750	-0.271278	-1.20688	0.000125082	0.00605254	10	NDC1	protein_coding	XM_010716100.2	NDC1 transmembrane nucleoporin
LOC104911039	-0.250285	-1.18944	0.000124896	0.00605254	5	TSG101	protein_coding	XM_010711104.2	tumor susceptibility 101
LOC100540086	0.258433	1.19618	0.00012433	0.00605254	15	LOC100540086	protein_coding	XM_010719211.2	C-terminal-binding protein 2
LOC100540743	0.503734	1.41788	0.000125018	0.00605254	NW_011215876.1	LOC100540743	protein_coding	XM_010728147.2	tyrosine-protein phosphatase non-receptor type 13
LOC104914693	-0.683301	-1.60581	0.000126997	0.00611282	30	FSTL3	protein_coding	XM_010724926.2	follistatin like 3
LOC100544063	0.418699	1.33672	0.000127369	0.00611407	1	DUSP16	protein_coding	XM_003202539.3	dual specificity phosphatase 16%2C transcript variant X1
LOC100548517	-0.259994	-1.19747	0.000128114	0.00612942	23	DFFB	protein_coding	XM_010722732.2	DNA fragmentation factor subunit beta
LOC100549920	0.603022	1.51889	0.000128383	0.00612942	2	LOC100549920	protein_coding	XM_019613033.1	protein FAM184A-like
LOC100547678	-0.27943	-1.21372	0.000129624	0.00615716	5	C5H11orf58	protein_coding	XM_010711120.2	chromosome 5 C11orf58 homolog
LOC104911701	0.299747	1.23093	0.000129661	0.00615716	7	LOC104911701	protein_coding	XM_010713665.2	secretory phospholipase A2 receptor-like%2C transcript variant X1
LOC100547381	0.620844	1.53777	0.000131187	0.00620682	13	CHD9	protein_coding	XM_010717800.2	chromodomain helicase DNA binding protein 9%2C transcript variant X1
LOC100548935	0.689928	1.6132	0.00013141	0.00620682	1	SFMBT2	protein_coding	XM_003201842.3	Scm-like with four mbt domains 2%2C transcript variant X1
LOC100544137	0.231532	1.17408	0.000131949	0.00621567	8	PSAP	protein_coding	XM_019617522.1	prosaposin%2C transcript variant X1
LOC109364056	0.566688	1.48112	0.000132875	0.00624266	Z	LOC109364056	lncRNA	XR_002110033.1	uncharacterized LOC109364056%2C transcript variant X1
LOC100547301	-0.403718	-1.32291	0.000138286	0.00645808	NW_011165359.1	PGAP3	protein_coding	XM_010727524.2	post-GPI attachment to proteins 3%2C transcript variant X1
LOC100540868	0.27083	1.2065	0.000139191	0.00645808	21	SUPT6H	protein_coding	XM_003211758.3	SPT6 homolog%2C histone chaperone
LOC100541951	0.33011	1.25711	0.000137957	0.00645808	NW_011139103.1	ANKRD52	protein_coding	XM_010727191.2	ankyrin repeat domain 52
LOC100548717	0.365075	1.28795	0.000139086	0.00645808	19	MIGA2	protein_coding	XM_010720870.2	mitoguardin 2%2C transcript variant X2
LOC104913878	0.515421	1.42941	0.000139552	0.00645808	1	LOC104913878	protein_coding	XM_010721854.2	very large A-kinase anchor protein-like
LOC109370970	0.541215	1.4552	0.000139654	0.00645808	25	LOC109370970	lncRNA	XR_002121571.1	uncharacterized LOC109370970
LOC100548755	0.635549	1.55353	0.000140848	0.00649628	8	WDFY4	protein_coding	XM_019617636.1	WDFY family member 4%2C transcript variant X5
LOC100539261	0.317502	1.24617	0.00014128	0.00649925	16	RBBP6	protein_coding	XM_019620615.1	RB binding protein 6%2C ubiquitin ligase
LOC100539113	-0.271586	-1.20713	0.000142053	0.00651782	24	PPP2R2A	protein_coding	XM_010723093.2	protein phosphatase 2 regulatory subunit Balpha
LOC100546605	-0.5275	-1.44143	0.000144637	0.00660208	10	UROD	protein_coding	XM_019618806.1	uroporphyrinogen decarboxylase
LOC100540806	0.266013	1.20248	0.000144409	0.00660208	12	LOC100540806	protein_coding	XM_010717294.2	Krueppel-like factor 13
LOC104915847	-0.692796	-1.61641	0.000146312	0.00666135	NW_011121898.1	FOXF2	protein_coding	XM_010726781.2	forkhead box F2
LOC100551485	0.486331	1.40088	0.000149773	0.00680141	23	IFFO2	protein_coding	XM_010723039.2	intermediate filament family orphan 2
LOC100549530	0.30733	1.23742	0.000150286	0.00680719	14	ATXN7	protein_coding	XM_010718668.2	ataxin 7%2C transcript variant X3
LOC100548816	0.294289	1.22628	0.000150934	0.00681905	16	INTS1	protein_coding	XM_019620847.1	integrator complex subunit 1%2C transcript variant X2
LOC100550414	-0.460001	-1.37554	0.000151513	0.00682775	27	SF3B4	protein_coding	XM_010723823.1	splicing factor 3b subunit 4
LOC100551050	-0.311605	-1.24109	0.000152378	0.00684886	5	IFITM5	protein_coding	XM_019615314.1	interferon induced transmembrane protein 5
LOC100545486	0.240345	1.18127	0.000152757	0.00684886	7	MBD5	protein_coding	XM_019617307.1	methyl-CpG binding domain protein 5%2C transcript variant X8
LOC100542719	0.228987	1.17201	0.000155949	0.00696016	29	MAP3K3	protein_coding	XM_010724484.2	mitogen-activated protein kinase kinase kinase 3
LOC100542746	0.280575	1.21468	0.000156027	0.00696016	8	ZSWIM8	protein_coding	XM_019617586.1	zinc finger SWIM-type containing 8%2C transcript variant X6
LOC100541642	-0.476631	-1.39149	0.000157125	0.00699145	NW_011139103.1	CS	protein_coding	XM_010727194.2	citrate synthase
LOC104911843	0.340999	1.26663	0.000157607	0.00699181	1	LOC104911843	protein_coding	XM_010714038.2	cat eye syndrome critical region protein 2-like
LOC104912501	0.369815	1.29219	0.00015832	0.00699181	10	LOC104912501	protein_coding	XM_019618409.1	epidermal growth factor receptor substrate 15-like
LOC104910617	0.721984	1.64945	0.000158234	0.00699181	4	LOC104910617	protein_coding	XM_010709720.2	tyrosine-protein phosphatase non-receptor type 13-like
LOC100548226	0.602774	1.51863	0.000161052	0.00709472	1	MICAL3	protein_coding	XM_010713945.2	microtubule associated monooxygenase%2C calponin and LIM domain containing 3
LOC100544584	-0.737239	-1.66698	0.000162161	0.00712581	NW_011216424.1	LOC100544584	protein_coding	XM_003214109.3	caspase-3-like
LOC100540677	0.692963	1.6166	0.000163444	0.00716436	1	LOC100540677	protein_coding	XM_019612265.1	serine-protein kinase ATM%2C transcript variant X1
LOC100549911	-0.596034	-1.51156	0.000164362	0.00716902	NW_011162924.1	LOC100549911	protein_coding	XM_003214140.2	methyl-CpG-binding domain protein 2-like
LOC100541221	0.477529	1.39236	0.000164326	0.00716902	22	PREX1	protein_coding	XM_019622254.1	phosphatidylinositol-3%2C4%2C5-trisphosphate dependent Rac exchange factor 1%2C transcript variant X2
LOC100541004	0.380346	1.30165	0.00016493	0.00717609	9	LOC100541004	protein_coding	XM_010715261.2	bromodomain and WD repeat-containing protein 3
LOC104910940	-0.725193	-1.65312	0.00016828	0.00728801	5	LOC104910940	protein_coding	XM_019615270.1	membrane-spanning 4-domains subfamily A member 15-like%2C transcript variant X3
LOC104913270	-0.271642	-1.20718	0.000168328	0.00728801	15	ATP6V0E1	protein_coding	XM_019620306.1	ATPase H+ transporting V0 subunit e1
LOC100547984	-0.609387	-1.52561	0.00016963	0.00731221	5	RPS13	protein_coding	XM_010711118.1	ribosomal protein S13
LOC104912581	0.386658	1.30736	0.000169714	0.00731221	11	LOC104912581	protein_coding	XM_010716456.2	phosphatidylinositol 4%2C5-bisphosphate 3-kinase catalytic subunit beta isoform-like%2C transcript variant X1
LOC100549978	0.357252	1.28098	0.000171234	0.00734188	5	TMEM229B	protein_coding	XM_010711544.2	transmembrane protein 229B%2C transcript variant X2
LOC104917155	0.430025	1.34726	0.000171212	0.00734188	NW_011216883.1	LOC104917155	protein_coding	XM_019611813.1	alpha-mannosidase 2-like
LOC100538861	0.320753	1.24898	0.000173035	0.00740113	22	SAMHD1	protein_coding	XM_019622130.1	SAM and HD domain containing deoxynucleoside triphosphate triphosphohydrolase 1
LOC100542685	0.360931	1.28425	0.000174728	0.00745548	4	ALMS1	protein_coding	XM_019615046.1	ALMS1%2C centrosome and basal body associated protein%2C transcript variant X2
LOC104916712	-0.775193	-1.71142	0.000175203	0.00745774	NW_011195331.1	LOC104916712	protein_coding	XM_010727721.2	putative N-acetyltransferase 8B
LOC100547790	0.365715	1.28852	0.000177148	0.00752239	7	RIF1	protein_coding	XM_019617284.1	replication timing regulatory factor 1
LOC100547070	-0.537428	-1.45138	0.000180192	0.0076333	11	LOC100547070	protein_coding	XM_010716364.2	leucine-rich repeat-containing protein 15
LOC100549609	-0.342603	-1.26804	0.000181059	0.00763342	2	SLC29A1	protein_coding	XM_010706910.2	solute carrier family 29 member 1 (Augustine blood group)%2C transcript variant X4
LOC100542083	0.300688	1.23173	0.000180781	0.00763342	13	ANKRD11	protein_coding	XM_019619861.1	ankyrin repeat domain 11
LOC104912495	0.340573	1.26626	0.000183343	0.00771131	10	LOC104912495	protein_coding	XM_010716286.2	histone H2A deubiquitinase MYSM1-like
LOC104914993	0.645025	1.56377	0.000184039	0.00772222	Z	LOC104914993	lncRNA	XR_796203.2	uncharacterized LOC104914993%2C transcript variant X2
LOC100540576	0.281754	1.21567	0.000185847	0.00776122	2	FOXN2	protein_coding	XM_019612560.1	forkhead box N2%2C transcript variant X4
LOC100543048	0.376264	1.29798	0.000185691	0.00776122	4	RNF150	protein_coding	XM_019614489.1	ring finger protein 150
LOC104917108	-0.558668	-1.47291	0.000186512	0.00777061	NW_011216424.1	LOC104917108	protein_coding	XM_010728218.1	transcription factor 7-like 1
LOC100546184	-0.314206	-1.24333	0.000187642	0.00779927	3	FH	protein_coding	XM_003204871.3	fumarate hydratase
LOC100540542	-0.31601	-1.24488	0.000188315	0.00780887	6	DPH3	protein_coding	XM_003207162.3	diphthamide biosynthesis 3
LOC100538573	-0.440056	-1.35666	0.000189815	0.00785266	3	SEC61B	protein_coding	XM_010708678.2	Sec61 translocon beta subunit
LOC100542491	-0.619118	-1.53594	0.000190403	0.00785858	16	NDUFB10	protein_coding	XM_003210690.3	NADH:ubiquinone oxidoreductase subunit B10
LOC100541212	-0.578098	-1.49288	0.000191704	0.00787548	13	HERPUD1	protein_coding	XM_010718019.2	homocysteine inducible ER protein with ubiquitin like domain 1
LOC100538608	-0.437378	-1.35414	0.000191265	0.00787548	30	CD320	protein_coding	XM_003214022.3	CD320 molecule%2C transcript variant X1
LOC100545262	0.34314	1.26851	0.000192475	0.00788881	4	NFXL1	protein_coding	XM_010710211.1	nuclear transcription factor%2C X-box binding like 1
LOC100544465	-0.836564	-1.78579	0.000193861	0.00789595	19	CLIC3	protein_coding	XM_010721107.2	chloride intracellular channel 3
LOC100547712	-0.542151	-1.45614	0.000193231	0.00789595	20	SLC25A10	protein_coding	XM_019621675.1	solute carrier family 25 member 10%2C transcript variant X2
LOC100547040	0.270988	1.20663	0.000194438	0.00789595	26	PRDM10	protein_coding	XM_010723602.2	PR/SET domain 10%2C transcript variant X5
LOC104917120	0.681518	1.60383	0.000194309	0.00789595	NW_011216498.1	LOC104917120	protein_coding	XM_010728231.2	neuroblast differentiation-associated protein AHNAK-like
LOC104915340	0.605993	1.52203	0.000196199	0.00793103	Z	DMXL1	protein_coding	XM_010726204.2	Dmx like 1
LOC104914335	1.06889	2.09783	0.000195924	0.00793103	25	LOC104914335	protein_coding	XM_010723531.2	microtubule-actin cross-linking factor 1-like
LOC100549020	0.384177	1.30512	0.000198534	0.00800707	13	ZFHX3	protein_coding	XM_019619702.1	zinc finger homeobox 3
LOC100547564	0.527553	1.44148	0.000201151	0.00809414	2	PHIP	protein_coding	XM_010707708.2	pleckstrin homology domain interacting protein
LOC100540402	0.322298	1.25032	0.000201859	0.0081042	19	TNC	protein_coding	XM_019621394.1	tenascin C%2C transcript variant X2
LOC100545435	-0.803485	-1.74531	0.000202552	0.00811357	10	GLUL	protein_coding	XM_019618600.1	glutamate-ammonia ligase
LOC100539083	0.412644	1.33112	0.000203341	0.00812673	2	UST	protein_coding	XM_010707216.2	uronyl 2-sulfotransferase
LOC109364304	0.83954	1.78948	0.000205086	0.00817799	NW_011111546.1	LOC109364304	lncRNA	XR_002110300.1	uncharacterized LOC109364304
LOC100545606	-0.591407	-1.50672	0.000208531	0.00829663	28	CSRP1	protein_coding	XM_010724030.2	cysteine and glycine rich protein 1%2C transcript variant X4
LOC100544995	-0.273223	-1.2085	0.000209791	0.00830934	Z	NIPSNAP3A	protein_coding	XM_010725980.2	nipsnap homolog 3A
LOC100548471	0.271094	1.20672	0.00020971	0.00830934	1	TCF20	protein_coding	XM_010710305.2	transcription factor 20%2C transcript variant X2
LOC100379156	-0.650922	-1.57017	0.000213537	0.00841995	14	GPX1	protein_coding	NM_001308652.1	glutathione peroxidase 1
LOC104910851	0.45974	1.37529	0.000213429	0.00841995	4	LOC104910851	protein_coding	XM_010710444.2	histone-lysine N-methyltransferase NSD2-like
LOC100544400	0.316478	1.24529	0.000220541	0.00867672	7	PIKFYVE	protein_coding	XM_019617074.1	phosphoinositide kinase%2C FYVE-type zinc finger containing%2C transcript variant X2
LOC104911459	0.387318	1.30796	0.000223532	0.0087554	1	LOC104911459	protein_coding	XM_019615218.1	host cell factor 2-like
LOC104915687	0.47623	1.3911	0.000223082	0.0087554	NW_011112571.1	LOC104915687	protein_coding	XM_010726601.1	fibrous sheath CABYR-binding protein-like
LOC100545506	0.322226	1.25026	0.000225614	0.00881741	Z	TNPO1	protein_coding	XM_010725585.2	transportin 1
LOC104914712	-0.626565	-1.54388	0.000227959	0.00887148	30	UBA52	protein_coding	XM_010725048.2	ubiquitin A-52 residue ribosomal protein fusion product 1
LOC100545963	0.324632	1.25234	0.000228002	0.00887148	23	UBE4B	protein_coding	XM_010722745.2	ubiquitination factor E4B%2C transcript variant X1
LOC104915907	-0.588875	-1.50407	0.000232804	0.0089905	NW_011124526.1	THOC6	protein_coding	XM_010726861.2	THO complex 6
LOC100550924	0.333164	1.25977	0.000232955	0.0089905	17	NCOR2	protein_coding	XM_010720055.2	nuclear receptor corepressor 2%2C transcript variant X1
LOC104912957	0.376788	1.29845	0.000232417	0.0089905	13	LOC104912957	protein_coding	XM_010717804.2	chromodomain-helicase-DNA-binding protein 9-like%2C transcript variant X2
LOC100541105	0.56302	1.47736	0.000233096	0.0089905	10	TROVE2	protein_coding	XM_003208602.3	TROVE domain family member 2%2C transcript variant X1
LOC100548222	-0.454636	-1.37044	0.000237857	0.00909355	NW_011212333.1	CORO1B	protein_coding	XM_010727973.2	coronin 1B
LOC100550478	0.359883	1.28332	0.000238304	0.00909355	1	UBN2	protein_coding	XM_003202336.3	ubinuclein 2
LOC100539531	0.407603	1.32648	0.000238342	0.00909355	25	MTF1	protein_coding	XM_019622814.1	metal regulatory transcription factor 1%2C transcript variant X2
LOC100541011	0.508588	1.42266	0.00023669	0.00909355	15	MAPK9	protein_coding	XM_010719106.1	mitogen-activated protein kinase 9%2C transcript variant X1
LOC104910785	0.708678	1.63431	0.000237848	0.00909355	4	LOC104910785	protein_coding	XM_019615145.1	protein furry homolog-like
LOC104909660	-0.395511	-1.31541	0.000241178	0.00918193	2	PIGM	protein_coding	XM_010706935.2	phosphatidylinositol glycan anchor biosynthesis class M
LOC104913943	0.391971	1.31219	0.000245767	0.00929651	21	LOC104913943	protein_coding	XM_010722090.2	nuclear receptor corepressor 1-like
LOC100548099	0.414196	1.33256	0.000245518	0.00929651	11	2019-09-02	protein_coding	XM_010716509.2	septin 2
LOC104914916	0.455561	1.37132	0.000245615	0.00929651	1	LOC104914916	protein_coding	XM_010725463.2	gamma-taxilin-like
LOC100544188	-0.3946	-1.31458	0.000249318	0.00939062	11	PTTG1IP	protein_coding	XM_010716687.1	pituitary tumor-transforming 1 interacting protein
LOC100548164	0.235688	1.17747	0.000249027	0.00939062	30	UPF1	protein_coding	XM_019609968.1	UPF1%2C RNA helicase and ATPase
LOC104912836	0.596284	1.51182	0.000253528	0.00952886	12	LOC104912836	protein_coding	XM_010717441.1	transient receptor potential cation channel subfamily M member 7-like
LOC104914890	0.343698	1.269	0.000258018	0.00967706	Z	LOC104914890	protein_coding	XM_010725421.2	ATP-dependent RNA helicase DHX29-like%2C transcript variant X1
LOC100550678	0.280648	1.21474	0.000258621	0.0096791	1	GAS2L3	protein_coding	XM_019614035.1	growth arrest specific 2 like 3%2C transcript variant X3
LOC100549333	-0.682791	-1.60524	0.00026024	0.00971017	23	MFAP2	protein_coding	XM_003212288.3	microfibrillar associated protein 2
LOC100543250	-0.459073	-1.37466	0.00026055	0.00971017	5	PTGER2	protein_coding	XM_010712185.2	prostaglandin E receptor 2
LOC104912955	0.774923	1.7111	0.000261974	0.00974266	13	LOC104912955	protein_coding	XM_019619750.1	chromodomain-helicase-DNA-binding protein 9-like%2C transcript variant X1
LOC100546152	-0.648373	-1.5674	0.000263382	0.00975397	12	CALML4	protein_coding	XM_003209590.3	calmodulin like 4
LOC100551271	-0.423017	-1.34073	0.000263254	0.00975397	13	GABARAPL2	protein_coding	XM_003209944.2	GABA type A receptor associated protein like 2
LOC100547196	0.302402	1.2332	0.000265723	0.00982009	Z	LOC100547196	protein_coding	XM_019610458.1	probable global transcription activator SNF2L2
LOC109364680	-0.611244	-1.52758	0.000267689	0.00986397	NW_011153779.1	DNLZ	protein_coding	XM_019611315.1	DNL-type zinc finger
LOC109370036	0.468399	1.38357	0.000268027	0.00986397	15	LOC109370036	lncRNA	XR_002119786.1	uncharacterized LOC109370036
LOC104913884	0.328491	1.2557	0.000269606	0.0098809	21	LOC104913884	protein_coding	XM_019621828.1	WD repeat-containing protein 81-like
LOC100545360	0.661991	1.58226	0.00026905	0.0098809	2	LOC100545360	protein_coding	XM_010706635.2	serine/threonine-protein kinase MRCK alpha-like%2C transcript variant X1
LOC100547906	-0.25771	-1.19558	0.000273581	0.0100058	22	BLCAP	protein_coding	XM_003211957.2	bladder cancer associated protein
LOC100544369	0.369086	1.29153	0.000276477	0.0100841	Z	SMAD2	protein_coding	XM_019610283.1	SMAD family member 2%2C transcript variant X2
LOC104910956	0.399246	1.31882	0.000276864	0.0100841	5	LOC104910956	protein_coding	XM_010710841.1	mitotic checkpoint serine/threonine-protein kinase BUB1 beta-like
LOC100549569	-0.298366	-1.22975	0.000278907	0.010131	5	PSMA6	protein_coding	XM_003206577.3	proteasome subunit alpha 6
LOC104912630	1.13954	2.2031	0.000279297	0.010131	11	LOC104912630	protein_coding	XM_010716658.2	collagen alpha-3(IV) chain-like
LOC104912023	-0.612971	-1.52941	0.000283059	0.0102254	8	MRPL43	protein_coding	XM_010714747.1	mitochondrial ribosomal protein L43
LOC100539143	0.373434	1.29543	0.000283029	0.0102254	24	TET3	protein_coding	XM_010723173.2	tet methylcytosine dioxygenase 3
LOC100544136	0.519852	1.43381	0.000284189	0.0102453	7	BIN1	protein_coding	XM_010713776.1	bridging integrator 1
LOC100550268	0.426017	1.34352	0.000286837	0.0103197	1	BRAF	protein_coding	XM_019615563.1	B-Raf proto-oncogene%2C serine/threonine kinase%2C transcript variant X3
LOC100547131	-0.74456	-1.67546	0.000288111	0.0103445	20	PMP22	protein_coding	XM_010721240.2	peripheral myelin protein 22
LOC100543560	0.292002	1.22434	0.000288719	0.0103453	4	LOC100543560	protein_coding	XM_010710217.2	sec1 family domain-containing protein 2
LOC100541566	0.311974	1.2414	0.000289874	0.0103656	11	TRIP12	protein_coding	XM_019618944.1	thyroid hormone receptor interactor 12%2C transcript variant X2
LOC100550346	0.433384	1.3504	0.000290952	0.0103832	9	ATRX	protein_coding	XM_010715361.2	ATRX%2C chromatin remodeler
LOC100551418	-0.762267	-1.69615	0.00029255	0.010403	NW_011216840.1	LMBR1L	protein_coding	XM_010728258.2	limb development membrane protein 1 like
LOC104910608	0.730383	1.65908	0.000292686	0.010403	4	LOC104910608	protein_coding	XM_010709697.2	WD repeat and FYVE domain-containing protein 3%2C transcript variant X1
LOC100549337	0.532375	1.44631	0.00029779	0.0105632	26	LOC100549337	pseudogene
LOC100544641	-0.466787	-1.38203	0.000301279	0.010657	1	TPT1	protein_coding	XM_003203326.3	tumor protein%2C translationally-controlled 1
LOC100542978	0.531096	1.44503	0.000301642	0.010657	1	POU2F1	protein_coding	XM_019619962.1	POU class 2 homeobox 1%2C transcript variant X6
LOC109366145	0.525766	1.4397	0.000304567	0.0107389	2	LOC109366145	lncRNA	XR_002112257.1	uncharacterized LOC109366145
LOC100548805	0.659605	1.57965	0.000305748	0.010759	7	LOC100548805	protein_coding	XM_019617376.1	myosin X-like
LOC100547857	0.459231	1.37481	0.000307044	0.0107618	30	CERS1	protein_coding	XM_003213291.3	ceramide synthase 1%2C transcript variant X4
LOC100544730	0.594799	1.51026	0.000306761	0.0107618	17	CIT	protein_coding	XM_010720465.2	citron rho-interacting serine/threonine kinase
LOC100539450	-0.390579	-1.31092	0.000309803	0.0107942	4	MRPS26	protein_coding	XM_010710574.2	mitochondrial ribosomal protein S26
LOC100550903	-0.338222	-1.2642	0.000309556	0.0107942	5	CNIH1	protein_coding	XM_010712132.2	cornichon family AMPA receptor auxiliary protein 1
LOC104911737	0.461143	1.37663	0.000309558	0.0107942	7	LOC104911737	protein_coding	XM_010713755.2	mitogen-activated protein kinase kinase kinase MLT-like
LOC100539530	0.212491	1.15869	0.000311571	0.0108345	23	LOC100539530	protein_coding	XM_010722811.2	cyclin-dependent kinase 11B%2C transcript variant X1
LOC100551178	0.292887	1.22509	0.000312661	0.010851	21	RPS6KB1	protein_coding	XM_010722046.2	ribosomal protein S6 kinase B1
LOC104909418	-0.442506	-1.35896	0.000314357	0.0108885	1	ANKRD42	protein_coding	XM_010706225.2	ankyrin repeat domain 42
LOC104916078	-0.562919	-1.47726	0.000318225	0.0109794	NW_011134344.1	BLOC1S1	protein_coding	XM_019611180.1	biogenesis of lysosomal organelles complex 1 subunit 1
LOC104909964	0.611694	1.52805	0.000317994	0.0109794	2	LOC104909964	protein_coding	XM_010707878.2	dystonin-like
LOC104916083	-0.724903	-1.65279	0.000320592	0.011018	NW_011134407.1	LOC104916083	protein_coding	XM_010727058.2	EGF-containing fibulin-like extracellular matrix protein 2
LOC104911905	1.04471	2.06295	0.000320002	0.011018	8	LOC104911905	lncRNA	XR_002117032.1	uncharacterized LOC104911905%2C transcript variant X2
LOC104915835	-0.740092	-1.67028	0.000322614	0.0110232	NW_011120780.1	LOC104915835	protein_coding	XM_010726768.2	NAD-dependent malic enzyme%2C mitochondrial-like
LOC100544357	-0.71033	-1.63618	0.000322443	0.0110232	21	HSPB1	protein_coding	XM_003211698.3	heat shock protein family B (small) member 1
LOC104914171	0.343198	1.26857	0.00032204	0.0110232	23	LOC104914171	protein_coding	XM_010722874.2	eukaryotic translation initiation factor 4 gamma 3-like
LOC100547514	0.452639	1.36854	0.000323263	0.011024	2	KIF26B	protein_coding	XM_010706846.2	kinesin family member 26B
LOC104916040	-0.641665	-1.56013	0.00032474	0.0110531	NW_011131386.1	LOC104916040	protein_coding	XM_010727012.2	3-beta-hydroxysteroid-Delta(8)%2CDelta(7)-isomerase-like
LOC104917433	0.293346	1.22548	0.000326774	0.0111009	1	LOC104917433	protein_coding	XM_010728671.2	dnaJ homolog subfamily C member 3-like
LOC5848012	-0.482939	-1.39759	0.000328879	0.0111296	MT	COX1	protein_coding		cytochrome c oxidase subunit I
LOC100548040	-0.295965	-1.22771	0.000328413	0.0111296	19	C19H9orf69	protein_coding	XM_003207845.3	chromosome 19 C9orf69 homolog%2C transcript variant X2
LOC100550082	0.277887	1.21242	0.000332762	0.0112395	4	PDS5A	protein_coding	XM_010710273.2	PDS5 cohesin associated factor A
LOC100541947	-0.572035	-1.48662	0.000335188	0.0112894	29	LOC100541947	protein_coding	XM_003213031.3	cytochrome b561
LOC100545663	-0.472454	-1.38747	0.000335517	0.0112894	NW_011217721.1	ATP5D	protein_coding	XM_010728416.2	ATP synthase%2C H+ transporting%2C mitochondrial F1 complex%2C delta subunit
LOC104910403	-0.873866	-1.83257	0.000337536	0.0113203	1	LOC104910403	lncRNA	XR_002113037.1	uncharacterized LOC104910403%2C transcript variant X1
LOC104916115	-0.311442	-1.24095	0.000338358	0.0113203	NW_011134884.1	LOC104916115	protein_coding	XM_010727097.2	ceramide synthase 2-like
LOC100545587	0.538735	1.4527	0.000338327	0.0113203	9	LRCH2	protein_coding	XM_019618029.1	leucine rich repeats and calponin homology domain containing 2
LOC100549845	0.612236	1.52863	0.000345646	0.0115422	17	TMEM132C	protein_coding	XM_019621002.1	transmembrane protein 132C
LOC104913373	0.460318	1.37585	0.000347346	0.0115771	16	LOC104913373	protein_coding	XM_010719433.1	protein CLEC16A-like
LOC104911986	-0.316459	-1.24527	0.00034955	0.0116286	8	LOC104911986	protein_coding	XM_010714592.2	V-type proton ATPase subunit e 2
LOC104914030	0.26184	1.19901	0.000351801	0.0116815	22	OGFR	protein_coding	XM_019622220.1	opioid growth factor receptor%2C transcript variant X1
LOC100540557	0.478518	1.39331	0.000353774	0.011725	19	PAPPA	protein_coding	XM_010720813.2	pappalysin 1%2C transcript variant X1
LOC100541591	0.316532	1.24533	0.000356028	0.0117776	1	ITSN1	protein_coding	XM_010723076.2	intersectin 1
LOC104909483	-0.669216	-1.59021	0.000357135	0.0117776	2	LOC104909483	protein_coding	XM_019612505.1	outer dense fiber protein 3-like%2C transcript variant X1
LOC100541858	0.785246	1.72339	0.000358028	0.0117776	3	LOC100541858	protein_coding	XM_019614148.1	protein CBFA2T1
LOC109364129	1.19925	2.2962	0.000357689	0.0117776	Z	LOC109364129	lncRNA	XR_002110156.1	uncharacterized LOC109364129%2C transcript variant X2
LOC100549731	-0.70009	-1.62461	0.000361438	0.0118677	8	ENO4	protein_coding	XM_010714816.2	enolase family member 4
LOC100550664	-0.326144	-1.25366	0.000365675	0.0119845	21	YWHAE	protein_coding	XM_010721731.2	tyrosine 3-monooxygenase/tryptophan 5-monooxygenase activation protein epsilon%2C transcript variant X2
LOC100539672	0.328911	1.25607	0.000366478	0.0119886	14	PLXNA1	protein_coding	XM_019620119.1	plexin A1
LOC109364375	-0.62095	-1.53789	0.000369679	0.0120709	NW_011118199.1	LOC109364375	protein_coding	XM_019611020.1	NAD-dependent malic enzyme%2C mitochondrial-like
LOC104914158	-1.15897	-2.23298	0.000379991	0.0123848	1	LOC104914158	lncRNA	XR_002119998.1	uncharacterized LOC104914158%2C transcript variant X1
LOC100542004	0.303444	1.23409	0.000385173	0.0125305	1	LOC100542004	protein_coding	XM_019612085.1	CWF19-like protein 2
LOC104917145	0.468418	1.38359	0.000397904	0.0129209	NW_011216724.1	LOC104917145	protein_coding	XM_019611808.1	alpha-mannosidase 2-like
LOC109367445	0.524999	1.43893	0.000399558	0.0129508	4	LOC109367445	protein_coding	XM_019615028.1	exocyst complex component 6B-like
LOC100550067	0.245747	1.18571	0.000401874	0.013002	1	PACSIN2	protein_coding	XM_010715364.2	protein kinase C and casein kinase substrate in neurons 2%2C transcript variant X2
LOC100546873	-0.432635	-1.3497	0.00040434	0.0130579	15	SPARC	protein_coding	XM_010719154.2	secreted protein acidic and cysteine rich
LOC104912978	0.314708	1.24376	0.000415221	0.0133848	13	LOC104912978	protein_coding	XM_010717861.2	enhancer of mRNA-decapping protein 4-like
LOC100538938	0.28888	1.22169	0.000416991	0.0134174	6	ZEB1	protein_coding	XM_019616322.1	zinc finger E-box binding homeobox 1%2C transcript variant X2
LOC100550343	0.541196	1.45518	0.000419891	0.0134861	8	RTKN2	protein_coding	XM_010714235.2	rhotekin 2
LOC100543504	-0.286704	-1.21985	0.000421024	0.013498	1	C1H12orf73	protein_coding	XM_003202375.3	chromosome 1 C12orf73 homolog
LOC104915006	0.579731	1.49457	0.00042263	0.0135249	Z	LOC104915006	protein_coding	XM_019610456.1	transcription factor RFX3
LOC100548773	-0.329984	-1.257	0.000426509	0.0136244	25	LOC100548773	protein_coding	XM_019622742.1	histone-binding protein RBBP4
LOC100546324	0.657833	1.57771	0.000434095	0.0138417	2	LOC100546324	protein_coding	XM_010706375.2	ubiquitin carboxyl-terminal hydrolase 34-like
LOC109363715	1.12075	2.1746	0.000437439	0.0139232	30	LOC109363715	lncRNA	XR_002109517.1	uncharacterized LOC109363715
LOC104914273	-0.391303	-1.31158	0.00043843	0.0139296	25	LOC104914273	protein_coding	XM_010723284.2	tubulin-folding cofactor B-like
LOC100550176	-0.910324	-1.87947	0.000442438	0.01399	2	SPATA17	protein_coding	XM_019612661.1	spermatogenesis associated 17%2C transcript variant X1
LOC104913503	-0.398068	-1.31774	0.000442707	0.01399	16	BRI3	protein_coding	XM_010719856.2	brain protein I3
LOC100539421	0.272023	1.2075	0.000442398	0.01399	24	LOC100539421	protein_coding	XM_010723047.2	AP2-associated protein kinase 1
LOC100542265	0.765853	1.70038	0.000445686	0.014059	2	BIRC6	protein_coding	XM_019613499.1	baculoviral IAP repeat containing 6
LOC104910373	0.94667	1.92742	0.000447082	0.0140779	3	LOC104910373	protein_coding	XM_010709043.2	zinc finger homeobox protein 4-like%2C transcript variant X1
LOC100546845	0.37058	1.29287	0.000450807	0.0141699	1	POLA1	protein_coding	XM_019622071.1	DNA polymerase alpha 1%2C catalytic subunit
LOC100546762	0.312637	1.24198	0.000456897	0.0143359	12	LRRK1	protein_coding	XM_010717556.2	leucine rich repeat kinase 1%2C transcript variant X4
LOC100548207	-0.46434	-1.37969	0.000458923	0.0143487	19	RPL12	protein_coding	XM_003211181.2	ribosomal protein L12
LOC100538381	0.192851	1.14302	0.000459742	0.0143487	9	ATP11C	protein_coding	XM_010715223.1	ATPase phospholipid transporting 11C%2C transcript variant X4
LOC100545961	0.343181	1.26855	0.000459662	0.0143487	21	SPECC1	protein_coding	XM_010722095.2	sperm antigen with calponin homology and coiled-coil domains 1%2C transcript variant X1
LOC104914632	-0.453511	-1.36937	0.000462688	0.0144151	29	EIF1	protein_coding	XM_010724729.1	eukaryotic translation initiation factor 1
LOC100545394	0.199343	1.14818	0.000465765	0.0144855	26	NFRKB	protein_coding	XM_003212663.3	nuclear factor related to kappaB binding protein%2C transcript variant X1
LOC100547759	-0.419764	-1.33771	0.00047305	0.0146091	29	DAD1	protein_coding	XM_003212988.3	defender against cell death 1
LOC100550773	0.296025	1.22776	0.000472752	0.0146091	20	MBTD1	protein_coding	XM_019621783.1	mbt domain containing 1%2C transcript variant X2
LOC100538750	0.31606	1.24493	0.000471756	0.0146091	17	CABIN1	protein_coding	XM_019621100.1	calcineurin binding protein 1%2C transcript variant X7
LOC104909751	0.393321	1.31341	0.000472912	0.0146091	2	LOC104909751	protein_coding	XM_010707288.2	AT-rich interactive domain-containing protein 1B-like%2C transcript variant X1
LOC100548723	0.326399	1.25388	0.000479112	0.0147705	26	ARHGEF12	protein_coding	XM_010723659.2	Rho guanine nucleotide exchange factor 12%2C transcript variant X2
LOC100550144	-0.200657	-1.14922	0.000480931	0.0148008	7	NAA20	protein_coding	XM_019617412.1	N(alpha)-acetyltransferase 20%2C NatB catalytic subunit
LOC104915866	-0.597248	-1.51283	0.000482906	0.0148357	NW_011122970.1	MRPL52	protein_coding	XM_010726817.2	mitochondrial ribosomal protein L52
LOC109369119	0.679886	1.60201	0.000484557	0.0148606	9	LOC109369119	lncRNA	XR_002117792.1	uncharacterized LOC109369119%2C transcript variant X1
LOC100547583	0.350899	1.27536	0.000486826	0.0149043	8	PDCD4	protein_coding	XM_010714700.2	programmed cell death 4%2C transcript variant X1
LOC104915813	0.580854	1.49573	0.00048826	0.0149223	NW_011119742.1	LOC104915813	protein_coding	XM_010726739.2	histone-lysine N-methyltransferase 2D-like
LOC100547606	0.311161	1.24071	0.000495616	0.0150431	Z	KIAA1328	protein_coding	XM_019610304.1	KIAA1328 ortholog%2C transcript variant X5
LOC100547508	0.378102	1.29963	0.000493707	0.0150431	1	ZBTB21	protein_coding	XM_010723888.2	zinc finger and BTB domain containing 21%2C transcript variant X10
LOC104914061	0.444454	1.3608	0.000495192	0.0150431	22	LOC104914061	protein_coding	XM_010722516.2	protein kinase C-binding protein 1-like
LOC100538773	1.0424	2.05966	0.000495066	0.0150431	1	LOC100538773	protein_coding	XM_019612217.1	FRAS1-related extracellular matrix protein 2-like
LOC109366277	-0.39166	-1.3119	0.000499185	0.0151254	2	LOC109366277	lncRNA	XR_002112509.1	uncharacterized LOC109366277
LOC100544077	0.674712	1.59628	0.000504318	0.0152547	3	PREX2	protein_coding	XM_010708988.2	phosphatidylinositol-3%2C4%2C5-trisphosphate dependent Rac exchange factor 2
LOC100548924	-0.604937	-1.52091	0.000505737	0.0152715	20	TMEM100	protein_coding	XM_010721581.1	transmembrane protein 100
LOC100546703	-0.630329	-1.54792	0.000506912	0.0152809	3	SQLE	protein_coding	XM_003205275.3	squalene epoxidase
LOC104913966	-0.449183	-1.36527	0.000511995	0.0154078	21	DHRS13	protein_coding	XM_019621870.1	dehydrogenase/reductase 13
LOC100541375	-0.418038	-1.33611	0.000516191	0.0155077	18	RACK1	protein_coding	XM_003211143.3	receptor for activated C kinase 1
LOC100541020	0.459765	1.37532	0.000517752	0.0155282	24	DOCK5	protein_coding	XM_019622587.1	dedicator of cytokinesis 5
LOC100544963	-0.205254	-1.15289	0.000520315	0.0155786	5	JKAMP	protein_coding	XM_003206789.3	JNK1/MAPK8-associated membrane protein
LOC100550334	0.335615	1.26192	0.000530379	0.015853	5	DAGLA	protein_coding	XM_019615286.1	diacylglycerol lipase alpha%2C transcript variant X2
LOC104914991	1.17145	2.25239	0.000532602	0.0158926	Z	LOC104914991	lncRNA	XR_002109873.1	uncharacterized LOC104914991
LOC100541771	-0.448291	-1.36442	0.000536488	0.0159815	13	IMP4	protein_coding	XM_010717720.2	IMP4 homolog%2C U3 small nucleolar ribonucleoprotein
LOC100545682	0.300674	1.23172	0.000542867	0.0161444	7	CLASP1	protein_coding	XM_019617407.1	cytoplasmic linker associated protein 1
LOC100550083	0.411242	1.32983	0.000545144	0.0161577	5	NAV2	protein_coding	XM_003206105.3	neuron navigator 2%2C transcript variant X7
LOC100540511	0.446572	1.3628	0.000544815	0.0161577	Z	LOC100540511	protein_coding	XM_019610224.1	leucyl-cystinyl aminopeptidase-like
LOC100539302	-0.603491	-1.51939	0.000546241	0.0161631	6	LOC100539302	protein_coding	XM_019616736.1	death domain-containing membrane protein NRADD-like
LOC100547854	-0.532783	-1.44672	0.000550995	0.0162765	22	PPDPF	protein_coding	XM_010722400.2	pancreatic progenitor cell differentiation and proliferation factor%2C transcript variant X2
LOC100549733	0.290989	1.22348	0.000552608	0.0162969	10	MAST2	protein_coding	XM_010716314.1	microtubule associated serine/threonine kinase 2
LOC109363691	-0.804286	-1.74628	0.000554605	0.0163285	5	LOC109363691	protein_coding	XM_019615315.1	interferon-induced transmembrane protein 3-like
LOC100548578	0.384926	1.30579	0.000558609	0.016419	1	LOC100548578	protein_coding	XM_010713350.2	transcription intermediary factor 1-alpha
LOC100546312	0.341284	1.26688	0.000559704	0.0164239	15	LOC100546312	protein_coding	XM_010719271.2	protein Jade-2-like%2C transcript variant X3
LOC104917114	-0.493578	-1.40793	0.000564422	0.0165075	NW_011216452.1	LOC104917114	protein_coding	XM_019611790.1	fructose-bisphosphate aldolase A-like%2C transcript variant X1
LOC100538699	0.216814	1.16216	0.000564264	0.0165075	17	SBNO1	protein_coding	XM_010720090.2	strawberry notch homolog 1%2C transcript variant X1
LOC100550244	0.256481	1.19456	0.000568326	0.0165151	8	MGEA5	protein_coding	XM_019617964.1	meningioma expressed antigen 5 (hyaluronidase)
LOC100539360	0.393024	1.31314	0.000567071	0.0165151	9	PAK3	protein_coding	XM_003208437.3	p21 (RAC1) activated kinase 3
LOC104915844	0.429833	1.34708	0.000569014	0.0165151	NW_011121781.1	LOC104915844	protein_coding	XM_010726779.2	E3 ubiquitin-protein ligase HUWE1-like
LOC104909993	0.471551	1.3866	0.000565651	0.0165151	2	LOC104909993	lncRNA	XR_792721.2	uncharacterized LOC104909993%2C transcript variant X1
LOC104912816	0.751524	1.68357	0.000569358	0.0165151	12	LOC104912816	protein_coding	XM_019619408.1	thrombospondin type-1 domain-containing protein 4-like
LOC104912391	0.367103	1.28976	0.000572097	0.0165674	10	LOC104912391	protein_coding	XM_019618641.1	rab GTPase-activating protein 1-like
LOC104915967	-0.590162	-1.50542	0.000575727	0.0165693	NW_011128358.1	LOC104915967	protein_coding	XM_019611125.1	transmembrane protein 198-like%2C transcript variant X1
LOC104917095	-0.564647	-1.47903	0.000573297	0.0165693	NW_011216267.1	SHISA4	protein_coding	XM_010728185.1	shisa family member 4
LOC100544284	-0.365084	-1.28796	0.000578048	0.0165693	4	ANAPC10	protein_coding	XM_003205418.3	anaphase promoting complex subunit 10%2C transcript variant X1
LOC100543832	-0.289574	-1.22228	0.000575959	0.0165693	8	EIF3F	protein_coding	XM_019617946.1	eukaryotic translation initiation factor 3 subunit F
LOC104909369	-0.254116	-1.1926	0.000579965	0.0165693	3	LOC104909369	protein_coding	XM_019614114.1	double-stranded RNA-binding protein Staufen homolog 2-like%2C transcript variant X1
LOC100547629	0.303202	1.23388	0.000576952	0.0165693	4	UVSSA	protein_coding	XM_010710626.2	UV stimulated scaffold protein A%2C transcript variant X3
LOC104913026	0.314013	1.24316	0.000579934	0.0165693	13	LOC104913026	protein_coding	XM_019619650.1	enhancer of mRNA-decapping protein 4-like
LOC100544416	0.315903	1.24479	0.000578285	0.0165693	21	TAOK1	protein_coding	XM_010722117.1	TAO kinase 1
LOC109367476	0.95307	1.93599	0.000580607	0.0165693	4	LOC109367476	lncRNA	XR_002114658.1	uncharacterized LOC109367476
LOC104910680	0.618593	1.53538	0.000583728	0.0166315	4	LOC104910680	protein_coding	XM_010709844.2	WD repeat and FYVE domain-containing protein 3-like
LOC100544833	-0.267707	-1.20389	0.000586118	0.0166727	22	CHMP4B	protein_coding	XM_010722289.1	charged multivesicular body protein 4B
LOC100542860	-0.47368	-1.38865	0.000587827	0.0166833	14	LOC100542860	protein_coding	XM_003209975.3	cytochrome b561 domain-containing protein 2
LOC100542427	0.485845	1.40041	0.000588376	0.0166833	5	LOC100542427	protein_coding	XM_010710936.2	myotubularin-related protein 13-like
LOC100540024	-0.582779	-1.49773	0.000589973	0.0167017	10	COLGALT2	protein_coding	XM_010715838.2	collagen beta(1-O)galactosyltransferase 2
LOC100548156	-0.288682	-1.22152	0.00059506	0.016771	16	LOC100548156	protein_coding	XM_010719776.1	ras-related C3 botulinum toxin substrate 1
LOC100540507	0.348951	1.27363	0.000595497	0.016771	26	GRAMD1B	protein_coding	XM_010723640.2	GRAM domain containing 1B%2C transcript variant X5
LOC100549247	0.445333	1.36163	0.000595592	0.016771	1	LOC100549247	protein_coding	XM_010721615.2	ATP-binding cassette sub-family D member 2
LOC100549418	0.457269	1.37294	0.000596217	0.016771	6	ADAM22	protein_coding	XM_019616768.1	ADAM metallopeptidase domain 22
LOC100544538	-0.511069	-1.42511	0.000598566	0.0168103	2	ACYP2	protein_coding	XM_019612489.1	acylphosphatase 2%2C transcript variant X2
LOC100546966	0.431251	1.3484	0.000601433	0.016864	10	CAMSAP2	protein_coding	XM_010715658.2	calmodulin regulated spectrin associated protein family member 2%2C transcript variant X1
LOC100545199	0.235536	1.17734	0.000607506	0.0169535	1	APPL2	protein_coding	XM_010712451.2	adaptor protein%2C phosphotyrosine interacting with PH domain and leucine zipper 2%2C transcript variant X2
LOC100547655	0.243393	1.18377	0.000605724	0.0169535	29	DHX8	protein_coding	XM_010724559.2	DEAH-box helicase 8
LOC104910032	0.252161	1.19099	0.00060663	0.0169535	2	LOC104910032	protein_coding	XM_019613356.1	nuclear GTPase SLIP-GC-like
LOC100549409	0.170917	1.12577	0.00061061	0.0169598	2	ADAM17	protein_coding	XM_010707921.2	ADAM metallopeptidase domain 17
LOC100545574	0.391335	1.31161	0.000609662	0.0169598	4	ATP10D	protein_coding	XM_010710209.2	ATPase phospholipid transporting 10D (putative)
LOC109369968	0.965233	1.95238	0.000608884	0.0169598	14	LOC109369968	lncRNA	XR_002119675.1	uncharacterized LOC109369968
LOC104916070	-0.374078	-1.29601	0.000611996	0.0169716	NW_011134290.1	LOC104916070	protein_coding	XM_010727036.2	programmed cell death protein 4-like
LOC104914713	-0.559086	-1.47334	0.000616033	0.0170301	30	LOC104914713	protein_coding	XM_010725050.2	splicing factor%2C proline- and glutamine-rich-like
LOC664713	0.381548	1.30274	0.000615984	0.0170301	5	PLCB2	protein_coding	NM_001303201.1	phospholipase C beta 2
LOC100541611	0.310128	1.23982	0.000621665	0.0171589	6	CSRNP1	protein_coding	XM_010712333.2	cysteine and serine rich nuclear protein 1%2C transcript variant X2
LOC100543351	-0.524427	-1.43836	0.000627677	0.0172978	1	ALOX5AP	protein_coding	XM_003203398.3	arachidonate 5-lipoxygenase activating protein
LOC104911206	-0.745031	-1.67601	0.000633976	0.0173908	5	SAMD15	protein_coding	XM_010711772.2	sterile alpha motif domain containing 15
LOC100541256	-0.424677	-1.34227	0.000634987	0.0173908	10	GLRX2	protein_coding	XM_010715678.2	glutaredoxin 2%2C transcript variant X2
LOC104913171	-0.416771	-1.33494	0.000633021	0.0173908	14	JAGN1	protein_coding	XM_010718593.2	jagunal homolog 1
LOC100545395	0.46852	1.38369	0.000634827	0.0173908	Z	RICTOR	protein_coding	XM_019610171.1	RPTOR independent companion of MTOR complex 2
LOC104909998	0.533712	1.44765	0.000643396	0.0175938	2	LOC104909998	protein_coding	XM_010707947.2	kinase D-interacting substrate of 220 kDa-like
LOC100545857	-0.693317	-1.617	0.000654537	0.0178708	NW_011098143.1	NR1I3	protein_coding	XM_010726394.2	nuclear receptor subfamily 1 group I member 3
LOC100549871	0.347166	1.27206	0.000655688	0.0178746	2	KIDINS220	protein_coding	XM_019613603.1	kinase D interacting substrate 220
LOC104909273	-0.457864	-1.37351	0.000658619	0.0179268	30	PLVAP	protein_coding	XM_010724994.2	plasmalemma vesicle associated protein
LOC100546913	-0.758405	-1.69162	0.000661549	0.017957	10	LOC100546913	protein_coding	XM_010716185.2	selenoprotein Pb%2C transcript variant X1
LOC100546626	0.303853	1.23444	0.000661759	0.017957	1	NAMPT	protein_coding	XM_019622306.1	nicotinamide phosphoribosyltransferase%2C transcript variant X1
LOC100548771	-0.450912	-1.3669	0.000666438	0.0180352	22	NKAIN4	protein_coding	XM_010722412.2	Sodium/potassium transporting ATPase interacting 4%2C transcript variant X3
LOC100551479	0.282649	1.21643	0.000666686	0.0180352	14	MITF	protein_coding	XM_003210181.3	melanogenesis associated transcription factor%2C transcript variant X2
LOC100538538	-0.536154	-1.4501	0.000673111	0.0180433	12	LOC100538538	protein_coding	XM_010717709.2	creatine kinase U-type%2C mitochondrial
LOC100541425	-0.280686	-1.21477	0.000671737	0.0180433	22	FKBP1A	protein_coding	XM_019622185.1	FK506 binding protein 1A
LOC104911813	0.530444	1.44437	0.00067259	0.0180433	7	LOC104911813	protein_coding	XM_019617264.1	protein TANC1-like
LOC104914684	0.531517	1.44545	0.000669131	0.0180433	30	LOC104914684	protein_coding	XM_019609956.1	protein ENL-like
LOC104916880	0.751241	1.68324	0.000670362	0.0180433	NW_011211698.1	LOC104916880	protein_coding	XM_010727915.2	neuroblast differentiation-associated protein AHNAK-like
LOC104914637	1.12726	2.18444	0.000672901	0.0180433	30	LOC104914637	protein_coding	XM_010724747.2	fibrillin-1-like
LOC100543044	-0.342618	-1.26806	0.00067559	0.0180823	NW_011217707.1	POLR2I	protein_coding	XM_003204933.3	RNA polymerase II subunit I
LOC100542212	-0.662946	-1.58331	0.000686975	0.0183592	2	ACTA1	protein_coding	XM_010707017.2	actin%2C alpha 1%2C skeletal muscle
LOC100545688	0.344753	1.26993	0.000690317	0.0183928	13	NFATC3	protein_coding	XM_010717818.2	nuclear factor of activated T-cells 3%2C transcript variant X2
LOC100542329	0.583968	1.49897	0.000689855	0.0183928	10	DENND1B	protein_coding	XM_019618367.1	DENN domain containing 1B
LOC104910917	0.319854	1.2482	0.000693103	0.0184288	4	LOC104910917	protein_coding	XM_010710665.2	DNA-directed RNA polymerase I subunit RPA1-like
LOC104915189	0.486768	1.4013	0.000693752	0.0184288	Z	LOC104915189	protein_coding	XM_010725924.2	chromodomain-helicase-DNA-binding protein 1-like
LOC104911420	0.67734	1.59919	0.000694977	0.0184336	6	LOC104911420	lncRNA	XR_793901.2	uncharacterized LOC104911420%2C transcript variant X1
LOC100550019	-0.256235	-1.19436	0.000696451	0.018445	1	EIF1AX	protein_coding	XM_019612013.1	eukaryotic translation initiation factor 1A%2C X-linked
LOC100550181	0.212611	1.15878	0.000699844	0.018487	3	UBR5	protein_coding	XM_010709189.2	ubiquitin protein ligase E3 component n-recognin 5%2C transcript variant X7
LOC100547615	0.315842	1.24474	0.000700132	0.018487	1	IL17RA	protein_coding	XM_019611558.1	interleukin 17 receptor A
LOC100545868	0.231213	1.17382	0.000705534	0.0186019	1	RBM26	protein_coding	XM_019610551.1	RNA binding motif protein 26%2C transcript variant X1
LOC100541051	-0.37515	-1.29697	0.000707223	0.0186186	7	NIF3L1	protein_coding	XM_003207491.3	NGG1 interacting factor 3 like 1%2C transcript variant X1
LOC100538961	-0.885455	-1.84735	0.000721325	0.0189616	26	USP2	protein_coding	XM_019623038.1	ubiquitin specific peptidase 2%2C transcript variant X1
LOC100540834	-1.02629	-2.03677	0.000723642	0.0189765	10	LOC100540834	protein_coding	XM_010715727.2	putative dimethylaniline monooxygenase [N-oxide-forming] 6
LOC100548408	0.378392	1.29989	0.000724041	0.0189765	Z	FECH	protein_coding	XM_010725123.2	ferrochelatase
LOC100550025	0.342336	1.26781	0.00072761	0.0190418	3	ATXN1	protein_coding	XM_010708325.2	ataxin 1%2C transcript variant X1
LOC104911266	-1.10067	-2.14454	0.000731495	0.0190814	5	DIO3	protein_coding	XM_010712037.2	iodothyronine deiodinase 3
LOC100549355	0.48454	1.39914	0.000730261	0.0190814	3	NDC80	protein_coding	XM_010708720.2	NDC80%2C kinetochore complex component%2C transcript variant X3
LOC104913092	0.682155	1.60453	0.000732361	0.0190814	14	LOC104913092	lncRNA	XR_002119529.1	uncharacterized LOC104913092%2C transcript variant X1
LOC100549612	0.416392	1.33459	0.000745186	0.0193869	2	LOC100549612	protein_coding	XM_010708033.2	interferon-induced very large GTPase 1%2C transcript variant X2
LOC100538554	-0.783569	-1.72138	0.000772531	0.0200688	25	LOC100538554	protein_coding	XM_003212621.3	protein FAM49A-like
LOC104916910	-0.38254	-1.30363	0.000781246	0.020206	NW_011212302.1	LOC104916910	protein_coding	XM_010727969.2	retinoic acid receptor RXR-beta-like%2C transcript variant X1
LOC100545947	0.315621	1.24455	0.000780157	0.020206	11	LOC100545947	protein_coding	XM_010716624.2	UDP-glucose:glycoprotein glucosyltransferase 1
LOC104917040	0.356827	1.28061	0.000779837	0.020206	NW_011215095.1	LOC104917040	protein_coding	XM_010728108.2	chromodomain-helicase-DNA-binding protein 8-like
LOC100550363	-0.504646	-1.41878	0.00078599	0.020299	28	LOC100550363	protein_coding	XM_010724026.2	alpha-1%2C3-mannosyl-glycoprotein 4-beta-N-acetylglucosaminyltransferase C%2C transcript variant X2
LOC100543105	0.217993	1.16311	0.000789157	0.020351	11	U2SURP	protein_coding	XM_010716390.2	U2 snRNP associated SURP domain containing%2C transcript variant X2
LOC100544342	0.192965	1.14311	0.00079336	0.0204296	7	DIP2A	protein_coding	XM_010713144.2	disco interacting protein 2 homolog A%2C transcript variant X2
LOC100542334	-0.26615	-1.20259	0.000797357	0.0204848	12	PARP16	protein_coding	XM_019619288.1	poly(ADP-ribose) polymerase family member 16
LOC104913459	0.950987	1.93319	0.000797823	0.0204848	16	LOC104913459	protein_coding	XM_010719717.2	sorting nexin-29-like
LOC104914269	0.487854	1.40236	0.000802002	0.0205622	25	HIVEP3	protein_coding	XM_010723276.2	human immunodeficiency virus type I enhancer binding protein 3%2C transcript variant X1
LOC100544595	0.265372	1.20195	0.00080566	0.0206261	3	KIAA1429	protein_coding	XM_003205183.3	KIAA1429 ortholog
LOC104915307	0.21748	1.1627	0.000809593	0.0206968	Z	TOPORS	protein_coding	XM_010726149.2	TOP1 binding arginine/serine rich protein
LOC100541054	-0.25464	-1.19304	0.000821887	0.0208961	8	AP3M1	protein_coding	XM_010714375.2	adaptor related protein complex 3 mu 1 subunit
LOC100551431	-0.25267	-1.19141	0.000822462	0.0208961	22	SERINC3	protein_coding	XM_003211978.3	serine incorporator 3
LOC100547822	-0.252398	-1.19119	0.000822515	0.0208961	1	SHISA2	protein_coding	XM_010728973.2	shisa family member 2
LOC100550275	0.51563	1.42962	0.000823306	0.0208961	2	FAXC	protein_coding	XM_010707586.2	failed axon connections homolog%2C transcript variant X2
LOC100541326	0.573367	1.48799	0.000820911	0.0208961	24	LOC100541326	protein_coding	XM_010723060.2	zinc metalloproteinase-disintegrin-like MTP4
LOC100542288	-0.463014	-1.37842	0.000826987	0.0209594	14	LHFPL4	protein_coding	XM_010718581.1	lipoma HMGIC fusion partner-like 4%2C transcript variant X2
LOC100541204	-0.375818	-1.29758	0.000834853	0.0211285	7	CTDSP1	protein_coding	XM_019617366.1	CTD small phosphatase 1
LOC100539778	-0.64589	-1.5647	0.000836908	0.0211502	16	ARHGDIG	protein_coding	XM_010719391.2	Rho GDP dissociation inhibitor gamma
LOC109369345	0.62936	1.54688	0.000838534	0.021161	10	LOC109369345	lncRNA	XR_002118302.1	uncharacterized LOC109369345
LOC100542867	-0.326948	-1.25436	0.000844443	0.0212192	20	SUMO2	protein_coding	XM_010721697.2	small ubiquitin-like modifier 2
LOC100549282	0.25409	1.19258	0.000844222	0.0212192	17	HECTD4	protein_coding	XM_010720191.2	HECT domain E3 ubiquitin protein ligase 4%2C transcript variant X4
LOC109369314	0.35967	1.28313	0.000844153	0.0212192	10	LOC109369314	lncRNA	XR_002118231.1	uncharacterized LOC109369314%2C transcript variant X2
LOC100539565	0.414644	1.33297	0.000851825	0.0213743	12	LOC100539565	protein_coding	XM_019619428.1	talin-2%2C transcript variant X3
LOC100547664	0.375566	1.29735	0.000860205	0.0215539	1	LOC100547664	protein_coding	XM_010728861.2	leucine-rich repeat and calponin homology domain-containing protein 1
LOC100539169	0.228547	1.17165	0.000868113	0.0216599	22	LOC100539169	protein_coding	XM_010722226.2	chromodomain-helicase-DNA-binding protein 6
LOC104913384	0.35122	1.27564	0.000867799	0.0216599	16	LOC104913384	protein_coding	XM_010719459.2	centriolar coiled-coil protein of 110 kDa-like%2C transcript variant X5
LOC109370880	0.524567	1.4385	0.000866312	0.0216599	23	LOC109370880	lncRNA	XR_002121380.1	uncharacterized LOC109370880
LOC100545454	-0.260567	-1.19795	0.000873511	0.0217639	29	RAB5C	protein_coding	XM_003213125.3	RAB5C%2C member RAS oncogene family
LOC100550601	-0.882267	-1.84327	0.000878521	0.0217659	10	LOC100550601	protein_coding	XM_019618581.1	dimethylaniline monooxygenase [N-oxide-forming] 2%2C transcript variant X2
LOC100546644	0.193771	1.14375	0.000876734	0.0217659	4	ANKRD17	protein_coding	XM_019614569.1	ankyrin repeat domain 17%2C transcript variant X5
LOC104914739	0.206347	1.15376	0.000878447	0.0217659	Z	MALT1	protein_coding	XM_010725132.2	MALT1 paracaspase
LOC109367357	0.882411	1.84345	0.000877874	0.0217659	4	LOC109367357	protein_coding	XM_019614863.1	protein furry homolog-like
LOC100550024	0.531457	1.44539	0.000886827	0.0219409	2	KCNQ5	protein_coding	XM_010707736.2	potassium voltage-gated channel subfamily Q member 5%2C transcript variant X2
LOC100549002	0.262854	1.19985	0.000889468	0.0219755	4	ABHD18	protein_coding	XM_003205446.3	abhydrolase domain containing 18
LOC100544921	-0.219069	-1.16398	0.000891141	0.021986	13	FAM96B	protein_coding	XM_003209823.3	family with sequence similarity 96 member B
LOC104917525	1.1022	2.14682	0.000894889	0.0220477	1	LOC104917525	protein_coding	XM_019612062.1	diacylglycerol kinase eta-like
LOC100545803	0.186841	1.13827	0.000897575	0.0220831	14	DCAF1	protein_coding	XM_010718289.2	DDB1 and CUL4 associated factor 1%2C transcript variant X3
LOC104915327	0.381416	1.30262	0.000899282	0.0220943	1	LOC104915327	protein_coding	XM_019621900.1	ribosomal protein S6 kinase alpha-3-like%2C transcript variant X1
LOC100550097	0.282973	1.2167	0.000902522	0.0221431	12	SCAPER	protein_coding	XM_010717406.1	S-phase cyclin A associated protein in the ER
LOC100539264	-0.584946	-1.49998	0.000908573	0.0221989	22	TCF15	protein_coding	XM_003212067.3	transcription factor 15 (basic helix-loop-helix)
LOC100545669	0.301318	1.23227	0.000907939	0.0221989	1	ZBTB11	protein_coding	XM_010720687.1	zinc finger and BTB domain containing 11
LOC104914165	0.381326	1.30254	0.000909602	0.0221989	23	LOC104914165	protein_coding	XM_019622472.1	arginine-glutamic acid dipeptide repeats protein-like%2C transcript variant X3
LOC100540183	0.617441	1.53415	0.000909822	0.0221989	12	RORA	protein_coding	XM_019619277.1	RAR related orphan receptor A
LOC104914210	0.359382	1.28288	0.000911479	0.0222087	1	LOC104914210	lncRNA	XR_795877.2	uncharacterized LOC104914210
LOC100550782	-0.343706	-1.26901	0.000920534	0.0223964	NW_011212333.1	PPP1CA	protein_coding	XM_010727979.1	protein phosphatase 1 catalytic subunit alpha
LOC104914697	0.467065	1.38229	0.00092172	0.0223964	30	LOC104914697	protein_coding	XM_010724962.2	transcription factor E2-alpha-like%2C transcript variant X1
LOC100549745	-0.633352	-1.55117	0.000928998	0.0224258	22	MYL9	protein_coding	XM_010722218.2	myosin light chain 9
LOC100549132	-0.437928	-1.35466	0.000930823	0.0224258	20	SGSH	protein_coding	XM_019621660.1	N-sulfoglucosamine sulfohydrolase
LOC100546616	-0.406179	-1.32517	0.000931817	0.0224258	19	TMEM203	protein_coding	XM_003211171.3	transmembrane protein 203
LOC100543358	-0.37666	-1.29833	0.000928217	0.0224258	3	MRPL13	protein_coding	XM_003205255.3	mitochondrial ribosomal protein L13
LOC104915988	-0.370975	-1.29323	0.000931391	0.0224258	NW_011128603.1	LOC104915988	protein_coding	XM_010726957.1	UV excision repair protein RAD23 homolog A-like
LOC100546638	-0.241303	-1.18206	0.000925432	0.0224258	2	SRP9	protein_coding	XM_003203825.3	signal recognition particle 9
LOC100545942	0.403538	1.32275	0.000929947	0.0224258	7	KIF5C	protein_coding	XM_019617303.1	kinesin family member 5C
LOC104916701	-0.46672	-1.38196	0.000942168	0.0225826	NW_011193163.1	LOC104916701	protein_coding	XM_010727716.2	reticulon-3-like
LOC5848005	-0.431366	-1.34851	0.000939884	0.0225826	MT	CYTB	protein_coding		cytochrome b
LOC100544736	0.252533	1.1913	0.000941812	0.0225826	28	DSTYK	protein_coding	XM_019623249.1	dual serine/threonine and tyrosine protein kinase%2C transcript variant X1
LOC100544697	-0.322358	-1.25037	0.000946811	0.0226632	2	GPR75	protein_coding	XM_003203649.3	G protein-coupled receptor 75
LOC100545745	-0.487684	-1.40219	0.000960318	0.0229263	12	LOC100545745	protein_coding	XM_010717179.1	cytochrome c oxidase subunit 5A%2C mitochondrial
LOC100549045	-0.341371	-1.26696	0.0009604	0.0229263	1	SMCO4	protein_coding	XM_003203518.3	single-pass membrane protein with coiled-coil domains 4
LOC100545495	-0.37955	-1.30094	0.000963636	0.0229416	15	ABLIM3	protein_coding	XM_010718943.2	actin binding LIM protein family member 3%2C transcript variant X2
LOC104909884	0.53118	1.44511	0.000962541	0.0229416	2	LOC104909884	protein_coding	XM_010707594.2	activating signal cointegrator 1 complex subunit 3-like
LOC100549793	-0.396943	-1.31671	0.000965601	0.0229574	21	ABHD11	protein_coding	XM_019621938.1	abhydrolase domain containing 11%2C transcript variant X2
LOC109370933	-0.567692	-1.48215	0.000971066	0.0230438	25	LOC109370933	protein_coding	XM_019622746.1	RUN and SH3 domain-containing protein 1-like
LOC100539495	0.37033	1.29265	0.000971845	0.0230438	2	LOC100539495	protein_coding	XM_010707872.2	bone morphogenetic protein 5
LOC100538580	-0.549927	-1.46401	0.000981115	0.0232002	6	LOC100538580	protein_coding	XM_010712587.2	lanosterol 14-alpha demethylase
LOC104910435	0.300603	1.23166	0.00098147	0.0232002	3	OXR1	protein_coding	XM_010709237.1	oxidation resistance 1
LOC100548914	0.443642	1.36003	0.000982381	0.0232002	13	LOC100548914	protein_coding	XM_010717795.2	adenylate cyclase type 7
LOC104916033	-0.589677	-1.50491	0.0009852	0.0232047	NW_011131220.1	OSR2	protein_coding	XM_010727002.2	odd-skipped related transciption factor 2
LOC104914217	0.487577	1.40209	0.000983895	0.0232047	24	CDCA2	protein_coding	XM_019622606.1	cell division cycle associated 2%2C transcript variant X2
LOC100547207	0.300025	1.23117	0.000992007	0.023334	2	CNST	protein_coding	XM_003203990.3	consortin%2C connexin sorting protein%2C transcript variant X1
LOC100549770	0.332723	1.25939	0.000995945	0.0233954	4	FAT4	protein_coding	XM_010710090.2	FAT atypical cadherin 4
LOC104911697	0.434594	1.35153	0.00100529	0.0235837	7	LOC104911697	protein_coding	XM_010713663.2	lymphocyte antigen 75-like
LOC100539473	0.300567	1.23163	0.00101848	0.0238613	19	TSC1	protein_coding	XM_019621472.1	tuberous sclerosis 1%2C transcript variant X2
LOC104916333	-0.443486	-1.35989	0.00103942	0.0243196	NW_011151842.1	EXOSC4	protein_coding	XM_010727381.1	exosome component 4
LOC104909304	0.354263	1.27833	0.00104424	0.0243751	10	LOC104909304	protein_coding	XM_019618387.1	rab GTPase-activating protein 1-like
LOC100542153	0.663174	1.58356	0.00104455	0.0243751	1	HGF	protein_coding	XM_010727281.2	hepatocyte growth factor
LOC104917316	-1.27452	-2.41918	0.00104846	0.0244341	NW_011274004.1	LOC104917316	protein_coding	XM_010728501.1	homeobox protein SIX2
LOC100545785	-0.629985	-1.54755	0.00105542	0.0245587	5	WT1	protein_coding	XM_010710689.2	Wilms tumor 1%2C transcript variant X3
LOC104914332	0.248832	1.18824	0.00105659	0.0245587	25	LOC104914332	protein_coding	XM_019622693.1	microtubule-actin cross-linking factor 1-like
LOC100541969	0.391507	1.31176	0.00105804	0.0245602	5	LOC100541969	protein_coding	XM_010710994.1	uncharacterized LOC100541969
LOC100547037	0.261042	1.19834	0.00107094	0.0248269	23	MTOR	protein_coding	XM_010723001.2	mechanistic target of rapamycin%2C transcript variant X1
LOC100541274	0.52413	1.43807	0.00107516	0.0248922	Z	PTAR1	protein_coding	XM_019610500.1	protein prenyltransferase alpha subunit repeat containing 1
LOC100547982	-0.471286	-1.38634	0.00107761	0.0249161	9	TMEM35A	protein_coding	XM_003205607.3	transmembrane protein 35A
LOC100541196	0.524568	1.4385	0.00108022	0.024944	3	TRPS1	protein_coding	XM_010709245.2	transcriptional repressor GATA binding 1%2C transcript variant X4
LOC100544345	0.221737	1.16614	0.00108804	0.0250917	10	CEP350	protein_coding	XM_019618607.1	centrosomal protein 350
LOC100547601	0.439586	1.35621	0.0010927	0.0251662	28	KIF21B	protein_coding	XM_019623178.1	kinesin family member 21B%2C transcript variant X1
LOC100543466	0.197863	1.147	0.00110492	0.0254146	5	NEK9	protein_coding	XM_010711763.2	NIMA related kinase 9
LOC100547436	-0.258419	-1.19617	0.00110707	0.0254309	20	LOC100547436	protein_coding	XM_003211410.3	protoheme IX farnesyltransferase%2C mitochondrial
LOC100551095	0.247953	1.18752	0.00110874	0.0254362	1	PGM2L1	protein_coding	XM_019612453.1	phosphoglucomutase 2 like 1
LOC104915849	-0.575884	-1.49059	0.00111222	0.025483	NW_011121983.1	LOC104915849	protein_coding	XM_010726784.2	SOSS complex subunit B1
LOC100538920	-0.404119	-1.32328	0.00112056	0.0256407	NW_011100004.1	LOC100538920	protein_coding	XM_010726440.2	ATP synthase F(0) complex subunit C2%2C mitochondrial-like
LOC104911657	-0.279867	-1.21408	0.00112261	0.0256545	7	LOC104911657	protein_coding	XM_010713517.1	alpha-aspartyl dipeptidase-like
LOC104914835	0.524275	1.43821	0.00112462	0.0256673	Z	LOC104914835	protein_coding	XM_010725330.1	NAD kinase 2%2C mitochondrial-like%2C transcript variant X1
LOC104916267	-0.796011	-1.73629	0.00113066	0.0257055	NW_011144698.1	LOC104916267	protein_coding	XM_019611265.1	ADP-ribosylation factor-like protein 2
LOC100539478	0.209723	1.15647	0.00113052	0.0257055	22	PHF20	protein_coding	XM_010722232.2	PHD finger protein 20
LOC104912199	0.301542	1.23246	0.00112951	0.0257055	9	AMER1	protein_coding	XM_019618246.1	APC membrane recruitment protein 1%2C transcript variant X1
LOC104909245	0.258323	1.19609	0.00113345	0.0257357	2	LOC104909245	protein_coding	XM_010708157.2	cell division cycle 5-like protein
LOC100541087	0.341584	1.26715	0.00113498	0.0257375	1	TMTC4	protein_coding	XM_010728613.2	transmembrane and tetratricopeptide repeat containing 4
LOC104912446	0.381398	1.3026	0.00113676	0.0257447	10	ZCCHC11	protein_coding	XM_019618760.1	zinc finger CCHC-type containing 11%2C transcript variant X2
LOC109368198	-0.552501	-1.46663	0.00114033	0.025791	6	LOC109368198	lncRNA	XR_002115979.1	uncharacterized LOC109368198
LOC104913217	0.461918	1.37737	0.00114172	0.025791	15	LOC104913217	protein_coding	XM_010718818.2	ankyrin repeat and KH domain-containing protein 1-like
LOC100550160	0.230729	1.17343	0.00114664	0.0258689	23	EIF4G3	protein_coding	XM_019622398.1	eukaryotic translation initiation factor 4 gamma 3
LOC100539257	-0.605456	-1.52146	0.00115027	0.025906	12	RBPMS2	protein_coding	XM_010717154.2	RNA binding protein with multiple splicing 2%2C transcript variant X1
LOC100542204	0.44503	1.36134	0.00115122	0.025906	1	USF3	protein_coding	XM_003202687.3	upstream transcription factor family member 3%2C transcript variant X1
LOC100548488	-0.478037	-1.39285	0.00116281	0.0261337	5	MAX	protein_coding	XM_010710798.2	MYC associated factor X%2C transcript variant X1
LOC100547484	0.194494	1.14432	0.00116892	0.0262376	11	DHX36	protein_coding	XM_003209277.3	DEAH-box helicase 36
LOC100543099	0.275284	1.21023	0.00117244	0.0262833	6	LANCL2	protein_coding	XM_010713115.2	LanC like 2
LOC100539933	-0.563594	-1.47795	0.00117613	0.0263324	16	RGS11	protein_coding	XM_010719386.2	regulator of G-protein signaling 11%2C transcript variant X1
LOC100538940	0.321888	1.24997	0.00118237	0.0264386	6	LOC100538940	protein_coding	XM_010713062.2	golgin subfamily A member 4
LOC104914164	0.465678	1.38097	0.00118854	0.0265431	23	LOC104914164	protein_coding	XM_019622470.1	arginine-glutamic acid dipeptide repeats protein-like
LOC100541281	-0.265811	-1.20231	0.00119668	0.0266574	1	LPCAT3	protein_coding	XM_003202681.3	lysophosphatidylcholine acyltransferase 3
LOC100543134	0.198465	1.14748	0.0011965	0.0266574	1	OFD1	protein_coding	XM_010726377.2	OFD1%2C centriole and centriolar satellite protein
LOC100550135	-0.444349	-1.3607	0.00120087	0.026717	NW_011162343.1	HOXA3	protein_coding	XM_019611333.1	homeobox A3%2C transcript variant X4
LOC100547404	-1.01976	-2.02758	0.00120617	0.0267764	1	LOC100547404	protein_coding	XM_003203267.3	hemoglobin subunit beta-like
LOC104914699	0.325372	1.25299	0.00120731	0.0267764	30	LOC104914699	protein_coding	XM_010724985.2	transcription factor 4-like
LOC104912127	0.455257	1.37103	0.00120808	0.0267764	1	LOC104912127	protein_coding	XM_019611584.1	lysine-specific demethylase 5A-like
LOC104910833	0.275723	1.2106	0.00121039	0.0267939	4	LOC104910833	lncRNA	XR_793463.2	uncharacterized LOC104910833
LOC100550602	-0.257455	-1.19537	0.0012135	0.0268185	11	PDE6D	protein_coding	XM_010716799.2	phosphodiesterase 6D
LOC100550560	0.313203	1.24246	0.00121497	0.0268185	21	LOC100550560	protein_coding	XM_019621931.1	S-adenosyl-L-methionine-dependent tRNA 4-demethylwyosine synthase
LOC100542583	0.498245	1.41249	0.00121606	0.0268185	5	TEAD1	protein_coding	XM_010710960.2	TEA domain transcription factor 1
LOC100551274	-0.48563	-1.4002	0.00122547	0.0269254	17	RFC5	protein_coding	XM_010720512.2	replication factor C subunit 5
LOC104909258	0.268417	1.20449	0.00122407	0.0269254	19	PPP1R26	protein_coding	XM_019621501.1	protein phosphatase 1 regulatory subunit 26%2C transcript variant X4
LOC104910678	0.426097	1.34359	0.00122431	0.0269254	4	LOC104910678	protein_coding	XM_019614604.1	tankyrase-1-like
LOC100542597	-0.32476	-1.25246	0.00122893	0.0269677	14	OGG1	protein_coding	XM_019620151.1	8-oxoguanine DNA glycosylase%2C transcript variant X2
LOC100546656	0.556845	1.47105	0.00123793	0.0271315	8	LOC100546656	protein_coding	XM_010714228.2	serine-rich coiled-coil domain-containing protein 2-like
LOC100547099	-0.54618	-1.46021	0.00125055	0.0273743	1	RPS11	protein_coding	XM_019612373.1	ribosomal protein S11
LOC100540392	0.378533	1.30002	0.00125278	0.027389	9	LOC100540392	protein_coding	XM_019618048.1	AMME syndrome candidate gene 1 protein
LOC104914522	-0.562892	-1.47723	0.00126066	0.0274593	28	MLN	protein_coding	XM_010724334.2	motilin
LOC104916732	-0.508815	-1.42288	0.00126004	0.0274593	NW_011198545.1	LOC104916732	protein_coding	XM_010727747.2	transducin-like enhancer protein 2
LOC100540715	-0.447737	-1.3639	0.00126048	0.0274593	21	ALDOC	protein_coding	XM_003211757.3	aldolase%2C fructose-bisphosphate C
LOC104913962	0.307968	1.23796	0.00126794	0.0275839	21	LOC104913962	protein_coding	XM_019622009.1	clathrin heavy chain 1-like
LOC104913348	-0.432028	-1.34913	0.00127803	0.0277352	16	MYADM	protein_coding	XM_010719340.2	myeloid associated differentiation marker
LOC100546392	0.163779	1.12022	0.00127782	0.0277352	2	XRN2	protein_coding	XM_019612476.1	5'-3' exoribonuclease 2
LOC104911468	0.570632	1.48517	0.00128121	0.0277701	6	LOC104911468	protein_coding	XM_019616764.1	cyclin-dependent kinase 14-like
LOC100543383	-0.446915	-1.36312	0.00128742	0.0278704	19	ST6GALNAC6	protein_coding	XM_010720832.2	ST6 N-acetylgalactosaminide alpha-2%2C6-sialyltransferase 6%2C transcript variant X2
LOC104909667	0.916323	1.8873	0.00129559	0.0280131	2	LOC104909667	protein_coding	XM_019613492.1	kinesin-like protein KIF26B
LOC100549936	0.317828	1.24645	0.00130057	0.0280863	9	DOCK11	protein_coding	XM_010715181.1	dedicator of cytokinesis 11%2C transcript variant X1
LOC104915838	-0.610832	-1.52714	0.00131282	0.0282068	NW_011121738.1	LOC104915838	protein_coding	XM_010726773.2	solute carrier family 2%2C facilitated glucose transporter member 4-like
LOC100545055	-0.284638	-1.2181	0.00131573	0.0282068	3	MPPE1	protein_coding	XM_019614332.1	metallophosphoesterase 1
LOC104917197	0.212922	1.15903	0.00131486	0.0282068	NW_011217649.1	LOC104917197	protein_coding	XM_010728348.1	peptidyl-prolyl cis-trans isomerase CWC27 homolog
LOC100541531	0.292284	1.22458	0.00131319	0.0282068	22	TSHZ2	protein_coding	XM_010722533.2	teashirt zinc finger homeobox 2%2C transcript variant X2
LOC100541919	0.392996	1.31312	0.00130985	0.0282068	5	NIN	protein_coding	XM_010712153.2	ninein%2C transcript variant X1
LOC100548077	0.517795	1.43177	0.00131251	0.0282068	2	DAAM2	protein_coding	XM_019613511.1	dishevelled associated activator of morphogenesis 2
LOC100551072	-0.815995	-1.76051	0.00131822	0.0282258	16	LOC100551072	protein_coding	XM_003210742.2	hemoglobin subunit alpha-D
LOC100549673	0.387081	1.30775	0.0013199	0.0282276	5	PELI2	protein_coding	XM_019615983.1	pellino E3 ubiquitin protein ligase family member 2%2C transcript variant X1
LOC100543530	0.385657	1.30645	0.00132189	0.0282361	11	LOC100543530	protein_coding	XM_010716341.2	glypican-5-like
LOC100545747	0.249152	1.18851	0.00132702	0.0283113	13	GLG1	protein_coding	XM_010718049.2	golgi glycoprotein 1
LOC100551088	-0.594206	-1.50964	0.00133694	0.0284886	NW_011216153.1	LOC100551088	protein_coding	XM_010728167.2	actin%2C gamma-enteric smooth muscle
LOC100545504	-0.455513	-1.37127	0.00134114	0.0285168	28	RHOC	protein_coding	XM_003212897.3	ras homolog family member C%2C transcript variant X1
LOC104910224	0.341751	1.26729	0.00134149	0.0285168	3	LOC104910224	protein_coding	XM_019614317.1	F-actin-uncapping protein LRRC16A-like
LOC104913287	0.639161	1.55742	0.00134616	0.0285815	15	LOC104913287	lncRNA	XR_795272.2	uncharacterized LOC104913287%2C transcript variant X1
LOC100547367	-0.588173	-1.50334	0.00135755	0.0287888	9	GJB1	protein_coding	XM_003205603.2	gap junction protein beta 1
LOC104914987	0.984789	1.97902	0.00137754	0.0291777	Z	LOC104914987	protein_coding	XM_019610200.1	microtubule-associated protein 1B-like
LOC104910509	-0.671094	-1.59228	0.00138358	0.0292158	4	LOC104910509	lncRNA	XR_793121.2	uncharacterized LOC104910509
LOC100546164	-0.519427	-1.43339	0.00138135	0.0292158	25	TMEM35B	protein_coding	XM_010723328.2	transmembrane protein 35B
LOC104911911	0.616767	1.53344	0.0013843	0.0292158	8	LOC104911911	protein_coding	XM_019617484.1	AT-rich interactive domain-containing protein 5B-like%2C transcript variant X2
LOC104917222	-0.425718	-1.34324	0.00138743	0.029247	NW_011217713.1	LOC104917222	protein_coding	XM_010728404.2	spindle and kinetochore-associated protein 1-like
LOC104914821	1.26762	2.40763	0.00139002	0.0292666	Z	LOC104914821	protein_coding	XM_019610345.1	PDZ domain-containing protein 2-like
LOC100544134	0.551957	1.46607	0.00139475	0.0292963	6	LOC100544134	protein_coding	XM_019616756.1	thrombospondin type-1 domain-containing protein 7A
LOC100541486	0.583005	1.49797	0.0013947	0.0292963	Z	JMY	protein_coding	XM_019610192.1	junction mediating and regulatory protein%2C p53 cofactor
LOC104916106	-0.69381	-1.61755	0.00139922	0.0293205	NW_011134745.1	LOC104916106	protein_coding	XM_010727089.1	amphoterin-induced protein 1
LOC100547720	-0.424621	-1.34222	0.00139876	0.0293205	2	ADI1	protein_coding	XM_019613279.1	acireductone dioxygenase 1
LOC104916864	-0.339767	-1.26555	0.00140157	0.0293349	NW_011211185.1	LOC104916864	protein_coding	XM_019611575.1	serine hydroxymethyltransferase%2C mitochondrial-like
LOC109365034	0.601115	1.51689	0.00140444	0.0293602	NW_011212991.1	LOC109365034	lncRNA	XR_002110747.1	uncharacterized LOC109365034
LOC104916406	-0.353969	-1.27807	0.00141102	0.029463	NW_011153682.1	MOGS	protein_coding	XM_010727448.1	mannosyl-oligosaccharide glucosidase
LOC100542364	0.42061	1.33849	0.00142861	0.029795	2	LOC100542364	protein_coding	XM_019613556.1	DNA polymerase zeta catalytic subunit
LOC104909683	0.577286	1.49204	0.00143111	0.0298121	2	LOC104909683	lncRNA	XR_002111975.1	uncharacterized LOC104909683%2C transcript variant X2
LOC100538864	-0.367309	-1.28994	0.00143735	0.0298736	3	ATP5B	protein_coding	XM_010709416.2	ATP synthase%2C H+ transporting%2C mitochondrial F1 complex%2C beta polypeptide
LOC100541109	0.317741	1.24638	0.00143745	0.0298736	12	MYO9A	protein_coding	XM_010717130.2	myosin IXA
LOC104913549	0.322897	1.25084	0.00143971	0.0298854	17	LOC104913549	protein_coding	XM_010720266.2	protein SFI1 homolog
LOC100545352	-0.593475	-1.50888	0.0014505	0.0300741	NW_011217590.1	UBE2M	protein_coding	XM_010728291.1	ubiquitin conjugating enzyme E2 M%2C transcript variant X1
LOC109370330	0.485855	1.40042	0.00145495	0.0301309	1	LOC109370330	protein_coding	XM_019621040.1	PR domain zinc finger protein 15-like
LOC100549949	-0.316415	-1.24523	0.00145674	0.0301326	23	ALDH4A1	protein_coding	XM_010723040.2	aldehyde dehydrogenase 4 family member A1
LOC104914389	-0.582571	-1.49752	0.00146746	0.0302891	26	TMPRSS5	protein_coding	XM_019622913.1	transmembrane protease%2C serine 5
LOC104916448	-0.481616	-1.39631	0.00146773	0.0302891	NW_011162840.1	LOC104916448	lncRNA	XR_796591.2	uncharacterized LOC104916448
LOC104916354	-0.511258	-1.42529	0.00147188	0.0303336	NW_011152336.1	DAZAP2	protein_coding	XM_010727397.2	DAZ associated protein 2
LOC109370818	1.07005	2.0995	0.00147332	0.0303336	22	LOC109370818	lncRNA	XR_002121257.1	uncharacterized LOC109370818
LOC104916304	-0.437403	-1.35416	0.00148494	0.0305371	NW_011145551.1	NDUFA13	protein_coding	XM_010727350.1	NADH:ubiquinone oxidoreductase subunit A13
LOC100547147	-0.251138	-1.19015	0.00148995	0.030569	1	PGAP2	protein_coding	XM_019612380.1	post-GPI attachment to proteins 2%2C transcript variant X6
LOC104913435	0.898295	1.86386	0.00148841	0.030569	16	LOC104913435	lncRNA	XR_795387.2	uncharacterized LOC104913435%2C transcript variant X2
LOC100545856	0.774124	1.71015	0.0015022	0.0307846	Z	LOC100545856	protein_coding	XM_010726203.2	dmX-like protein 1
LOC109363720	0.4611	1.37659	0.0015152	0.0310151	30	LOC109363720	protein_coding	XM_019610045.1	protein strawberry notch homolog 2-like
LOC100549803	-0.346284	-1.27128	0.00151896	0.0310561	NW_011124384.1	LOC100549803	protein_coding	XM_019611084.1	RING finger protein 145-like
LOC100546592	-0.242372	-1.18294	0.00152663	0.0311768	2	MEMO1	protein_coding	XM_003203987.2	mediator of cell motility 1
LOC100545807	0.238303	1.1796	0.00153524	0.0313164	16	UBN1	protein_coding	XM_019620662.1	ubinuclein 1%2C transcript variant X7
LOC100538405	-0.485801	-1.40036	0.00154523	0.0314475	24	PPIA	protein_coding	XM_010723193.2	peptidylprolyl isomerase A
LOC104916275	0.281679	1.21561	0.00154464	0.0314475	NW_011144846.1	LOC104916275	protein_coding	XM_010727320.1	cytoplasmic tRNA 2-thiolation protein 1-like
LOC104914215	0.241461	1.18219	0.00155531	0.0316162	24	LOC104914215	protein_coding	XM_010723048.2	uncharacterized protein FLJ45252-like
LOC104917096	-0.395883	-1.31575	0.00155743	0.0316229	NW_011216278.1	LOC104917096	protein_coding	XM_010728186.2	junctional adhesion molecule A
LOC100540202	0.261367	1.19861	0.00156633	0.0317233	1	ARID2	protein_coding	XM_019611236.1	AT-rich interaction domain 2
LOC100549646	0.286813	1.21994	0.00156729	0.0317233	29	LOC100549646	protein_coding	XM_003213077.3	protein AF-17-like
LOC100549292	0.595672	1.51118	0.00156776	0.0317233	28	LOC100549292	protein_coding	XM_019623222.1	complement receptor type 1
LOC104914506	0.321254	1.24942	0.00157208	0.0317743	28	LOC104914506	protein_coding	XM_019623269.1	serine/threonine-protein kinase 38%2C transcript variant X1
LOC104912995	-1.26866	-2.40938	0.00157858	0.0318693	13	LOC104912995	lncRNA	XR_795065.2	uncharacterized LOC104912995
LOC100539808	-0.219062	-1.16398	0.0015982	0.0321692	3	TDP2	protein_coding	XM_003204912.3	tyrosyl-DNA phosphodiesterase 2
LOC100548507	0.32487	1.25255	0.0015989	0.0321692	16	MAD1L1	protein_coding	XM_010719642.2	MAD1 mitotic arrest deficient like 1
LOC104912382	1.10045	2.14422	0.00159661	0.0321692	10	LOC104912382	protein_coding	XM_019618572.1	dynamin-3-like%2C transcript variant X1
LOC100551463	0.391584	1.31183	0.00160084	0.0321715	5	LOC100551463	protein_coding	XM_010711431.2	MAP kinase-activating death domain protein-like
LOC100538791	-0.262705	-1.19973	0.00161686	0.0324565	10	VAMP4	protein_coding	XM_019618580.1	vesicle associated membrane protein 4%2C transcript variant X2
LOC100546239	-1.26041	-2.39564	0.00162194	0.0324918	2	LOC100546239	protein_coding	XM_010707354.2	protein LEG1 homolog
LOC100542210	-0.246045	-1.18595	0.00162229	0.0324918	2	RTN4	protein_coding	XM_010706346.2	reticulon 4
LOC104914729	0.232005	1.17447	0.00163378	0.0325833	Z	LOC104914729	protein_coding	XM_010725115.2	asparagine--tRNA ligase%2C cytoplasmic-like
LOC100549574	0.257112	1.19508	0.00163031	0.0325833	8	POLR3A	protein_coding	XM_010714342.2	RNA polymerase III subunit A%2C transcript variant X1
LOC100550037	0.292729	1.22496	0.00163424	0.0325833	8	ARID5B	protein_coding	XM_010714251.2	AT-rich interaction domain 5B
LOC100549525	0.545095	1.45912	0.00163378	0.0325833	11	LPP	protein_coding	XM_019619047.1	LIM domain containing preferred translocation partner in lipoma
LOC104909336	-0.375038	-1.29687	0.00164118	0.0326848	10	LOC104909336	protein_coding	XM_010715645.2	netrin-G1-like
LOC104916226	-0.411552	-1.33012	0.00164546	0.0326964	NW_011139619.1	RNASEK	protein_coding	XM_010727231.1	ribonuclease K
LOC100539798	0.23617	1.17786	0.00164448	0.0326964	1	CHD4	protein_coding	XM_010717978.2	chromodomain helicase DNA binding protein 4%2C transcript variant X2
LOC100543115	0.255771	1.19397	0.00164969	0.0327436	21	CUX1	protein_coding	XM_019621836.1	cut like homeobox 1
LOC100538675	-0.259811	-1.19732	0.00167131	0.0331332	4	RPIA	protein_coding	XM_010710657.2	ribose 5-phosphate isomerase A
LOC100550653	0.337477	1.26355	0.00167307	0.0331332	9	ATP7A	protein_coding	XM_019618266.1	ATPase copper transporting alpha
LOC100540382	0.272635	1.20801	0.00167658	0.0331654	5	PIGH	protein_coding	XM_010711547.2	phosphatidylinositol glycan anchor biosynthesis class H%2C transcript variant X2
LOC100541870	0.316419	1.24524	0.00168089	0.0332136	10	ZBTB37	protein_coding	XM_010715819.2	zinc finger and BTB domain containing 37%2C transcript variant X2
LOC100541214	0.489209	1.40367	0.00170472	0.0336468	14	LOC100541214	protein_coding	XM_019620133.1	netrin-4%2C transcript variant X1
LOC100544663	-1.03734	-2.05244	0.00170797	0.0336732	11	APOD	protein_coding	XM_003209101.3	apolipoprotein D
LOC100547053	-0.32632	-1.25381	0.00171627	0.0337992	2	SCCPDH	protein_coding	XM_003203989.3	saccharopine dehydrogenase (putative)
LOC100539352	-0.431135	-1.34829	0.00171896	0.0338145	5	C5H14orf2	protein_coding	XM_010711970.2	chromosome 5 C14orf2 homolog%2C transcript variant X2
LOC100548252	-0.331975	-1.25874	0.00172722	0.0338994	14	LOC100548252	protein_coding	XM_010718353.1	acylamino-acid-releasing enzyme
LOC100538563	-0.273543	-1.20877	0.00172903	0.0338994	1	YBX3	protein_coding	XM_019611812.1	Y-box binding protein 3
LOC104914046	0.639018	1.55727	0.00172778	0.0338994	22	LOC104914046	protein_coding	XM_019622266.1	uncharacterized LOC104914046%2C transcript variant X11
LOC104916046	-0.662088	-1.58237	0.00173258	0.0339313	NW_011131541.1	MRPS24	protein_coding	XM_010727017.2	mitochondrial ribosomal protein S24
LOC104915798	0.325241	1.25287	0.00173655	0.0339714	NW_011118954.1	LOC104915798	protein_coding	XM_010726723.1	histone-lysine N-methyltransferase 2D-like
LOC100538509	-0.499521	-1.41374	0.00173968	0.0339736	17	SLC35E4	protein_coding	XM_019621138.1	solute carrier family 35 member E4
LOC100544195	0.162731	1.1194	0.00174051	0.0339736	14	CARD19	protein_coding	XM_003210060.3	caspase recruitment domain family member 19%2C transcript variant X2
LOC100550125	-0.352925	-1.27715	0.00175187	0.0341342	2	HPCAL1	protein_coding	XM_003204494.3	hippocalcin like 1%2C transcript variant X1
LOC104912555	0.329083	1.25621	0.0017526	0.0341342	11	LOC104912555	protein_coding	XM_010716412.2	E3 ubiquitin-protein ligase TRIP12-like
LOC104909243	0.450138	1.36617	0.00176451	0.0343283	2	STON1	protein_coding	XM_010706608.2	stonin 1
LOC104916124	-0.453463	-1.36932	0.00176701	0.0343391	NW_011135327.1	MGAT1	protein_coding	XM_010727105.1	mannosyl (alpha-1%2C3-)-glycoprotein beta-1%2C2-N-acetylglucosaminyltransferase
LOC100550590	-0.727986	-1.65632	0.0017722	0.0344021	5	YPEL4	protein_coding	XM_003206345.3	yippee like 4
LOC100551145	0.258167	1.19596	0.00177626	0.034443	2	LOC100551145	protein_coding	XM_010707134.2	utrophin%2C transcript variant X1
LOC100546652	0.402935	1.32219	0.00177891	0.0344567	6	LOC100546652	protein_coding	XM_019616388.1	protein FAM171A1-like%2C transcript variant X3
LOC100541821	0.247652	1.18727	0.0017817	0.0344595	7	ALS2	protein_coding	XM_010713466.2	ALS2%2C alsin Rho guanine nucleotide exchange factor%2C transcript variant X2
LOC100550222	0.413531	1.33194	0.00178589	0.0344595	1	CCND2	protein_coding	XM_019617334.1	cyclin D2%2C transcript variant X2
LOC100545985	0.427413	1.34482	0.00178686	0.0344595	4	LOC100545985	protein_coding	XM_019614610.1	WD repeat and FYVE domain-containing protein 3
LOC109369802	0.53925	1.45322	0.00178403	0.0344595	13	LOC109369802	lncRNA	XR_002119292.1	uncharacterized LOC109369802
LOC100541376	-0.265267	-1.20186	0.00178997	0.0344819	19	WDR5	protein_coding	XM_010720984.2	WD repeat domain 5
LOC104916098	-0.630489	-1.54809	0.00179804	0.0345996	NW_011134588.1	LRFN1	protein_coding	XM_010727080.1	leucine rich repeat and fibronectin type III domain containing 1
LOC100541888	-0.453643	-1.36949	0.00180591	0.0346754	27	SSR2	protein_coding	XM_010723955.2	signal sequence receptor subunit 2%2C transcript variant X2
LOC109364333	0.381163	1.30239	0.00180408	0.0346754	NW_011114844.1	LOC109364333	protein_coding	XM_019610981.1	FYN-binding protein-like
LOC100545828	-0.621412	-1.53838	0.0018122	0.0347569	6	TFPI2	protein_coding	XM_019616761.1	tissue factor pathway inhibitor 2
LOC100544259	0.291509	1.22392	0.00181409	0.0347569	21	NUFIP2	protein_coding	XM_019621867.1	NUFIP2%2C FMR1 interacting protein 2
LOC100544533	0.203184	1.15124	0.00181813	0.0347966	1	FBXO18	protein_coding	XM_010708663.2	F-box protein%2C helicase%2C 18%2C transcript variant X1
LOC100545846	0.201703	1.15006	0.0018265	0.034919	15	DDX46	protein_coding	XM_019620330.1	DEAD-box helicase 46
LOC104914846	0.186264	1.13781	0.00183319	0.035009	Z	WDR70	protein_coding	XM_010725350.2	WD repeat domain 70
LOC100545456	-1.35716	-2.5618	0.00183991	0.0350993	30	REEP6	protein_coding	XM_010725015.2	receptor accessory protein 6%2C transcript variant X2
LOC100539943	0.327068	1.25446	0.00184686	0.0351939	Z	LOC100539943	protein_coding	XM_019610416.1	erbin-like
LOC100540515	0.717079	1.64385	0.00185966	0.0353998	1	LOC100540515	protein_coding	XM_019611520.1	cGMP-inhibited 3'%2C5'-cyclic phosphodiesterase A
LOC100545689	0.309566	1.23933	0.00187442	0.0356421	13	LOC100545689	protein_coding	XM_010717730.2	cytoplasmic dynein 1 light intermediate chain 2-like
LOC100540440	-0.183443	-1.13559	0.00187993	0.0356578	8	VDAC2	protein_coding	XM_010714368.2	voltage dependent anion channel 2%2C transcript variant X1
LOC100543599	0.356365	1.2802	0.00188043	0.0356578	1	URB1	protein_coding	XM_019611986.1	URB1 ribosome biogenesis 1 homolog (S. cerevisiae)
LOC100542849	0.360969	1.28429	0.0018813	0.0356578	6	TBC1D5	protein_coding	XM_019616782.1	TBC1 domain family member 5
LOC104912607	0.638658	1.55688	0.0018887	0.0357598	11	LOC104912607	lncRNA	XR_794777.2	uncharacterized LOC104912607%2C transcript variant X1
LOC100541703	-0.710542	-1.63642	0.00190514	0.0359555	9	PLP1	protein_coding	XM_010715035.2	proteolipid protein 1%2C transcript variant X2
LOC100539723	-0.310087	-1.23978	0.00190495	0.0359555	16	MRPS34	protein_coding	XM_003210827.3	mitochondrial ribosomal protein S34
LOC100542800	-0.293367	-1.2255	0.00190263	0.0359555	12	LOC100542800	protein_coding	XM_003209327.3	actin%2C cytoplasmic type 5
LOC100539359	-0.263373	-1.20028	0.00191715	0.0361049	8	SFXN4	protein_coding	XM_019617991.1	sideroflexin 4
LOC100543675	0.424388	1.342	0.00191674	0.0361049	7	LOC100543675	protein_coding	XM_010714004.2	glycosyltransferase-like domain-containing protein 1%2C transcript variant X1
LOC100550386	-0.335735	-1.26202	0.00192829	0.036276	4	DCTN6	protein_coding	XM_019614542.1	dynactin subunit 6%2C transcript variant X1
LOC100547202	0.292019	1.22435	0.00193547	0.0363725	1	BRWD1	protein_coding	XM_010723654.2	bromodomain and WD repeat domain containing 1%2C transcript variant X4
LOC5848000	-0.315684	-1.2446	0.00193847	0.0363901	MT	ATP8	protein_coding		ATP synthase F0 subunit 8
LOC100546363	0.179304	1.13234	0.00194131	0.0364047	13	CNOT1	protein_coding	XM_019619690.1	CCR4-NOT transcription complex subunit 1
LOC100549306	-0.548985	-1.46306	0.0019434	0.0364052	2	SF3B5	protein_coding	XM_003204083.3	splicing factor 3b subunit 5
LOC100547389	0.344379	1.2696	0.00195978	0.0366733	19	CNTRL	protein_coding	XM_010721036.2	centriolin
LOC100542152	-0.46609	-1.38136	0.00196493	0.0366919	NW_011117466.1	WDR83OS	protein_coding	XM_003214168.3	WD repeat domain 83 opposite strand
LOC100544389	0.270364	1.20611	0.0019634	0.0366919	3	LOC100544389	protein_coding	XM_019614360.1	extracellular sulfatase Sulf-1
LOC100545297	0.18849	1.13957	0.00197095	0.0367266	28	C28H6orf106	protein_coding	XM_010724345.2	chromosome 28 C6orf106 homolog%2C transcript variant X1
LOC100550505	0.363987	1.28698	0.00196997	0.0367266	13	LOC100550505	protein_coding	XM_019619785.1	rho guanine nucleotide exchange factor 40-like%2C transcript variant X2
LOC100540441	-0.15104	-1.11037	0.00197598	0.036755	8	MCMBP	protein_coding	XM_010714937.1	minichromosome maintenance complex binding protein
LOC100543367	0.477482	1.39231	0.00197663	0.036755	7	ARHGAP15	protein_coding	XM_019617317.1	Rho GTPase activating protein 15
LOC100548975	-0.1601	-1.11736	0.00197895	0.0367594	20	SRSF2	protein_coding	XM_019621603.1	serine and arginine rich splicing factor 2
LOC104913581	0.364438	1.28738	0.00198546	0.0368416	17	LOC104913581	lncRNA	XR_795495.2	uncharacterized LOC104913581
LOC100546939	-0.34455	-1.26975	0.00199283	0.0369008	1	CD99	protein_coding	XM_010727488.2	CD99 molecule
LOC104912807	0.594516	1.50997	0.00199158	0.0369008	12	LOC104912807	protein_coding	XM_019619265.1	unconventional myosin-Va-like
LOC100539269	-0.27542	-1.21035	0.00199778	0.036915	27	APH1A	protein_coding	XM_010723916.2	aph-1 homolog A%2C gamma-secretase subunit
LOC100540587	0.235373	1.17721	0.00199723	0.036915	4	AFF1	protein_coding	XM_010709723.2	AF4/FMR2 family member 1
LOC100546182	-0.495124	-1.40944	0.00200747	0.0370553	2	SNX3	protein_coding	XM_010707537.2	sorting nexin 3
LOC104911644	-0.731199	-1.66002	0.00202866	0.0370613	7	LOC104911644	lncRNA	XR_794089.1	uncharacterized LOC104911644
LOC100550538	-0.605083	-1.52107	0.00202341	0.0370613	4	MSMO1	protein_coding	XM_003205375.3	methylsterol monooxygenase 1
LOC104914400	-0.451938	-1.36788	0.00201556	0.0370613	27	PEAR1	protein_coding	XM_019623102.1	platelet endothelial aggregation receptor 1%2C transcript variant X2
LOC100545741	-0.436515	-1.35333	0.00202399	0.0370613	9	LOC100545741	protein_coding	XM_010714966.1	UAP56-interacting factor-like
LOC100544518	-0.243418	-1.18379	0.00202484	0.0370613	22	PXMP4	protein_coding	XM_010722296.2	peroxisomal membrane protein 4
LOC100539293	0.227906	1.17113	0.00201759	0.0370613	4	JADE1	protein_coding	XM_019614535.1	jade family PHD finger 1%2C transcript variant X8
LOC100545691	0.267241	1.2035	0.00202878	0.0370613	14	TMCC1	protein_coding	XM_019620259.1	transmembrane and coiled-coil domain family 1%2C transcript variant X3
LOC100550123	0.322868	1.25081	0.00201962	0.0370613	2	LYST	protein_coding	XM_019612808.1	lysosomal trafficking regulator
LOC100548158	0.340958	1.2666	0.00202626	0.0370613	19	RC3H2	protein_coding	XM_010721044.2	ring finger and CCCH-type domains 2%2C transcript variant X3
LOC109363696	0.382993	1.30404	0.00202709	0.0370613	3	LOC109363696	protein_coding	XM_019613659.1	uncharacterized LOC109363696
LOC104917052	0.581511	1.49642	0.00203598	0.0371163	NW_011215474.1	LOC104917052	protein_coding	XM_010728121.2	protein patched homolog 1-like
LOC109363971	0.754865	1.68747	0.00203414	0.0371163	Z	LOC109363971	lncRNA	XR_002109898.1	uncharacterized LOC109363971
LOC100546498	0.45795	1.37359	0.00203897	0.0371239	5	TTBK2	protein_coding	XM_010711457.2	tau tubulin kinase 2%2C transcript variant X2
LOC104909851	0.509337	1.4234	0.00204061	0.0371239	1	LOC104909851	protein_coding	XM_010707535.2	protein SCAF11-like%2C transcript variant X1
LOC100551134	-0.294687	-1.22662	0.00205094	0.0372439	NW_011210480.1	LOC100551134	protein_coding	XM_010727849.2	ARF GTPase-activating protein GIT1-like
LOC100539145	0.212632	1.1588	0.00205353	0.0372439	5	SUSD6	protein_coding	XM_010711528.2	sushi domain containing 6%2C transcript variant X5
LOC100538446	0.454361	1.37018	0.00205299	0.0372439	23	PLCH2	protein_coding	XM_019622394.1	phospholipase C eta 2
LOC100548457	0.451655	1.36761	0.00206953	0.0374956	16	CLEC16A	protein_coding	XM_010719432.2	C-type lectin domain family 16 member A
LOC100550636	0.439209	1.35586	0.00207664	0.037566	1	LOC100550636	protein_coding	XM_010706309.2	C2 domain-containing protein 3%2C transcript variant X1
LOC100549275	0.546069	1.4601	0.00207767	0.037566	10	LOC100549275	pseudogene
LOC109369665	0.51737	1.43134	0.00207996	0.0375689	12	LOC109369665	lncRNA	XR_002119066.1	uncharacterized LOC109369665%2C transcript variant X1
LOC100546496	-0.946556	-1.92727	0.00208227	0.0375724	5	DRD4	protein_coding	XM_010710834.2	dopamine receptor D4
LOC100545194	-0.639183	-1.55745	0.00208613	0.0375959	27	CRABP2	protein_coding	XM_003213787.3	cellular retinoic acid binding protein 2
LOC104911146	0.49969	1.41391	0.00208783	0.0375959	5	LOC104911146	lncRNA	XR_793663.2	uncharacterized LOC104911146
LOC104913949	-0.332679	-1.25935	0.00209581	0.0376973	21	GIT1	protein_coding	XM_010722116.1	GIT ArfGAP 1
LOC100546826	0.222586	1.16682	0.00209986	0.0376973	22	DIDO1	protein_coding	XM_019622219.1	death inducer-obliterator 1%2C transcript variant X2
LOC104914121	0.41684	1.335	0.00209915	0.0376973	23	LOC104914121	protein_coding	XM_010722742.2	kinesin-like protein KIF1B
LOC100542705	0.162192	1.11899	0.00211367	0.0378702	15	FAM114A2	protein_coding	XM_010719164.2	family with sequence similarity 114 member A2
LOC100549534	0.309706	1.23946	0.00211379	0.0378702	15	RAD50	protein_coding	XM_019620504.1	RAD50 double strand break repair protein%2C transcript variant X1
LOC100539358	0.264112	1.2009	0.00211999	0.0379429	8	KAT6B	protein_coding	XM_010714372.2	lysine acetyltransferase 6B
LOC100543478	-0.674412	-1.59595	0.00212825	0.0380137	11	LOC100543478	protein_coding	XM_019619094.1	endothelin-converting enzyme 2%2C transcript variant X1
LOC100540015	0.287442	1.22047	0.00212722	0.0380137	4	STIM2	protein_coding	XM_010710317.2	stromal interaction molecule 2
LOC100540957	0.384372	1.30529	0.00213078	0.0380204	12	OTUD7A	protein_coding	XM_010717295.2	OTU deubiquitinase 7A%2C transcript variant X3
LOC100544302	-0.389748	-1.31016	0.00213696	0.0380538	14	SLC6A8	protein_coding	XM_010718610.2	solute carrier family 6 member 8
LOC109365009	0.97223	1.96187	0.00213497	0.0380538	NW_011211828.1	LOC109365009	lncRNA	XR_002110735.1	uncharacterized LOC109365009%2C transcript variant X1
LOC104913924	0.585706	1.50077	0.00214096	0.0380868	21	LOC104913924	protein_coding	XM_010722030.2	ubiquitin carboxyl-terminal hydrolase 32-like
LOC104909919	0.50179	1.41597	0.00214967	0.0382031	2	LOC104909919	protein_coding	XM_010707721.1	collagen alpha-1(XII) chain-like
LOC100538539	-0.273173	-1.20846	0.00215431	0.0382471	13	LOC100538539	protein_coding	XM_003209781.2	cytochrome b-c1 complex subunit Rieske%2C mitochondrial
LOC104916356	-0.406097	-1.3251	0.00215712	0.0382586	NW_011152369.1	LOC104916356	protein_coding	XM_010727400.2	zinc finger protein GLIS2-like
LOC100550866	-0.264919	-1.20157	0.00216677	0.0383912	16	MLST8	protein_coding	XM_010719804.2	MTOR associated protein%2C LST8 homolog
LOC100542510	-0.418566	-1.3366	0.00217035	0.0384161	1	MPC2	protein_coding	XM_003202844.2	mitochondrial pyruvate carrier 2
LOC100540465	0.307206	1.23731	0.00219257	0.0387704	Z	LOC100540465	protein_coding	XM_010725296.2	myosin-IIIb-like
LOC100543043	0.314081	1.24322	0.00220738	0.0389933	2	KIF13B	protein_coding	XM_019613610.1	kinesin family member 13B
LOC104914260	-0.716587	-1.64329	0.00222341	0.0390545	25	LOC104914260	lncRNA	XR_795927.2	uncharacterized LOC104914260%2C transcript variant X2
LOC100542078	0.21704	1.16235	0.00222411	0.0390545	9	THOC2	protein_coding	XM_010715404.2	THO complex 2
LOC100542574	0.298442	1.22982	0.00221761	0.0390545	2	LOC100542574	protein_coding	XM_010706957.2	HEAT repeat-containing protein 5B
LOC104915202	0.357881	1.28154	0.0022177	0.0390545	1	LOC104915202	protein_coding	XM_010725954.2	DNA polymerase alpha catalytic subunit-like
LOC104914853	0.406279	1.32526	0.00222317	0.0390545	Z	LOC104914853	protein_coding	XM_010725365.2	5'-AMP-activated protein kinase catalytic subunit alpha-1-like
LOC100541653	0.617091	1.53378	0.00222225	0.0390545	2	PGBD5	protein_coding	XM_010707022.2	piggyBac transposable element derived 5
LOC100540025	-0.552396	-1.46652	0.00222784	0.0390812	10	LOC100540025	protein_coding	XM_010715707.2	dimethylaniline monooxygenase [N-oxide-forming] 5-like
LOC104913585	-0.263251	-1.20018	0.00223182	0.0391123	17	LOC104913585	lncRNA	XR_795497.2	uncharacterized LOC104913585
LOC100550534	-0.439829	-1.35644	0.00224217	0.0392158	2	ACAT2	protein_coding	XM_003204090.3	acetyl-CoA acetyltransferase 2
LOC104915068	0.491493	1.4059	0.00224034	0.0392158	Z	LOC104915068	lncRNA	XR_796229.1	uncharacterized LOC104915068
LOC100547260	0.232785	1.1751	0.00224504	0.0392271	4	YTHDC1	protein_coding	XM_003205680.3	YTH domain containing 1%2C transcript variant X3
LOC104912494	-0.488039	-1.40254	0.00225437	0.0392767	10	LOC104912494	protein_coding	XM_010716284.2	cytochrome P450 2J2-like
LOC100551146	-0.390308	-1.31067	0.00225416	0.0392767	2	SLC35F6	protein_coding	XM_010708056.2	solute carrier family 35 member F6
LOC100542505	0.351213	1.27563	0.00225455	0.0392767	17	LARP4	protein_coding	XM_019620941.1	La ribonucleoprotein domain family member 4
LOC100544268	-0.646402	-1.56526	0.00226826	0.0393694	23	ESPN	protein_coding	XM_019622387.1	espin
LOC109370661	0.303659	1.23427	0.00226847	0.0393694	21	LOC109370661	lncRNA	XR_002120980.1	uncharacterized LOC109370661
LOC109364182	0.41147	1.33004	0.00226218	0.0393694	1	LOC109364182	lncRNA	XR_002110216.1	uncharacterized LOC109364182
LOC100548031	0.838822	1.78859	0.00226878	0.0393694	5	LOC100548031	protein_coding	XM_019616087.1	spectrin beta chain%2C non-erythrocytic 5
LOC104913131	0.233963	1.17606	0.00228212	0.0395232	14	NOL8	protein_coding	XM_010718396.2	nucleolar protein 8%2C transcript variant X1
LOC100539490	0.556272	1.47046	0.00227992	0.0395232	30	LOC100539490	protein_coding	XM_010724748.2	fibrillin-2
LOC100541572	-0.414981	-1.33328	0.00230946	0.0399576	14	MKRN2OS	protein_coding	XM_019620027.1	MKRN2 opposite strand%2C transcript variant X2
LOC104917024	-0.315904	-1.24479	0.00231419	0.0400002	NW_011214612.1	LOC104917024	protein_coding	XM_010728088.1	5'-AMP-activated protein kinase subunit gamma-1-like
LOC100543449	0.14809	1.1081	0.00232453	0.0401397	2	LOC100543449	protein_coding	XM_010706331.2	GDNF-inducible zinc finger protein 1
LOC100539729	-0.461076	-1.37657	0.00233241	0.0402363	23	LOC100539729	protein_coding	XM_003212308.3	group IIE secretory phospholipase A2-like%2C transcript variant X2
LOC100538967	-0.365633	-1.28845	0.00234372	0.0403921	1	SNAPIN	protein_coding	XM_003213822.3	SNAP associated protein
LOC104916159	-0.440361	-1.35694	0.00234729	0.0404141	NW_011138783.1	LOC104916159	protein_coding	XM_010727139.2	ribosome biogenesis protein BOP1-like
LOC100540674	0.359333	1.28283	0.00236522	0.0406832	1	RUNX1	protein_coding	XM_019611993.1	runt related transcription factor 1
LOC100548641	-0.223597	-1.16764	0.00238028	0.0409023	3	AZIN1	protein_coding	NM_001292044.1	antizyme inhibitor 1
LOC100545693	0.23873	1.17995	0.00238548	0.040952	16	SMCR8	protein_coding	XM_010719823.1	Smith-Magenis syndrome chromosome region%2C candidate 8
LOC100541829	-0.299414	-1.23064	0.00238783	0.0409525	13	COQ9	protein_coding	XM_010718017.2	coenzyme Q9
LOC109369883	0.375952	1.2977	0.00239036	0.040956	1	LOC109369883	lncRNA	XR_002119509.1	uncharacterized LOC109369883
LOC109367431	0.329048	1.25618	0.00239986	0.041079	4	LOC109367431	protein_coding	XM_019614992.1	max dimerization protein 4-like%2C transcript variant X1
LOC104912718	-0.922434	-1.89531	0.00240471	0.0411222	11	LOC104912718	protein_coding	XM_019619196.1	serine palmitoyltransferase small subunit B-like%2C transcript variant X2
LOC100546204	-0.438613	-1.3553	0.00241325	0.0412283	10	MGST3	protein_coding	XM_010715746.2	microsomal glutathione S-transferase 3%2C transcript variant X1
LOC109365510	0.812795	1.75661	0.00241761	0.0412629	1	LOC109365510	lncRNA	XR_002111178.1	uncharacterized LOC109365510%2C transcript variant X3
LOC104915122	0.349933	1.2745	0.00242598	0.0413658	Z	LOC104915122	protein_coding	XM_010725830.2	protein patched homolog 1
LOC100545403	-0.358909	-1.28246	0.00243885	0.0415451	28	SMPD2	protein_coding	XM_010724105.2	sphingomyelin phosphodiesterase 2%2C transcript variant X1
LOC100543206	0.214127	1.16	0.00244247	0.0415668	5	LOC100543206	protein_coding	XM_010710954.2	RNA polymerase-associated protein CTR9 homolog
LOC104909629	0.575887	1.49059	0.00244653	0.0415958	2	LOC104909629	protein_coding	XM_019612773.1	striatin-like
LOC104911101	0.260495	1.19789	0.00245373	0.0416781	5	AMBRA1	protein_coding	XM_010711350.2	autophagy and beclin 1 regulator 1%2C transcript variant X1
LOC100538862	-0.678731	-1.60073	0.00247648	0.0417832	22	LOC100538862	protein_coding	XM_010722598.2	WAP four-disulfide core domain protein 2-like%2C transcript variant X2
LOC104916206	-0.452583	-1.36849	0.00247526	0.0417832	NW_011139285.1	SSR4	protein_coding	XM_010727213.2	signal sequence receptor subunit 4
LOC100540102	-0.409669	-1.32838	0.00247052	0.0417832	1	MVB12A	protein_coding	XM_010724636.2	multivesicular body subunit 12A
LOC100545810	-0.231812	-1.17431	0.00247205	0.0417832	21	TIMM22	protein_coding	XM_010722097.2	translocase of inner mitochondrial membrane 22
LOC104911115	0.226473	1.16997	0.00246691	0.0417832	5	LOC104911115	protein_coding	XM_010711388.2	zinc finger protein 862
LOC109370873	0.4278	1.34518	0.00246355	0.0417832	23	LOC109370873	protein_coding	XM_019622519.1	ski oncogene-like%2C transcript variant X2
LOC104910681	0.799274	1.74022	0.00247363	0.0417832	4	LOC104910681	protein_coding	XM_019615184.1	tyrosine-protein phosphatase non-receptor type 13-like
LOC100549707	0.426836	1.34428	0.00248332	0.0418188	1	LOC100549707	protein_coding	XM_019620082.1	GRAM domain-containing protein 4
LOC104911680	0.684202	1.60681	0.0024813	0.0418188	1	LOC104911680	protein_coding	XM_010713621.2	cGMP-inhibited 3'%2C5'-cyclic phosphodiesterase A
LOC100543648	-0.335283	-1.26163	0.00248764	0.0418225	30	NDUFS7	protein_coding	XM_010725010.2	NADH:ubiquinone oxidoreductase core subunit S7
LOC104912423	0.365876	1.28866	0.00248828	0.0418225	10	LOC104912423	protein_coding	XM_010716055.2	inaD-like protein
LOC100550263	0.38977	1.31018	0.00249567	0.0419068	Z	LOC100550263	protein_coding	XM_019610469.1	lysine-specific demethylase 4C-like%2C transcript variant X2
LOC100540363	0.500488	1.41469	0.00250429	0.0420117	1	PTGFRN	protein_coding	XM_010721588.1	prostaglandin F2 receptor inhibitor
LOC100538721	0.275253	1.21021	0.00251187	0.0420589	2	ARID4B	protein_coding	XM_010706994.2	AT-rich interaction domain 4B
LOC104915392	0.33278	1.25944	0.00251078	0.0420589	NW_011091324.1	LOC104915392	protein_coding	XM_019610740.1	exosome complex exonuclease RRP44-like
LOC100541593	0.205779	1.15331	0.00251748	0.042113	1	TBC1D8	protein_coding	XM_010727779.2	TBC1 domain family member 8%2C transcript variant X2
LOC100550579	-0.236606	-1.17822	0.00252488	0.0421967	1	SAP18	protein_coding	XM_010729109.2	Sin3A associated protein 18
LOC104911123	0.63035	1.54794	0.00253048	0.0422505	5	LOC104911123	protein_coding	XM_019615531.1	MAX gene-associated protein-like
LOC100543785	0.533441	1.44738	0.00253454	0.0422782	10	ZBTB41	protein_coding	XM_019618369.1	zinc finger and BTB domain containing 41
LOC104916149	-1.19866	-2.29526	0.00255064	0.0423141	NW_011138604.1	LOC104916149	protein_coding	XM_010727130.2	homeobox protein SIX2-like
LOC100550173	0.242386	1.18295	0.00255583	0.0423141	1	LOC100550173	protein_coding	XM_010725922.2	zinc finger X-chromosomal protein-like%2C transcript variant X1
LOC100545152	0.250019	1.18922	0.00254417	0.0423141	1	MYCBP2	protein_coding	XM_010728719.2	MYC binding protein 2%2C E3 ubiquitin protein ligase
LOC100539655	0.265543	1.20209	0.0025491	0.0423141	3	AGO2	protein_coding	XM_019614260.1	argonaute 2%2C RISC catalytic component%2C transcript variant X3
LOC100538511	0.355077	1.27905	0.00254287	0.0423141	1	MGAT4A	protein_coding	XM_010727684.2	mannosyl (alpha-1%2C3-)-glycoprotein beta-1%2C4-N-acetylglucosaminyltransferase%2C isozyme A%2C transcript variant X2
LOC100547153	0.357944	1.2816	0.00253926	0.0423141	1	LRMP	protein_coding	XM_019616800.1	lymphoid restricted membrane protein
LOC100548732	0.399772	1.3193	0.00255309	0.0423141	1	LOC100548732	lncRNA	XR_795580.2	uncharacterized LOC100548732
LOC104911418	0.80875	1.75169	0.00255586	0.0423141	6	LOC104911418	protein_coding	XM_010712586.2	A-kinase anchor protein 9-like
LOC100547821	0.543561	1.45757	0.00256759	0.0424686	1	LOC100547821	pseudogene
LOC104915831	-0.565486	-1.47989	0.00257256	0.0425111	NW_011120675.1	LOC104915831	protein_coding	XM_010726762.1	choline transporter-like protein 2
LOC100538484	0.537036	1.45099	0.00257773	0.0425567	11	LOC100538484	protein_coding	XM_019618860.1	dedicator of cytokinesis protein 10
LOC100550844	-0.586541	-1.50164	0.00258882	0.0426999	3	LOC100550844	protein_coding	XM_019614038.1	40S ribosomal protein S20%2C transcript variant X1
LOC100545316	0.153199	1.11203	0.00260061	0.0428543	3	ZCCHC2	protein_coding	XM_010708427.2	zinc finger CCHC-type containing 2
LOC100551084	-0.165548	-1.12159	0.00261335	0.042944	3	NFYC	protein_coding	XM_019614135.1	nuclear transcription factor Y subunit gamma%2C transcript variant X4
LOC100542354	0.349631	1.27423	0.0026093	0.042944	1	KIAA0930	protein_coding	XM_010716525.1	KIAA0930 ortholog
LOC109370254	0.913729	1.88391	0.00261195	0.042944	16	LOC109370254	protein_coding	XM_019620854.1	uncharacterized LOC109370254%2C transcript variant X1
LOC100548318	-0.323655	-1.2515	0.00262397	0.0430557	27	KIRREL	protein_coding	XM_019623083.1	kin of IRRE like (Drosophila)
LOC100548522	0.291541	1.22395	0.00262502	0.0430557	30	SH3GL1	protein_coding	XM_010724950.2	SH3 domain containing GRB2 like 1%2C endophilin A2%2C transcript variant X1
LOC100547613	0.225901	1.16951	0.00264394	0.0433258	1	LOC100547613	protein_coding	XM_019615146.1	muskelin
LOC100539941	0.235178	1.17705	0.00265409	0.0434518	29	MED1	protein_coding	XM_010724596.2	mediator complex subunit 1
LOC100551320	-0.757176	-1.69018	0.00266627	0.0436108	12	NMB	protein_coding	XM_003209298.3	neuromedin B%2C transcript variant X1
LOC100547506	0.5707	1.48524	0.0026703	0.0436363	NW_011317307.1	LOC100547506	protein_coding	XM_010728572.2	thromboxane-A synthase-like
LOC104916108	-0.479853	-1.3946	0.00268183	0.0437842	NW_011134764.1	CUNH6orf136	protein_coding	XM_010727090.2	chromosome unknown C6orf136 homolog
LOC100542207	0.868687	1.826	0.00268659	0.0438214	1	LANCL3	protein_coding	XM_010725170.1	LanC like 3
LOC100549146	-0.464717	-1.38005	0.0026906	0.0438463	NW_011198520.1	LOC100549146	protein_coding	XM_003214135.3	glutaminyl-peptide cyclotransferase-like protein
LOC100551008	-0.169749	-1.12486	0.00269756	0.0439193	8	ACTR1A	protein_coding	XM_010714639.2	ARP1 actin-related protein 1 homolog A%2C centractin alpha
LOC100548331	-0.381196	-1.30242	0.00270219	0.0439339	2	YWHAQ	protein_coding	XM_010707922.2	tyrosine 3-monooxygenase/tryptophan 5-monooxygenase activation protein theta
LOC100541052	0.304732	1.23519	0.00270343	0.0439339	7	LOC100541052	protein_coding	XM_019617195.1	serine/threonine-protein kinase tousled-like 1
LOC100542963	-0.290429	-1.223	0.00271076	0.0439721	21	POLR2J	protein_coding	XM_010721783.1	RNA polymerase II subunit J
LOC104910562	-0.235914	-1.17765	0.00270968	0.0439721	4	SMIM19	protein_coding	XM_010709580.2	small integral membrane protein 19
LOC100541846	0.200691	1.14925	0.00271737	0.0439984	25	ARID1A	protein_coding	XM_010723221.2	AT-rich interaction domain 1A
LOC109363686	0.255383	1.19365	0.00271548	0.0439984	19	SNAPC4	protein_coding	XM_019621306.1	small nuclear RNA activating complex polypeptide 4
LOC100543693	-0.351212	-1.27563	0.00272338	0.0440554	19	LOC100543693	protein_coding	XM_003211315.2	surfeit locus protein 1
LOC100549246	0.162076	1.1189	0.00273168	0.0441089	1	TAF3	protein_coding	XM_010714491.1	TATA-box binding protein associated factor 3
LOC104914731	0.359961	1.28339	0.00273031	0.0441089	Z	LOC104914731	protein_coding	XM_010725118.1	phospholipid-transporting ATPase IC-like%2C transcript variant X1
LOC104913646	-0.3251	-1.25275	0.00275005	0.044365	19	C19H9orf142	protein_coding	XM_010720673.2	chromosome 19 C9orf142 homolog
LOC100547773	-0.490114	-1.40456	0.00275868	0.0443826	2	LOC100547773	protein_coding	XM_003203668.3	transmembrane protein 121-like
LOC104915492	-0.278455	-1.2129	0.00275647	0.0443826	NW_011098143.1	TOMM40L	protein_coding	XM_010726395.2	translocase of outer mitochondrial membrane 40 like
LOC100543707	0.372848	1.29491	0.0027564	0.0443826	1	LOC100543707	protein_coding	XM_010728878.2	N-alpha-acetyltransferase 16%2C NatA auxiliary subunit-like
LOC100551144	-0.167133	-1.12283	0.0027723	0.0445207	2	DSTN	protein_coding	XM_010706568.2	destrin%2C actin depolymerizing factor
LOC104911806	0.608731	1.52492	0.00277158	0.0445207	7	LOC104911806	protein_coding	XM_019617248.1	CLIP-associating protein 1-like%2C transcript variant X3
LOC100543592	1.15632	2.22888	0.00277518	0.0445264	NW_011214668.1	NXNL1	protein_coding	XM_003213848.3	nucleoredoxin-like 1%2C transcript variant X1
LOC100547588	-0.332694	-1.25936	0.00277876	0.0445434	13	GOT2	protein_coding	XM_003209677.3	glutamic-oxaloacetic transaminase 2
LOC104914241	0.348351	1.2731	0.00279505	0.0447639	1	LOC104914241	protein_coding	XM_010723172.2	phosphatidylinositol 4%2C5-bisphosphate 3-kinase catalytic subunit gamma isoform-like
LOC100548657	0.138002	1.10038	0.00281487	0.0450404	12	IREB2	protein_coding	XM_019619438.1	iron responsive element binding protein 2
LOC100551396	-0.419425	-1.33739	0.00284898	0.045545	30	LOC100551396	protein_coding	XM_003214210.3	phospholipid phosphatase 2
LOC100547383	-0.556714	-1.47092	0.00286733	0.0457436	14	LOC100547383	protein_coding	XM_003210156.3	uncharacterized LOC100547383
LOC100549079	-0.335797	-1.26207	0.00287081	0.0457436	19	PPP6C	protein_coding	XM_003211348.3	protein phosphatase 6 catalytic subunit
LOC100545809	-0.329784	-1.25682	0.00287176	0.0457436	21	WBSCR22	protein_coding	XM_010721931.2	Williams-Beuren syndrome chromosome region 22
LOC100545346	-0.28888	-1.22169	0.00286524	0.0457436	23	SLC25A33	protein_coding	XM_010722755.2	solute carrier family 25 member 33%2C transcript variant X1
LOC100540260	-1.38333	-2.6087	0.00287733	0.0457911	1	PTPRQ	protein_coding	XM_010708497.2	protein tyrosine phosphatase%2C receptor type Q%2C transcript variant X1
LOC104914272	0.257961	1.19579	0.00288285	0.0457963	25	LOC104914272	protein_coding	XM_010723282.2	pumilio homolog 1-like
LOC104909963	0.498969	1.4132	0.00288088	0.0457963	2	LOC104909963	protein_coding	XM_010707877.2	dystonin-like
LOC104909387	0.543223	1.45722	0.00289054	0.0458772	1	LOC104909387	lncRNA	XR_002111154.1	uncharacterized LOC104909387%2C transcript variant X2
LOC109364716	-0.502218	-1.41639	0.00290073	0.0459231	NW_011162830.1	LOC109364716	protein_coding	XM_019611341.1	exosome complex component CSL4-like
LOC100545763	-0.220553	-1.16518	0.00290383	0.0459231	Z	ATP5A1	protein_coding	XM_010725172.2	ATP synthase%2C H+ transporting%2C mitochondrial F1 complex%2C alpha subunit 1%2C cardiac muscle
LOC100546413	0.189571	1.14042	0.00289686	0.0459231	11	IWS1	protein_coding	XM_010716612.2	IWS1%2C SUPT6H interacting protein%2C transcript variant X1
LOC100540242	0.257885	1.19572	0.00290308	0.0459231	15	LOC100540242	protein_coding	XM_010719207.2	lysine-specific demethylase 3B%2C transcript variant X1
LOC100538810	0.263321	1.20024	0.002916	0.0460743	30	MYO9B	protein_coding	XM_010725064.2	myosin IXB
LOC100544214	-0.403407	-1.32263	0.0029228	0.0461405	NW_011124523.1	TMUB1	protein_coding	XM_003213852.3	transmembrane and ubiquitin like domain containing 1
LOC104912353	0.508541	1.42261	0.00292802	0.0461405	10	LOC104912353	protein_coding	XM_019618626.1	ras/Rap GTPase-activating protein SynGAP-like%2C transcript variant X4
LOC109364022	0.704217	1.62926	0.002927	0.0461405	Z	LOC109364022	lncRNA	XR_002109978.1	uncharacterized LOC109364022
LOC100539898	0.282429	1.21624	0.00293407	0.0461853	1	LOC100539898	protein_coding	XM_010724133.2	lysine-specific demethylase 6A%2C transcript variant X2
LOC100542231	0.288908	1.22172	0.00293871	0.0461853	9	CHM	protein_coding	XM_019618176.1	CHM%2C Rab escort protein 1%2C transcript variant X2
LOC104915511	0.412171	1.33069	0.00293658	0.0461853	NW_011098853.1	LOC104915511	protein_coding	XM_010726421.2	UPF0505 protein C16orf62 homolog
LOC109370246	0.931683	1.9075	0.00296136	0.0464999	16	LOC109370246	lncRNA	XR_002120215.1	uncharacterized LOC109370246
LOC100548916	-0.23231	-1.17471	0.00298757	0.0465609	14	PSMD6	protein_coding	XM_010718670.1	proteasome 26S subunit%2C non-ATPase 6
LOC100545799	0.112547	1.08114	0.00298897	0.0465609	11	EIF4A2	protein_coding	XM_010716843.2	eukaryotic translation initiation factor 4A2%2C transcript variant X1
LOC100539978	0.205896	1.1534	0.00297226	0.0465609	10	FUBP1	protein_coding	XM_019618846.1	far upstream element binding protein 1%2C transcript variant X2
LOC100542241	0.207739	1.15488	0.00297296	0.0465609	16	CREBBP	protein_coding	XM_019620685.1	CREB binding protein
LOC100540097	0.25597	1.19414	0.00297728	0.0465609	Z	LOC100540097	protein_coding	XM_019610418.1	microtubule-associated serine/threonine-protein kinase 4
LOC100549152	0.281458	1.21542	0.00298419	0.0465609	2	BTBD9	protein_coding	XM_010706917.2	BTB domain containing 9
LOC104913320	0.40687	1.32581	0.00298514	0.0465609	15	FNIP1	protein_coding	XM_010719255.2	folliculin interacting protein 1%2C transcript variant X2
LOC100543455	0.464105	1.37946	0.00298204	0.0465609	3	SLC9A3	protein_coding	XM_010708264.2	solute carrier family 9 member A3
LOC104911463	0.521323	1.43527	0.00298578	0.0465609	6	LOC104911463	protein_coding	XM_019616760.1	neurabin-1-like
LOC100542852	0.316717	1.24549	0.00299757	0.0466538	8	SLK	protein_coding	XM_019617784.1	STE20 like kinase%2C transcript variant X1
LOC100542538	0.336841	1.26299	0.00300675	0.0467144	8	SH3PXD2A	protein_coding	XM_019617772.1	SH3 and PX domains 2A%2C transcript variant X2
LOC104915303	0.442119	1.3586	0.00300516	0.0467144	Z	LOC104915303	lncRNA	XR_002110076.1	uncharacterized LOC104915303
LOC100541935	-0.270809	-1.20648	0.00301198	0.0467545	17	GPN3	protein_coding	XM_010720105.2	GPN-loop GTPase 3
LOC100303677	-0.43994	-1.35655	0.00303629	0.0469543	16	ACTB	protein_coding	NM_001303173.1	actin beta
LOC100538673	0.298068	1.2295	0.00304026	0.0469543	3	LRRCC1	protein_coding	XM_010709102.2	leucine rich repeat and coiled-coil centrosomal protein 1
LOC100545405	0.333966	1.26047	0.00303983	0.0469543	1	ROBO2	protein_coding	XM_010722174.2	roundabout guidance receptor 2%2C transcript variant X1
LOC104915159	0.524015	1.43795	0.0030408	0.0469543	Z	DCP2	protein_coding	XM_010725887.2	decapping mRNA 2%2C transcript variant X1
LOC104910074	0.587969	1.50313	0.00303414	0.0469543	3	LOC104910074	lncRNA	XR_002112851.1	uncharacterized LOC104910074%2C transcript variant X1
LOC109367189	0.751445	1.68348	0.00302844	0.0469543	4	LOC109367189	protein_coding	XM_019614557.1	serine-rich coiled-coil domain-containing protein 1-like
LOC100538497	-0.636149	-1.55417	0.00304897	0.0470393	26	SC5D	protein_coding	XM_003212700.3	sterol-C5-desaturase
LOC104915194	0.522116	1.43606	0.00306079	0.0471805	Z	LOC104915194	protein_coding	XM_019610116.1	leucyl and cystinyl aminopeptidase
LOC100541394	-0.355421	-1.27936	0.00307868	0.0473787	1	SLC35F2	protein_coding	XM_010729092.2	solute carrier family 35 member F2
LOC100550341	0.247401	1.18707	0.00307901	0.0473787	7	LOC100550341	protein_coding	XM_010713761.2	corepressor interacting with RBPJ 1
LOC100545026	-0.361495	-1.28476	0.00309187	0.0475334	11	CHRD	protein_coding	XM_019619099.1	chordin%2C transcript variant X2
LOC100546284	0.581906	1.49683	0.00309445	0.0475334	1	STAB2	protein_coding	XM_010713224.2	stabilin 2
LOC104911018	-0.370392	-1.2927	0.00310783	0.0476975	5	LOC104911018	protein_coding	XM_010711068.2	L-lactate dehydrogenase A chain
LOC100543562	0.290564	1.22312	0.00311197	0.0477196	5	LOC100543562	protein_coding	XM_019615518.1	cytosolic phospholipase A2 zeta
LOC104914650	-0.540879	-1.45486	0.00311904	0.0477479	30	SMIM24	protein_coding	XM_010724809.1	small integral membrane protein 24
LOC100550698	0.206926	1.15423	0.00311922	0.0477479	5	VPS18	protein_coding	XM_003206428.3	VPS18%2C CORVET/HOPS core subunit
LOC100549682	0.2433	1.1837	0.00312365	0.0477742	12	ADAMTS7	protein_coding	XM_019619610.1	ADAM metallopeptidase with thrombospondin type 1 motif 7%2C transcript variant X1
LOC104914661	-0.726639	-1.65478	0.00312756	0.0477876	30	LOC104914661	protein_coding	XM_019610014.1	uncharacterized LOC104914661%2C transcript variant X1
LOC104914153	0.416343	1.33454	0.00312993	0.0477876	23	LOC104914153	protein_coding	XM_010722824.2	protein kinase C zeta type-like
LOC100540601	-0.437891	-1.35462	0.00314678	0.0480033	10	GADD45A	protein_coding	XM_003208919.3	growth arrest and DNA damage inducible alpha
LOC100545972	0.216209	1.16168	0.00315845	0.0480983	1	TDG	protein_coding	XM_010712330.2	thymine DNA glycosylase
LOC104916804	0.268152	1.20426	0.00315609	0.0480983	NW_011210228.1	ZNF638	protein_coding	XM_019611536.1	zinc finger protein 638
LOC104916075	-0.690839	-1.61422	0.0031683	0.0481653	NW_011134344.1	DNAJC22	protein_coding	XM_010727042.2	DnaJ heat shock protein family (Hsp40) member C22%2C transcript variant X2
LOC100550110	-0.624638	-1.54182	0.00316605	0.0481653	Z	GLDC	protein_coding	XM_010725642.2	glycine decarboxylase
LOC109364438	-0.483776	-1.3984	0.00318333	0.0483521	NW_011123267.1	RPS9	protein_coding	XM_019611079.1	ribosomal protein S9
LOC100548521	0.356277	1.28012	0.00318654	0.0483593	29	LOC100548521	protein_coding	XM_019623439.1	breast cancer type 1 susceptibility protein homolog%2C transcript variant X3
LOC104913148	1.14308	2.20852	0.00319167	0.0483956	1	LOC104913148	protein_coding	XM_019611809.1	ovostatin-like
LOC100544836	-0.39301	-1.31313	0.00320139	0.0484356	26	FXYD6	protein_coding	XM_019622900.1	FXYD domain containing ion transport regulator 6%2C transcript variant X2
LOC100550528	0.231383	1.17396	0.00320254	0.0484356	8	JMJD1C	protein_coding	XM_019617481.1	jumonji domain containing 1C
LOC104914563	0.270224	1.20599	0.00320241	0.0484356	29	LOC104914563	protein_coding	XM_010724473.2	KAT8 regulatory NSL complex subunit 1-like
LOC693244	0.794255	1.73418	0.00321903	0.0486434	6	PTH1R	protein_coding	XM_010712289.2	parathyroid hormone 1 receptor%2C transcript variant X2
LOC104911721	0.327761	1.25506	0.00324095	0.0489328	7	LOC104911721	protein_coding	XM_019617190.1	E3 ubiquitin-protein ligase UBR3-like%2C transcript variant X2
LOC100539636	-0.461656	-1.37712	0.0032458	0.0489642	NW_011217682.1	TMEM79	protein_coding	XM_003213966.3	transmembrane protein 79
LOC100547777	-0.337202	-1.2633	0.00325121	0.0490039	NW_011217636.1	MPV17	protein_coding	XM_010728333.2	MPV17%2C mitochondrial inner membrane protein%2C transcript variant X3
LOC104912036	0.420823	1.33869	0.00325951	0.0490871	1	PLEKHA5	protein_coding	XM_010714780.2	pleckstrin homology domain containing A5
LOC100545200	-0.272974	-1.2083	0.00328699	0.0494588	1	ATP6V1E1	protein_coding	XM_003202467.3	ATPase H+ transporting V1 subunit E1
LOC104915673	0.756186	1.68902	0.00329534	0.0495423	1	MAGI2	protein_coding	XM_019610940.1	membrane associated guanylate kinase%2C WW and PDZ domain containing 2
LOC100550048	0.376191	1.29791	0.00329818	0.0495429	16	LOC100550048	protein_coding	XM_010719634.2	IQ domain-containing protein E
LOC100546357	-0.428526	-1.34586	0.00330813	0.049608	9	FHL1	protein_coding	XM_010715205.2	four and a half LIM domains 1%2C transcript variant X3
LOC100544747	0.694402	1.61821	0.00330812	0.049608	2	LOC100544747	protein_coding	XM_019612573.1	calpain-14%2C transcript variant X5
LOC100548495	0.209115	1.15598	0.00333112	0.0499103	7	PLA2R1	protein_coding	XM_019617378.1	phospholipase A2 receptor 1

## Sheet: Sheet2
RefID	baseMean	log2FoldChange	FoldChange	FoldChange	lfcSE	stat	pvalue	padj	Chro	Strand	Name	Type	ProtID	Description
LOC100538752	1407.6	0.600402	1.51614	1.51614	0.0807409	7.43616	1.03651e-13	1.831e-09	19	+	PRRC2B	protein_coding	XM_019621462.1	proline rich coiled-coil 2B%2C transcript variant X7
LOC100542020	680.004	0.632743	1.55051	1.55051	0.0907658	6.97116	3.14348e-12	2.77648e-08	10	-	LOC100542020	protein_coding	XM_010715941.2	roquin-1-like
LOC100551386	1984.31	0.440028	1.35663	1.35663	0.0640797	6.86689	6.56174e-12	3.86377e-08	20	+	TNRC6C	protein_coding	XM_019621650.1	trinucleotide repeat containing 6C%2C transcript variant X8
LOC100546765	1609.56	0.636561	1.55462	1.55462	0.0956428	6.6556	2.82144e-11	1.1485e-07	14	+	SLC6A6	protein_coding	XM_010718558.2	solute carrier family 6 member 6%2C transcript variant X2
LOC100543273	2564.87	0.486795	1.40133	1.40133	0.0737371	6.60176	4.06307e-11	1.1485e-07	26	-	DDX6	protein_coding	XM_003212728.3	DEAD-box helicase 6
LOC100550821	1914.21	0.433257	1.35028	1.35028	0.0657586	6.5886	4.43995e-11	1.1485e-07	24	-	NSD3	protein_coding	XM_019622643.1	nuclear receptor binding SET domain protein 3%2C transcript variant X6
LOC100548559	7935.13	-0.81171	0.569706	-1.75529	0.123268	-6.58493	4.5511e-11	1.1485e-07	13	-	NQO1	protein_coding	XM_003209926.3	NAD(P)H quinone dehydrogenase 1
LOC100551220	5200.16	0.581604	1.49651	1.49651	0.0895688	6.49337	8.39365e-11	1.85342e-07	12	-	AKAP13	protein_coding	XM_010717495.2	A-kinase anchoring protein 13%2C transcript variant X2
LOC100545110	376.058	0.69064	1.614	1.614	0.107139	6.44619	1.14699e-10	2.25128e-07	5	+	ELMSAN1	protein_coding	XM_010711462.2	ELM2 and Myb/SANT domain containing 1%2C transcript variant X4
LOC104909829	126.89	0.748888	1.6805	1.6805	0.119169	6.28426	3.29424e-10	5.81927e-07	2	+	LOC104909829	pseudogene
LOC100549783	3966.6	0.400287	1.31977	1.31977	0.0641009	6.24464	4.24788e-10	6.82172e-07	10	-	TPR	protein_coding	XM_010715532.2	translocated promoter region%2C nuclear basket protein%2C transcript variant X3
LOC104912623	440.801	-0.543976	0.685878	-1.45798	0.08847	-6.14871	7.81175e-10	1.14996e-06	11	-	HES1	protein_coding	XM_019618923.1	hes family bHLH transcription factor 1
LOC104911812	490.271	0.606848	1.52293	1.52293	0.0989064	6.13558	8.48482e-10	1.15296e-06	7	-	LOC104911812	protein_coding	XM_010713942.2	bromodomain adjacent to zinc finger domain protein 2B-like%2C transcript variant X3
LOC104909724	134.05	1.04462	2.06282	2.06282	0.17472	5.97883	2.24749e-09	2.83585e-06	2	+	LOC104909724	protein_coding	XM_019612889.1	utrophin-like%2C transcript variant X1
LOC100545274	773.873	-0.61438	0.65321	-1.5309	0.103052	-5.96182	2.49437e-09	2.93754e-06	8	+	PCBD1	protein_coding	XM_003207909.2	pterin-4 alpha-carbinolamine dehydratase 1
LOC100544398	14566.8	-0.954083	0.516169	-1.93735	0.162627	-5.86669	4.44577e-09	4.90841e-06	6	+	RPL15	protein_coding	XM_010712863.2	ribosomal protein L15
LOC100546883	1964.55	0.538179	1.45214	1.45214	0.0923437	5.828	5.60966e-09	5.43182e-06	25	+	EPB41	protein_coding	XM_019622838.1	erythrocyte membrane protein band 4.1%2C transcript variant X9
LOC100545489	4313.95	-0.502419	0.705922	-1.41659	0.0862396	-5.82584	5.68252e-09	5.43182e-06	9	-	SLC25A5	protein_coding	XM_010715474.1	solute carrier family 25 member 5
LOC100548902	1487.08	0.512097	1.42612	1.42612	0.0879709	5.82121	5.84232e-09	5.43182e-06	5	+	LOC100548902	protein_coding	XM_010711359.2	cytoskeleton-associated protein 5%2C transcript variant X1
LOC100550760	4348.77	0.325195	1.25283	1.25283	0.056057	5.80115	6.58613e-09	5.8172e-06	12	+	CHD2	protein_coding	XM_019619522.1	chromodomain helicase DNA binding protein 2%2C transcript variant X3
LOC100542052	6394.18	0.491673	1.40607	1.40607	0.0850646	5.78	7.47015e-09	6.28382e-06	1	-	LOC100542052	protein_coding	XM_010723016.2	serine/arginine repetitive matrix protein 2
LOC100539062	2452.12	0.40712	1.32604	1.32604	0.0713959	5.70229	1.18211e-08	9.49177e-06	17	+	MED13L	protein_coding	XM_010720563.2	mediator complex subunit 13 like%2C transcript variant X1
LOC100542096	2847.66	0.351626	1.276	1.276	0.0619335	5.67748	1.36693e-08	1.04986e-05	24	-	KAT6A	protein_coding	XM_010723152.2	lysine acetyltransferase 6A
LOC100550756	4773.45	0.472222	1.38724	1.38724	0.0834136	5.6612	1.50314e-08	1.10638e-05	10	+	PRRC2C	protein_coding	XM_019618377.1	proline rich coiled-coil 2C
LOC104912380	233.432	0.59238	1.50773	1.50773	0.104973	5.64317	1.66951e-08	1.17569e-05	10	-	LOC104912380	protein_coding	XM_019618558.1	notch homolog 2 N-terminal-like protein%2C transcript variant X1
LOC104912792	236.636	1.46923	2.76873	2.76873	0.26064	5.637	1.73042e-08	1.17569e-05	12	+	LOC104912792	protein_coding	XM_019619432.1	probable E3 ubiquitin-protein ligase HERC1%2C transcript variant X2
LOC104911111	170.98	0.688038	1.61109	1.61109	0.122382	5.62205	1.88701e-08	1.2346e-05	5	+	LOC104911111	protein_coding	XM_010711378.2	CUGBP Elav-like family member 1
LOC5848002	43815.1	-0.793555	0.576921	-1.73334	0.141857	-5.59406	2.21824e-08	1.39814e-05	MT	+	ND5	protein_coding		NADH dehydrogenase subunit 5
LOC100543354	1486.46	0.406597	1.32556	1.32556	0.0727608	5.58813	2.29528e-08	1.39814e-05	2	+	EPB41L2	protein_coding	XM_010707366.2	erythrocyte membrane protein band 4.1 like 2
LOC104910875	325.469	0.545723	1.45975	1.45975	0.0981081	5.56247	2.65988e-08	1.56623e-05	4	-	LOC104910875	protein_coding	XM_010710526.1	actin filament-associated protein 1-like
LOC100546920	2842.09	0.427384	1.34479	1.34479	0.0773689	5.52398	3.31403e-08	1.88846e-05	15	-	RAPGEF6	protein_coding	XM_019620514.1	Rap guanine nucleotide exchange factor 6%2C transcript variant X4
LOC100538492	992.385	0.495095	1.40941	1.40941	0.0905662	5.46666	4.58582e-08	2.48942e-05	16	+	CRAMP1	protein_coding	XM_010719894.2	cramped chromatin regulator homolog 1
LOC100545283	2606.27	0.334981	1.26136	1.26136	0.0613466	5.46047	4.74877e-08	2.48942e-05	14	-	BICD2	protein_coding	XM_010718473.2	BICD cargo adaptor 2
LOC100545813	1476.18	0.557201	1.47141	1.47141	0.102144	5.45507	4.89529e-08	2.48942e-05	26	-	ETS1	protein_coding	XM_010723582.2	ETS proto-oncogene 1%2C transcription factor%2C transcript variant X2
LOC104914972	444.661	0.473275	1.38826	1.38826	0.0867801	5.45373	4.93233e-08	2.48942e-05	Z	+	COL4A3BP	protein_coding	XM_019610196.1	collagen type IV alpha 3 binding protein
LOC104912116	162.435	0.692633	1.61623	1.61623	0.127646	5.42619	5.75693e-08	2.82489e-05	1	+	LOC104912116	protein_coding	XM_010715054.2	serine/threonine-protein kinase WNK3-like
LOC100539589	968.95	-0.423057	0.745842	-1.34077	0.0780765	-5.4185	6.01023e-08	2.82611e-05	1	+	UNC50	protein_coding	XM_010727670.2	unc-50 inner nuclear membrane RNA binding protein
LOC100546555	2067.96	0.298689	1.23003	1.23003	0.0551448	5.41645	6.07939e-08	2.82611e-05	5	-	PHRF1	protein_coding	XM_010711151.2	PHD and ring finger domains 1%2C transcript variant X1
LOC100547493	1037.4	0.2917	1.22408	1.22408	0.0539294	5.40893	6.34036e-08	2.87186e-05	17	-	DEPDC5	protein_coding	XM_010720281.2	DEP domain containing 5%2C transcript variant X7
LOC100546988	685.67	0.529041	1.44297	1.44297	0.0982567	5.38427	7.27399e-08	3.20818e-05	Z	-	SETBP1	protein_coding	XM_010725183.2	SET binding protein 1
LOC100544840	686.658	0.490001	1.40445	1.40445	0.0910773	5.38006	7.4461e-08	3.20818e-05	30	-	MLLT1	protein_coding	XM_010724873.2	MLLT1%2C super elongation complex subunit
LOC100550336	277.505	0.60051	1.51625	1.51625	0.112623	5.33202	9.71278e-08	4.05061e-05	5	-	FOXN3	protein_coding	XM_019616132.1	forkhead box N3
LOC100545269	498.141	0.700622	1.6252	1.6252	0.131466	5.32929	9.85997e-08	4.05061e-05	6	-	LOC100545269	protein_coding	XM_010712621.2	macrophage mannose receptor 1-like%2C transcript variant X1
LOC100543256	1031.54	0.441002	1.35755	1.35755	0.0835036	5.28123	1.2832e-07	5.08489e-05	10	+	RASAL2	protein_coding	XM_019618620.1	RAS protein activator like 2%2C transcript variant X1
LOC100539345	1781.46	0.352736	1.27698	1.27698	0.0668537	5.27623	1.31869e-07	5.08489e-05	3	+	CHD7	protein_coding	XM_019614055.1	chromodomain helicase DNA binding protein 7
LOC100547739	604.145	0.540907	1.45489	1.45489	0.102532	5.27548	1.32412e-07	5.08489e-05	9	+	MTMR8	protein_coding	XM_010715334.2	myotubularin related protein 8%2C transcript variant X1
LOC100546878	2294.3	0.523358	1.4373	1.4373	0.099324	5.2692	1.3702e-07	5.14992e-05	21	-	BAZ1B	protein_coding	XM_010721852.2	bromodomain adjacent to zinc finger domain 1B
LOC100539732	5226.43	0.438109	1.35483	1.35483	0.0833841	5.25411	1.48745e-07	5.47411e-05	27	+	ASH1L	protein_coding	XM_010723937.2	ASH1 like histone lysine methyltransferase%2C transcript variant X1
LOC104911091	484.609	0.574227	1.48888	1.48888	0.109819	5.22883	1.70582e-07	6.14966e-05	5	+	LOC104911091	protein_coding	XM_010711310.2	MAX gene-associated protein-like
LOC104915354	64.007	0.952266	1.93491	1.93491	0.182538	5.21681	1.8203e-07	6.33126e-05	Z	+	LOC104915354	protein_coding	XM_010726227.2	transcription factor TFIIIB component B'' homolog
LOC100541862	1324.52	0.319898	1.24824	1.24824	0.0613296	5.21604	1.82788e-07	6.33126e-05	5	+	LOC100541862	protein_coding	XM_010711317.2	RNA polymerase-associated protein RTF1 homolog
LOC100540662	1625.82	0.555682	1.46986	1.46986	0.106914	5.19748	2.02005e-07	6.86235e-05	26	-	KMT2A	protein_coding	XM_010723695.2	lysine methyltransferase 2A
LOC100542099	621.734	0.560174	1.47445	1.47445	0.108126	5.18075	2.20996e-07	7.33844e-05	28	-	ELK4	protein_coding	XM_003212954.3	ELK4%2C ETS transcription factor
LOC100548018	3324.43	-0.282279	0.822291	-1.21611	0.0545155	-5.17796	2.24328e-07	7.33844e-05	1	+	COPS7A	protein_coding	XM_003202642.3	COP9 signalosome subunit 7A
LOC100547468	238.211	0.720829	1.64813	1.64813	0.139339	5.17321	2.30101e-07	7.39044e-05	3	-	RNF144B	protein_coding	XM_003204719.3	ring finger protein 144B%2C transcript variant X2
LOC100543839	100.975	0.645919	1.56474	1.56474	0.124954	5.16924	2.35043e-07	7.41433e-05	12	+	LOC100543839	protein_coding	XM_010717383.2	thrombospondin type-1 domain-containing protein 4
LOC100545169	5368.48	0.391128	1.31142	1.31142	0.0758156	5.15893	2.48363e-07	7.56985e-05	6	-	KMT2C	protein_coding	XM_010712375.2	lysine methyltransferase 2C%2C transcript variant X9
LOC100538796	3857.3	0.232917	1.17521	1.17521	0.0451495	5.1588	2.48543e-07	7.56985e-05	12	+	LOC100538796	protein_coding	XM_010717325.1	probable E3 ubiquitin-protein ligase HERC1%2C transcript variant X1
LOC104912823	310.904	0.4671	1.38233	1.38233	0.0909784	5.13419	2.83367e-07	8.40361e-05	12	+	LOC104912823	protein_coding	XM_019619445.1	S phase cyclin A-associated protein in the endoplasmic reticulum-like%2C transcript variant X1
LOC104915991	10.4128	1.90169	3.73649	3.73649	0.370637	5.13086	2.88429e-07	8.40361e-05	1	+	LOC104915991	lncRNA	XR_002121382.1	uncharacterized LOC104915991
LOC100539673	1730.11	0.358701	1.28227	1.28227	0.0699261	5.12971	2.9019e-07	8.40361e-05	14	-	FOXP1	protein_coding	XM_010718730.2	forkhead box P1%2C transcript variant X6
LOC104911935	439.908	-0.624014	0.648863	-1.54116	0.121944	-5.11721	3.10092e-07	8.83511e-05	8	+	TYSND1	protein_coding	XM_019617543.1	trypsin domain containing 1%2C transcript variant X1
LOC100541922	1761.73	0.456206	1.37193	1.37193	0.0892183	5.11336	3.16473e-07	8.86215e-05	7	+	ITGAV	protein_coding	XM_010713363.2	integrin subunit alpha V
LOC104912988	1601.34	0.524443	1.43838	1.43838	0.102618	5.11064	3.21074e-07	8.86215e-05	13	+	LOC104912988	protein_coding	XM_010717893.2	CCR4-NOT transcription complex subunit 1-like%2C transcript variant X1
LOC100539642	902.738	0.546701	1.46074	1.46074	0.10721	5.09933	3.40862e-07	9.26359e-05	1	-	STK38L	protein_coding	XM_003202512.3	serine/threonine kinase 38 like
LOC100544998	1908.78	0.302418	1.23321	1.23321	0.0594085	5.09049	3.57146e-07	9.52301e-05	1	-	FAM208B	protein_coding	XM_010709260.2	family with sequence similarity 208 member B%2C transcript variant X2
LOC100547415	179.303	0.846957	1.7987	1.7987	0.16645	5.08835	3.6119e-07	9.52301e-05	NW_011108187.1	+	LOC100547415	protein_coding	XM_010726553.2	MAX gene-associated protein
LOC100550119	2556.34	0.554574	1.46873	1.46873	0.109426	5.06801	4.01994e-07	0.00010443	1	+	LOC100550119	protein_coding	XM_019622541.1	E3 ubiquitin-protein ligase HERC2
LOC100539795	397.183	0.397272	1.31702	1.31702	0.0787131	5.04709	4.48593e-07	0.000114846	1	+	NAV3	protein_coding	XM_010708375.2	neuron navigator 3%2C transcript variant X1
LOC100547850	3067.38	-0.387784	0.764303	-1.30838	0.0769318	-5.04062	4.64023e-07	0.000115707	16	+	KDELR2	protein_coding	XM_019620610.1	KDEL endoplasmic reticulum protein retention receptor 2
LOC104915352	337.545	0.657601	1.57746	1.57746	0.130471	5.0402	4.65056e-07	0.000115707	Z	+	LOC104915352	protein_coding	XM_019610250.1	transcription factor TFIIIB component B'' homolog
LOC100542000	3349.52	0.242451	1.183	1.183	0.0482014	5.02995	4.90599e-07	0.000119111	1	-	FOXJ2	protein_coding	XM_010717328.2	forkhead box J2%2C transcript variant X2
LOC100544412	4289.74	0.350549	1.27505	1.27505	0.0697011	5.02932	4.92223e-07	0.000119111	16	+	TRRAP	protein_coding	XM_010719681.2	transformation/transcription domain associated protein%2C transcript variant X1
LOC104911092	189.088	0.907133	1.87531	1.87531	0.180926	5.01382	5.33588e-07	0.000127376	5	+	LOC104911092	protein_coding	XM_010711311.2	MAX gene-associated protein-like
LOC100542530	457.377	0.619939	1.53681	1.53681	0.123729	5.01045	5.4303e-07	0.000127902	5	-	DICER1	protein_coding	XM_010711896.2	dicer 1%2C ribonuclease III
LOC100544393	2357.52	-0.780977	0.581972	-1.71829	0.15606	-5.00435	5.6052e-07	0.000130284	5	+	NDUFS8	protein_coding	XM_010710795.2	NADH:ubiquinone oxidoreductase core subunit S8%2C transcript variant X1
LOC100548619	642.011	0.357574	1.28127	1.28127	0.0718747	4.97495	6.52629e-07	0.000149723	23	-	CCDC30	protein_coding	XM_019622401.1	coiled-coil domain containing 30
LOC104912791	335.405	0.934184	1.91081	1.91081	0.188137	4.96546	6.85393e-07	0.000155224	12	+	LOC104912791	protein_coding	XM_010717330.2	probable E3 ubiquitin-protein ligase HERC1
LOC100541762	1885.26	-0.442544	0.735836	-1.359	0.0891818	-4.96227	6.96737e-07	0.000155796	5	-	SAV1	protein_coding	XM_010712151.2	salvador family WW domain containing protein 1
LOC5848010	106866	-0.638274	0.642481	-1.55647	0.128751	-4.95744	7.14286e-07	0.000157723	MT	+	COX3	protein_coding		cytochrome c oxidase subunit III
LOC104914602	500.314	0.504877	1.419	1.419	0.102067	4.94653	7.55477e-07	0.000164759	29	+	LOC104914602	protein_coding	XM_010724608.2	protein AF-17-like%2C transcript variant X2
LOC104913554	198.702	0.606728	1.5228	1.5228	0.122719	4.94403	7.65229e-07	0.000164851	17	-	LOC104913554	protein_coding	XM_019621084.1	breakpoint cluster region protein-like%2C transcript variant X1
LOC100548835	3211.52	-0.736282	0.600284	-1.66588	0.14901	-4.94115	7.76621e-07	0.000165289	27	+	SDHC	protein_coding	XM_010723945.2	succinate dehydrogenase complex subunit C
LOC100545924	5765.76	0.333216	1.25982	1.25982	0.0678958	4.90775	9.21278e-07	0.000193743	1	+	RGPD4	protein_coding	XM_010728259.2	RANBP2-like and GRIP domain containing 4%2C transcript variant X1
LOC104913417	174.911	0.642808	1.56137	1.56137	0.131323	4.89488	9.83682e-07	0.000204432	16	-	LOC104913417	protein_coding	XM_010719611.2	E3 ubiquitin-protein ligase SMURF1-like
LOC100550003	4539.8	0.182621	1.13494	1.13494	0.037483	4.8721	1.10417e-06	0.000226805	22	-	RALGAPB	protein_coding	XM_003211893.3	Ral GTPase activating protein non-catalytic beta subunit%2C transcript variant X2
LOC100546780	4135.31	-0.576833	0.670434	-1.49157	0.118757	-4.85725	1.19028e-06	0.00023953	7	+	ATP5G3	protein_coding	XM_010713771.1	ATP synthase%2C H+ transporting%2C mitochondrial Fo complex subunit C3 (subunit 9)
LOC100543228	2817.15	0.305051	1.23546	1.23546	0.0628096	4.85676	1.19324e-06	0.00023953	25	-	LOC100543228	protein_coding	XM_010723333.2	protein argonaute-4
LOC104913357	339.976	0.530115	1.44404	1.44404	0.109652	4.83452	1.33469e-06	0.000264913	16	-	LOC104913357	protein_coding	XM_010719367.2	CREB-binding protein-like%2C transcript variant X2
LOC100544598	3215.63	-0.907672	0.533045	-1.87602	0.188008	-4.82785	1.38017e-06	0.000270896	4	-	LOC100544598	protein_coding	XM_019614624.1	placenta-specific gene 8 protein-like
LOC109365421	149.856	0.482157	1.39683	1.39683	0.100358	4.8044	1.55218e-06	0.000301311	1	-	LOC109365421	protein_coding	XM_019612186.1	PAB-dependent poly(A)-specific ribonuclease subunit PAN3-like
LOC104914456	2919.78	0.368016	1.29058	1.29058	0.0766399	4.80189	1.57174e-06	0.000301792	28	+	LOC104914456	lncRNA	XR_796015.2	uncharacterized LOC104914456
LOC100540869	1303.26	0.335994	1.26225	1.26225	0.0700839	4.79417	1.6335e-06	0.000310278	22	-	CEP250	protein_coding	XM_019622063.1	centrosomal protein 250
LOC100546842	146.749	0.721321	1.64869	1.64869	0.15059	4.78998	1.66796e-06	0.000313453	1	+	PLXNA4	protein_coding	XM_019614776.1	plexin A4%2C transcript variant X6
LOC100540229	6675.43	0.281535	1.21549	1.21549	0.0588038	4.78771	1.68698e-06	0.00031369	5	-	TRIP11	protein_coding	XM_019616133.1	thyroid hormone receptor interactor 11
LOC104909796	147.181	0.521384	1.43533	1.43533	0.108973	4.78454	1.71376e-06	0.00031535	2	-	LOC104909796	protein_coding	XM_019612996.1	lethal(3)malignant brain tumor-like protein 3%2C transcript variant X2
LOC100547429	1153.44	0.238805	1.18001	1.18001	0.0499499	4.78089	1.74521e-06	0.000315597	11	+	TBL1XR1	protein_coding	XM_019619130.1	transducin beta like 1 X-linked receptor 1%2C transcript variant X3
LOC100546907	119.987	0.653631	1.57312	1.57312	0.136777	4.77882	1.7633e-06	0.000315597	5	+	CELF1	protein_coding	XM_010711379.2	CUGBP%2C Elav-like family member 1%2C transcript variant X1
LOC100546550	405.574	0.620269	1.53716	1.53716	0.129866	4.77623	1.78609e-06	0.000315597	3	-	PRKDC	protein_coding	XM_010708905.2	protein kinase%2C DNA-activated%2C catalytic polypeptide
LOC100546678	1920.52	0.292289	1.22458	1.22458	0.0611973	4.77618	1.78656e-06	0.000315597	28	-	SRPK1	protein_coding	XM_019623148.1	SRSF protein kinase 1
LOC104913311	736.063	0.477123	1.39197	1.39197	0.100257	4.75898	1.94572e-06	0.000340308	15	+	LOC104913311	protein_coding	XM_010719209.2	lysine-specific demethylase 3B-like%2C transcript variant X1
LOC100546948	225.107	0.531349	1.44528	1.44528	0.111794	4.75291	2.00511e-06	0.000347257	4	-	STOX2	protein_coding	XM_019614660.1	storkhead box 2%2C transcript variant X5
LOC104916559	21.6422	4.68548	25.7317	25.7317	0.9873	4.74575	2.07738e-06	0.000354447	NW_011184650.1	-	LOC104916559	lncRNA	XR_796609.2	uncharacterized LOC104916559
LOC100545255	5264.77	0.225517	1.1692	1.1692	0.047529	4.74484	2.08675e-06	0.000354447	2	+	EPRS	protein_coding	XM_019612658.1	glutamyl-prolyl-tRNA synthetase
LOC104910474	337.421	0.472528	1.38754	1.38754	0.0996319	4.74273	2.10854e-06	0.000354737	3	+	LOC104910474	protein_coding	XM_010709370.2	PHD finger protein 20-like protein 1%2C transcript variant X2
LOC100538695	2963.92	0.454394	1.37021	1.37021	0.0962387	4.72153	2.34077e-06	0.000388108	15	-	NSD1	protein_coding	XM_010718993.2	nuclear receptor binding SET domain protein 1
LOC100544670	728.746	0.445188	1.36149	1.36149	0.0943063	4.72066	2.35084e-06	0.000388108	17	+	SETD1B	protein_coding	XM_010720130.2	SET domain containing 1B
LOC100551398	27271.2	0.355812	1.27971	1.27971	0.0754366	4.71671	2.39693e-06	0.000392053	1	+	MYH9	protein_coding	XM_010711635.2	myosin heavy chain 9
LOC100541071	690.351	0.439952	1.35656	1.35656	0.0937146	4.69459	2.67139e-06	0.000432937	22	+	NCOA3	protein_coding	XM_019622255.1	nuclear receptor coactivator 3%2C transcript variant X1
LOC100543237	967.376	0.486484	1.40103	1.40103	0.103694	4.69154	2.71157e-06	0.000435454	1	-	TNRC6B	protein_coding	XM_010710696.2	trinucleotide repeat containing 6B
LOC104912794	69.319	0.706079	1.63136	1.63136	0.150733	4.6843	2.80925e-06	0.000447075	12	+	LOC104912794	protein_coding	XM_010717334.2	TBC1 domain family member 2B-like
LOC100547604	536.784	-0.71317	0.609978	-1.6394	0.152322	-4.682	2.84095e-06	0.000448084	29	+	RAMP2	protein_coding	XM_010724658.2	receptor activity modifying protein 2%2C transcript variant X1
LOC100551119	287.329	0.514309	1.42831	1.42831	0.109919	4.67899	2.88289e-06	0.000450675	16	+	LOC100551119	protein_coding	XM_019620835.1	protein sidekick-1
LOC100551205	3603.94	-0.479927	0.717014	-1.39467	0.102621	-4.67668	2.91553e-06	0.000451779	5	-	LOC100551205	protein_coding	XM_003206112.3	dispanin subfamily A member 2b-like
LOC100540996	1894.97	0.492953	1.40732	1.40732	0.105711	4.6632	3.11327e-06	0.000478226	5	-	ZFYVE26	protein_coding	XM_010711549.2	zinc finger FYVE-type containing 26
LOC100539016	2530.92	-0.351879	0.783563	-1.27622	0.0756139	-4.65363	3.2614e-06	0.000495892	30	-	RAB11B	protein_coding	XM_010724776.2	RAB11B%2C member RAS oncogene family%2C transcript variant X1
LOC104915209	219.993	0.635251	1.55321	1.55321	0.136549	4.65218	3.28442e-06	0.000495892	Z	-	LOC104915209	protein_coding	XM_010725963.2	cyclin-G-associated kinase-like
LOC104913568	437.276	0.513087	1.4271	1.4271	0.110476	4.64432	3.41191e-06	0.000510774	17	+	LOC104913568	protein_coding	XM_019620930.1	beta-adrenergic receptor kinase 2-like
LOC5848009	91971.6	-0.577753	0.670007	-1.49252	0.124487	-4.64108	3.46589e-06	0.000514496	MT	+	ND2	protein_coding		NADH dehydrogenase subunit 2
LOC104911323	159.061	0.592834	1.50821	1.50821	0.127809	4.63845	3.51033e-06	0.000516751	6	-	LOC104911323	lncRNA	XR_002115721.1	uncharacterized LOC104911323%2C transcript variant X2
LOC100542688	2238.22	0.25737	1.1953	1.1953	0.055589	4.62988	3.65885e-06	0.000534163	5	+	YLPM1	protein_coding	XM_019615744.1	YLP motif containing 1%2C transcript variant X6
LOC100540549	941.841	-0.64175	0.640935	-1.56022	0.138923	-4.61945	3.84763e-06	0.000557118	12	-	TMED3	protein_coding	XM_010717697.2	transmembrane p24 trafficking protein 3
LOC104912337	250.787	0.694848	1.61871	1.61871	0.150482	4.61747	3.88447e-06	0.000557879	10	+	LOC104912337	protein_coding	XM_010715722.2	protein PRRC2C-like
LOC109364232	401.947	-0.522531	0.69615	-1.43647	0.113528	-4.60265	4.17152e-06	0.000593997	NW_011100492.1	+	LOC109364232	lncRNA	XR_002110259.1	uncharacterized LOC109364232
LOC100541390	627.429	-0.480798	0.716581	-1.39552	0.104497	-4.60107	4.20321e-06	0.000593997	1	-	KDELR3	protein_coding	XM_003202280.3	KDEL endoplasmic reticulum protein retention receptor 3
LOC104914333	3821.52	0.475996	1.39088	1.39088	0.103537	4.59737	4.27857e-06	0.000599848	25	+	LOC104914333	protein_coding	XM_010723526.2	uncharacterized LOC104914333%2C transcript variant X1
LOC100549795	353.773	0.657921	1.57781	1.57781	0.143204	4.5943	4.34204e-06	0.000602564	23	+	LOC100549795	protein_coding	XM_019622582.1	msx2-interacting protein-like
LOC104913930	588.701	0.486702	1.40124	1.40124	0.105963	4.59314	4.36616e-06	0.000602564	21	+	LOC104913930	protein_coding	XM_010722043.2	mediator of RNA polymerase II transcription subunit 13-like%2C transcript variant X1
LOC100542385	1437.15	0.386879	1.30756	1.30756	0.0843021	4.58919	4.44966e-06	0.000609327	10	+	SZT2	protein_coding	XM_019618415.1	seizure threshold 2 homolog (mouse)
LOC100544257	3761.84	0.23456	1.17655	1.17655	0.0511498	4.58574	4.52386e-06	0.000614723	17	+	GCN1	protein_coding	XM_010720467.2	GCN1%2C eIF2 alpha kinase activator homolog
LOC104911407	127.957	0.623801	1.54093	1.54093	0.136108	4.58314	4.58039e-06	0.000617654	6	+	LOC104911407	pseudogene
LOC100549620	304.959	-0.575108	0.671236	-1.48979	0.125536	-4.58121	4.62288e-06	0.00061866	5	+	CHRM4	protein_coding	XM_003206422.3	cholinergic receptor muscarinic 4
LOC104912612	220.313	0.520616	1.43457	1.43457	0.114162	4.56032	5.10751e-06	0.000678378	11	-	LOC104912612	protein_coding	XM_010716580.2	PERQ amino acid-rich with GYF domain-containing protein 2-like%2C transcript variant X2
LOC100543813	4342.39	0.29177	1.22414	1.22414	0.064027	4.55698	5.18939e-06	0.000684108	1	+	WNK1	protein_coding	XM_019612420.1	WNK lysine deficient protein kinase 1
LOC100546215	1587.78	0.48737	1.40189	1.40189	0.106988	4.55537	5.22931e-06	0.000684265	21	-	NF1	protein_coding	XM_019621968.1	neurofibromin 1%2C transcript variant X1
LOC100546682	1987.31	0.422192	1.33996	1.33996	0.0927278	4.55302	5.28812e-06	0.000686872	30	-	DOT1L	protein_coding	XM_019610025.1	DOT1 like histone lysine methyltransferase%2C transcript variant X5
LOC100545929	2697.13	0.352865	1.27709	1.27709	0.0775948	4.54754	5.42768e-06	0.000699853	2	-	ITSN2	protein_coding	XM_019613324.1	intersectin 2
LOC100549523	4612.25	0.436444	1.35326	1.35326	0.0961318	4.54006	5.6238e-06	0.000719888	9	+	MSN	protein_coding	XM_010715121.2	moesin%2C transcript variant X2
LOC100541036	2257.38	0.361301	1.28458	1.28458	0.0796514	4.53603	5.73226e-06	0.000728492	2	+	ZNF318	protein_coding	XM_010706887.2	zinc finger protein 318
LOC100540659	1723.6	0.369536	1.29194	1.29194	0.0815387	4.53204	5.84174e-06	0.000737102	22	+	HELZ2	protein_coding	XM_010722363.2	helicase with zinc finger 2
LOC100539049	8954.13	0.239086	1.18024	1.18024	0.0528177	4.52662	5.99343e-06	0.000747273	8	-	EIF3A	protein_coding	XM_010714909.2	eukaryotic translation initiation factor 3 subunit A%2C transcript variant X3
LOC100546134	555.236	0.559618	1.47388	1.47388	0.123641	4.52614	6.00695e-06	0.000747273	2	-	LOC100546134	protein_coding	XM_010706857.2	serine/threonine-protein kinase D3-like
LOC100543509	320.992	0.565951	1.48036	1.48036	0.125092	4.52429	6.05986e-06	0.000748277	2	+	LOC100543509	protein_coding	XM_019613496.1	striatin
LOC104914146	698.683	-0.508585	0.702911	-1.42265	0.112472	-4.52189	6.12886e-06	0.000748277	23	+	LOC104914146	protein_coding	XM_010722798.2	C-factor-like
LOC100538655	3980.34	0.213048	1.15913	1.15913	0.0471301	4.52042	6.17173e-06	0.000748277	30	-	ARHGEF18	protein_coding	XM_010725062.2	Rho/Rac guanine nucleotide exchange factor 18%2C transcript variant X3
LOC100545340	861.377	0.339712	1.2655	1.2655	0.0751578	4.51998	6.18446e-06	0.000748277	15	+	GEMIN5	protein_coding	XM_010719175.2	gem nuclear organelle associated protein 5
LOC100550766	3207.84	0.238488	1.17976	1.17976	0.0528176	4.5153	6.32259e-06	0.000759786	15	-	HMGXB3	protein_coding	XM_019620469.1	HMG-box containing 3
LOC104913597	501.914	0.513766	1.42777	1.42777	0.114174	4.49983	6.8008e-06	0.00081173	17	+	LOC104913597	protein_coding	XM_010720509.2	eIF-2-alpha kinase activator GCN1-like
LOC109370581	62.2255	0.780674	1.71793	1.71793	0.173729	4.49364	7.00159e-06	0.000830088	20	+	LOC109370581	lncRNA	XR_002120856.1	uncharacterized LOC109370581
LOC100549410	2031.27	0.382916	1.30397	1.30397	0.0852671	4.49079	7.09605e-06	0.000833629	3	+	JARID2	protein_coding	XM_010708321.2	jumonji and AT-rich interaction domain containing 2
LOC100545652	6949.9	0.322176	1.25021	1.25021	0.0717665	4.48923	7.14819e-06	0.000833629	15	-	LARP1	protein_coding	XM_019620484.1	La ribonucleoprotein domain family member 1
LOC104912507	120.777	0.546144	1.46018	1.46018	0.121677	4.48849	7.17304e-06	0.000833629	10	+	LOC104912507	protein_coding	XM_019618411.1	microtubule-associated serine/threonine-protein kinase 2-like
LOC104913115	879.722	0.346459	1.27144	1.27144	0.0772558	4.48457	7.30595e-06	0.000843526	14	+	LOC104913115	protein_coding	XM_010718328.2	RNA-binding protein 6-like
LOC109364654	285.351	-0.598175	0.660589	-1.5138	0.133592	-4.47762	7.54797e-06	0.000865237	NW_011148886.1	-	LOC109364654	protein_coding	XM_019611287.1	dnaJ homolog subfamily C member 5-like
LOC109370174	311.688	0.498	1.41225	1.41225	0.111276	4.47538	7.62766e-06	0.000865237	16	-	LOC109370174	protein_coding	XM_019620629.1	protein tweety homolog 3-like
LOC100544912	2160.01	-0.46882	0.722555	-1.38398	0.104773	-4.47465	7.65376e-06	0.000865237	8	+	NDUFB8	protein_coding	XM_019617605.1	NADH:ubiquinone oxidoreductase subunit B8
LOC104917491	210.392	0.777992	1.71474	1.71474	0.173906	4.47364	7.68991e-06	0.000865237	1	-	LOC104917491	protein_coding	XM_010728792.2	reelin-like
LOC104909947	372.687	1.00846	2.01176	2.01176	0.225741	4.46731	7.92077e-06	0.000879726	2	+	LOC104909947	protein_coding	XM_010707828.2	dystonin-like%2C transcript variant X1
LOC104913024	184.135	0.701402	1.62608	1.62608	0.157016	4.46708	7.92933e-06	0.000879726	13	-	LOC104913024	protein_coding	XM_010718020.2	protein NLRC5-like
LOC100545067	828.591	0.578148	1.49293	1.49293	0.129454	4.46604	7.96808e-06	0.000879726	10	-	USP24	protein_coding	XM_019618407.1	ubiquitin specific peptidase 24
LOC100541636	1727.44	0.239463	1.18055	1.18055	0.053639	4.46434	8.03162e-06	0.000881233	28	+	C28H6orf89	protein_coding	XM_019623263.1	chromosome 28 C6orf89 homolog%2C transcript variant X1
LOC100549289	320.647	-0.61113	0.654684	-1.52746	0.137094	-4.45773	8.28317e-06	0.000903224	22	-	RBM38	protein_coding	XM_010722547.2	RNA binding motif protein 38
LOC104910018	4864.82	0.313329	1.24257	1.24257	0.0703445	4.4542	8.4205e-06	0.000912565	2	-	ASXL2	protein_coding	XM_010708023.2	additional sex combs like 2%2C transcriptional regulator%2C transcript variant X3
LOC100544180	1165.53	0.41086	1.32948	1.32948	0.0923653	4.44821	8.65874e-06	0.000932663	5	-	ZNF106	protein_coding	XM_010711446.2	zinc finger protein 106%2C transcript variant X3
LOC100549930	265.652	0.69861	1.62294	1.62294	0.157195	4.44423	8.82059e-06	0.000944337	5	-	PTPN21	protein_coding	XM_019615817.1	protein tyrosine phosphatase%2C non-receptor type 21%2C transcript variant X2
LOC100541096	2060.4	0.287811	1.22079	1.22079	0.0647943	4.44192	8.91608e-06	0.000948811	5	-	INO80	protein_coding	XM_010711327.2	INO80 complex subunit%2C transcript variant X3
LOC100547791	225.319	-0.951831	0.516976	-1.93433	0.21451	-4.43723	9.11255e-06	0.000963912	8	+	SFRP5	protein_coding	XM_010714602.2	secreted frizzled related protein 5%2C transcript variant X1
LOC100539382	1053.1	0.300134	1.23126	1.23126	0.0677369	4.43088	9.38487e-06	0.000986808	Z	+	LOC100539382	protein_coding	XM_010726122.2	A-kinase anchor protein 2-like%2C transcript variant X1
LOC100550622	1800.25	0.993876	1.99153	1.99153	0.224404	4.42897	9.46852e-06	0.000989712	25	+	LOC100550622	protein_coding	XM_019622750.1	microtubule-actin cross-linking factor 1%2C isoforms 1/2/3/5
LOC100546978	2106.88	-0.39718	0.759341	-1.31693	0.0897358	-4.4261	9.59517e-06	0.000997051	21	+	TMEM97	protein_coding	XM_003211874.3	transmembrane protein 97
LOC100540216	3403.36	0.359724	1.28318	1.28318	0.0813474	4.42207	9.77591e-06	0.00100923	2	+	MDN1	protein_coding	XM_010707625.2	midasin AAA ATPase 1
LOC100538495	6550.18	0.322044	1.2501	1.2501	0.072845	4.42095	9.82663e-06	0.00100923	23	-	UBR4	protein_coding	XM_019622358.1	ubiquitin protein ligase E3 component n-recognin 4
LOC100547746	734.199	0.45009	1.36613	1.36613	0.101931	4.41564	1.00713e-05	0.00102257	17	+	PRR14L	protein_coding	XM_003211026.3	proline rich 14 like
LOC104913805	3446.74	0.357279	1.28101	1.28101	0.0809381	4.41422	1.01373e-05	0.00102257	20	+	BPTF	protein_coding	XM_019621615.1	bromodomain PHD finger transcription factor
LOC100545994	360.082	-0.406483	0.75446	-1.32545	0.0920857	-4.41418	1.01393e-05	0.00102257	10	+	BTBD19	protein_coding	XM_010716197.2	BTB domain containing 19
LOC100542514	2475.58	0.272559	1.20795	1.20795	0.0617607	4.41314	1.01881e-05	0.00102257	1	+	MAP4K4	protein_coding	XM_019623156.1	mitogen-activated protein kinase kinase kinase kinase 4%2C transcript variant X4
LOC100544481	273.838	0.465926	1.3812	1.3812	0.105671	4.40921	1.0375e-05	0.00102954	1	-	CLCN4	protein_coding	XM_003203097.3	chloride voltage-gated channel 4%2C transcript variant X2
LOC100540472	131.286	0.566684	1.48112	1.48112	0.128528	4.40902	1.03838e-05	0.00102954	1	+	LOC100540472	protein_coding	XM_019612426.1	ELKS/Rab6-interacting/CAST family member 1
LOC100541272	2394.3	0.328427	1.25564	1.25564	0.0745069	4.40801	1.04323e-05	0.00102954	27	+	GON4L	protein_coding	XM_019623121.1	gon-4 like%2C transcript variant X3
LOC104912900	400.631	0.496541	1.41083	1.41083	0.112951	4.39606	1.10233e-05	0.00107722	12	-	LOC104912900	protein_coding	XM_010717693.2	ras GTPase-activating-like protein IQGAP1
LOC100545966	2976.55	0.345187	1.27032	1.27032	0.0785269	4.39578	1.10374e-05	0.00107722	28	+	HIPK1	protein_coding	XM_010724132.2	homeodomain interacting protein kinase 1%2C transcript variant X2
LOC100542774	424.792	0.441543	1.35806	1.35806	0.100641	4.38732	1.14756e-05	0.00111155	1	+	CBX7	protein_coding	XM_019614722.1	chromobox 7
LOC100539990	1551.39	0.47729	1.39213	1.39213	0.108807	4.38657	1.15151e-05	0.00111155	21	-	NCOR1	protein_coding	XM_019622039.1	nuclear receptor corepressor 1
LOC100543959	707.12	-0.63035	0.64602	-1.54794	0.143754	-4.38493	1.16025e-05	0.0011139	NW_011122935.1	-	LAMTOR1	protein_coding	XM_019611065.1	late endosomal/lysosomal adaptor%2C MAPK and MTOR activator 1
LOC104910775	249.127	0.74368	1.67444	1.67444	0.169657	4.38345	1.16816e-05	0.00111544	4	+	LOC104910775	protein_coding	XM_010710184.2	protein furry homolog-like
LOC100550794	1213.83	-0.401651	0.756992	-1.32102	0.0916599	-4.38197	1.17611e-05	0.00111699	3	+	LOC100550794	protein_coding	XM_010708341.1	transmembrane protein 14C-like
LOC723983	6022.99	-0.60502	0.657462	-1.521	0.13819	-4.37818	1.19675e-05	0.00113052	17	-	LOC723983	protein_coding	XM_010720485.1	cytochrome c oxidase subunit VIa
LOC104917105	59.8744	0.892292	1.85612	1.85612	0.204257	4.36847	1.25118e-05	0.00117564	NW_011216397.1	-	LOC104917105	protein_coding	XM_010728196.2	heat shock factor protein 1-like%2C transcript variant X2
LOC100546876	666.268	0.595775	1.51128	1.51128	0.136506	4.36447	1.27434e-05	0.00119107	17	-	SPECC1L	protein_coding	XM_010720295.1	sperm antigen with calponin homology and coiled-coil domains 1 like
LOC100545956	1031.85	0.450124	1.36616	1.36616	0.103283	4.35818	1.31149e-05	0.00121934	16	+	SEC14L5	protein_coding	XM_019620656.1	SEC14 like lipid binding 5%2C transcript variant X2
LOC100550595	3722.02	0.315494	1.24444	1.24444	0.0724396	4.35527	1.32905e-05	0.0012292	7	+	LRRFIP1	protein_coding	XM_019616866.1	LRR binding FLII interacting protein 1%2C transcript variant X2
LOC104915566	1075.25	0.336311	1.26252	1.26252	0.0772918	4.35119	1.35402e-05	0.00124577	NW_011100716.1	+	LOC104915566	protein_coding	XM_010726484.2	scaffold attachment factor B1-like
LOC109365055	691.296	-0.478263	0.717841	-1.39307	0.110039	-4.34629	1.38457e-05	0.00126728	NW_011214225.1	+	LOC109365055	protein_coding	XM_019611668.1	proline-rich protein 2-like
LOC104914334	3314.03	0.624017	1.54116	1.54116	0.143662	4.34364	1.40139e-05	0.00127606	25	+	LOC104914334	protein_coding	XM_019622749.1	microtubule-actin cross-linking factor 1%2C isoforms 1/2/3/5
LOC100546480	3321.92	0.229669	1.17257	1.17257	0.0529707	4.33578	1.45244e-05	0.00131576	1	-	ZC3H7B	protein_coding	XM_010710530.2	zinc finger CCCH-type containing 7B%2C transcript variant X8
LOC104910365	52.5851	0.673581	1.59503	1.59503	0.155539	4.33061	1.48695e-05	0.00134015	3	-	LOC104910365	protein_coding	XM_019614099.1	nuclear receptor coactivator 2-like
LOC100538702	255.548	-0.40836	0.753479	-1.32718	0.0945018	-4.32119	1.55191e-05	0.0013916	20	-	METTL23	protein_coding	XM_010721279.1	methyltransferase like 23%2C transcript variant X3
LOC100543339	429.771	-0.838496	0.559226	-1.78819	0.19431	-4.31524	1.59429e-05	0.00142238	29	+	MYL4	protein_coding	XM_003213039.3	myosin light chain 4%2C transcript variant X2
LOC100546417	119.25	-0.956756	0.515214	-1.94094	0.222459	-4.30083	1.70162e-05	0.00150345	13	+	TUBB3	protein_coding	XM_010718168.2	tubulin beta 3 class III
LOC104909371	131.835	0.578675	1.49348	1.49348	0.134552	4.30075	1.70218e-05	0.00150345	1	-	LOC104909371	protein_coding	XM_010706097.2	centrosomal protein of 295 kDa-like
LOC100544667	409.327	-0.487401	0.713309	-1.40192	0.113504	-4.29412	1.7539e-05	0.00154143	12	-	CLN6	protein_coding	XM_003209580.3	ceroid-lipofuscinosis%2C neuronal 6%2C late infantile%2C variant
LOC100538610	2220.35	0.260987	1.1983	1.1983	0.0607989	4.29263	1.76569e-05	0.00154411	1	+	UPF2	protein_coding	XM_010718894.1	UPF2 regulator of nonsense transcripts homolog (yeast)
LOC104914889	197.42	0.659309	1.57933	1.57933	0.153705	4.28944	1.7912e-05	0.0015587	Z	-	LOC104914889	protein_coding	XM_019610396.1	ATP-dependent RNA helicase DHX29-like
LOC100541050	100.389	0.595074	1.51055	1.51055	0.13886	4.28542	1.82396e-05	0.00157942	6	+	PPP1R9A	protein_coding	XM_019616358.1	protein phosphatase 1 regulatory subunit 9A
LOC100546300	1867.72	0.318726	1.24723	1.24723	0.0744315	4.28214	1.85103e-05	0.00159505	6	-	CLASP2	protein_coding	XM_019616624.1	cytoplasmic linker associated protein 2
LOC100550745	624.453	-0.451484	0.73129	-1.36745	0.105509	-4.27911	1.8764e-05	0.00160906	5	+	MED19	protein_coding	XM_010711194.2	mediator complex subunit 19
LOC100540047	620.609	0.32291	1.25085	1.25085	0.075532	4.27514	1.91021e-05	0.00163013	Z	+	LOC100540047	protein_coding	XM_019610223.1	chromodomain-helicase-DNA-binding protein 1-like
LOC104910488	363.16	0.410189	1.32886	1.32886	0.0959787	4.27375	1.92213e-05	0.00163243	3	+	LOC104910488	protein_coding	XM_010709406.2	protein EFR3 homolog A-like%2C transcript variant X2
LOC100544251	1217.06	-0.70889	0.61179	-1.63455	0.166118	-4.26738	1.97779e-05	0.00167166	13	-	MVD	protein_coding	XM_010718191.2	mevalonate diphosphate decarboxylase
LOC104912111	1567.66	-0.470499	0.721715	-1.38559	0.110332	-4.26439	2.00453e-05	0.00167219	9	+	TIMM8A	protein_coding	XM_010715026.2	translocase of inner mitochondrial membrane 8 homolog A (yeast)
LOC104912954	173.867	0.620373	1.53727	1.53727	0.145481	4.26431	2.00525e-05	0.00167219	13	-	LOC104912954	protein_coding	XM_010717798.2	ubiquitin carboxyl-terminal hydrolase CYLD-like
LOC100544653	2029.95	0.323758	1.25159	1.25159	0.0759307	4.26386	2.00925e-05	0.00167219	5	-	CDAN1	protein_coding	XM_019616106.1	codanin 1
LOC100540769	780.577	0.472981	1.38797	1.38797	0.110952	4.26294	2.01756e-05	0.00167219	22	-	ZMYND8	protein_coding	XM_010722460.2	zinc finger MYND-type containing 8
LOC104910823	383.134	0.442712	1.35916	1.35916	0.103893	4.26122	2.03311e-05	0.00167219	4	+	LOC104910823	protein_coding	XM_010710390.2	TBC1 domain family member 14-like%2C transcript variant X2
LOC100540293	3405.2	0.306246	1.23649	1.23649	0.0718721	4.26099	2.03522e-05	0.00167219	14	+	ITPR1	protein_coding	XM_019620242.1	inositol 1%2C4%2C5-trisphosphate receptor type 1%2C transcript variant X1
LOC104915351	318.006	0.337024	1.26315	1.26315	0.0791233	4.25948	2.04907e-05	0.00167578	Z	+	LOC104915351	protein_coding	XM_010726225.1	transcription factor TFIIIB component B'' homolog
LOC100547859	366.033	0.367186	1.28983	1.28983	0.0862906	4.25523	2.08839e-05	0.00169738	Z	+	ZNF608	protein_coding	XM_010726244.2	zinc finger protein 608
LOC100549470	2608.48	-0.606089	0.656975	-1.52213	0.142457	-4.25455	2.0947e-05	0.00169738	6	-	LOC100549470	protein_coding	XM_010712415.2	isopentenyl-diphosphate Delta-isomerase 1-like
LOC100549442	65.8497	0.659995	1.58008	1.58008	0.1552	4.25254	2.11361e-05	0.00170488	23	-	PRDM16	protein_coding	XM_019622445.1	PR/SET domain 16
LOC100550589	991.65	-0.39201	0.762067	-1.31222	0.0922196	-4.25084	2.12972e-05	0.00171007	5	-	LOC100550589	protein_coding	XM_010711067.2	tumor susceptibility gene 101 protein
LOC100539142	9305.45	-0.642798	0.640469	-1.56135	0.151383	-4.24616	2.17464e-05	0.00173824	5	-	LOC100539142	protein_coding	XM_003206118.3	dispanin subfamily A member 2b-like
LOC100542938	3154.76	0.414424	1.33277	1.33277	0.0976883	4.24231	2.21231e-05	0.00176038	2	-	SYNE1	protein_coding	XM_010707196.2	spectrin repeat containing nuclear envelope protein 1%2C transcript variant X7
LOC109367261	154.347	0.675969	1.59767	1.59767	0.15938	4.24125	2.22278e-05	0.00176078	4	-	LOC109367261	protein_coding	XM_019614674.1	rho guanine nucleotide exchange factor 38-like
LOC100550867	5122.3	-0.452565	0.730742	-1.36847	0.106744	-4.23972	2.238e-05	0.00176493	16	+	ATP6V0C	protein_coding	XM_010719920.2	ATPase H+ transporting V0 subunit c
LOC100547418	1786.61	0.325618	1.2532	1.2532	0.0768294	4.23819	2.25331e-05	0.0017691	5	-	ARID4A	protein_coding	XM_010712085.2	AT-rich interaction domain 4A
LOC100547485	372.324	0.311114	1.24067	1.24067	0.0734741	4.23434	2.29221e-05	0.00179168	12	+	LOC100547485	protein_coding	XM_019619395.1	E3 ubiquitin-protein ligase NEDD4%2C transcript variant X3
LOC100540121	1386.23	0.327415	1.25476	1.25476	0.077398	4.23028	2.33405e-05	0.00181373	4	-	FAM193A	protein_coding	XM_010710460.2	family with sequence similarity 193 member A
LOC100545959	1779.76	0.33346	1.26003	1.26003	0.0788394	4.22961	2.34096e-05	0.00181373	19	+	LRRC8A	protein_coding	XM_019621432.1	leucine rich repeat containing 8 family member A%2C transcript variant X2
LOC100542121	369.792	0.357114	1.28086	1.28086	0.0844573	4.22834	2.35422e-05	0.00181604	4	-	MAML3	protein_coding	XM_019615100.1	mastermind like transcriptional coactivator 3
LOC104913890	259.105	0.439262	1.35591	1.35591	0.104062	4.22118	2.4303e-05	0.00186657	21	-	LOC104913890	protein_coding	XM_019621923.1	general transcription factor II-I-like
LOC100550007	2443.5	0.42215	1.33992	1.33992	0.100077	4.21825	2.46202e-05	0.00187971	30	-	INSR	protein_coding	XM_010725063.2	insulin receptor
LOC100542829	1058.48	-0.920495	0.528328	-1.89276	0.218256	-4.2175	2.47023e-05	0.00187971	2	-	MALL	protein_coding	XM_003203637.3	mal%2C T-cell differentiation protein like
LOC100543790	1567.18	0.191771	1.14217	1.14217	0.0454792	4.21667	2.47932e-05	0.00187971	15	+	FBXO38	protein_coding	XM_010718914.2	F-box protein 38%2C transcript variant X1
LOC104911720	100.24	0.635841	1.55384	1.55384	0.151008	4.21063	2.54654e-05	0.00190514	7	-	LOC104911720	protein_coding	XM_019617184.1	E3 ubiquitin-protein ligase UBR3-like
LOC100546923	2494.49	0.403625	1.32283	1.32283	0.0958694	4.21016	2.55193e-05	0.00190514	17	-	GOLGA3	protein_coding	XM_010719995.2	golgin A3%2C transcript variant X2
LOC104909847	113.554	0.538115	1.45207	1.45207	0.127823	4.20986	2.55531e-05	0.00190514	1	-	LOC104909847	lncRNA	XR_792632.2	uncharacterized LOC104909847%2C transcript variant X2
LOC100545501	578.917	0.244079	1.18434	1.18434	0.0579918	4.20886	2.56666e-05	0.00190514	21	+	GOSR1	protein_coding	XM_010722101.2	golgi SNAP receptor complex member 1%2C transcript variant X1
LOC104913118	275.546	-0.682849	0.622934	-1.60531	0.162241	-4.20884	2.5668e-05	0.00190514	14	-	NICN1	protein_coding	XM_010718339.2	nicolin 1
LOC104914328	1889.33	-0.872251	0.546294	-1.83052	0.207769	-4.19818	2.69071e-05	0.00198876	25	+	FDPS	protein_coding	XM_010723494.2	farnesyl diphosphate synthase
LOC100545252	5071.76	0.30924	1.23905	1.23905	0.0737057	4.1956	2.72149e-05	0.00200116	1	-	ZC3H13	protein_coding	XM_010728824.2	zinc finger CCCH-type containing 13%2C transcript variant X1
LOC100539781	358.422	0.383987	1.30494	1.30494	0.0915369	4.19488	2.73014e-05	0.00200116	19	+	ZBTB34	protein_coding	XM_010721090.2	zinc finger and BTB domain containing 34%2C transcript variant X1
LOC100542663	4850.97	0.303924	1.2345	1.2345	0.0724697	4.1938	2.74315e-05	0.00200239	17	-	DIP2B	protein_coding	XM_019621180.1	disco interacting protein 2 homolog B%2C transcript variant X2
LOC100540801	3775.78	0.311963	1.2414	1.2414	0.0744577	4.1898	2.792e-05	0.00202966	10	-	NOTCH2	protein_coding	XM_010715907.1	notch 2
LOC100550053	16119.1	-0.492528	0.710779	-1.40691	0.117664	-4.1859	2.84044e-05	0.00205641	21	-	CHCHD2	protein_coding	XM_010721741.1	coiled-coil-helix-coiled-coil-helix domain containing 2
LOC100544129	1718.53	0.339923	1.26569	1.26569	0.081314	4.18038	2.91025e-05	0.00209835	3	-	SCRIB	protein_coding	XM_010709414.2	scribbled planar cell polarity protein
LOC100539685	1563.93	-0.467108	0.723413	-1.38234	0.112078	-4.16769	3.07708e-05	0.00220962	28	-	LAMTOR5	protein_coding	XM_010724271.2	late endosomal/lysosomal adaptor%2C MAPK and MTOR activator 5
LOC100547124	3467.53	0.231404	1.17398	1.17398	0.055561	4.16487	3.11525e-05	0.00222797	11	-	GIGYF2	protein_coding	XM_019618873.1	GRB10 interacting GYF protein 2
LOC100551141	800.117	-0.277996	0.824736	-1.21251	0.0668789	-4.1567	3.22875e-05	0.00229983	1	-	SPRYD7	protein_coding	XM_010728793.1	SPRY domain containing 7
LOC100543670	1555.6	0.493364	1.40772	1.40772	0.118765	4.15411	3.26562e-05	0.00230756	4	+	LOC100543670	protein_coding	XM_019615157.1	biorientation of chromosomes in cell division protein 1-like 1
LOC100539815	74.8997	1.06234	2.08832	2.08832	0.255734	4.1541	3.26572e-05	0.00230756	5	-	TMEM179	protein_coding	XM_003206758.3	transmembrane protein 179
LOC104914974	879.663	0.349935	1.2745	1.2745	0.0842814	4.15198	3.29616e-05	0.00231979	Z	-	MED18	protein_coding	XM_010725564.2	mediator complex subunit 18
LOC100550605	992.218	0.357458	1.28117	1.28117	0.0861323	4.1501	3.32335e-05	0.00232964	12	-	LOC100550605	protein_coding	XM_019619298.1	tumor suppressor p53-binding protein 1
LOC104912412	1436.03	-0.303544	0.81026	-1.23417	0.0732634	-4.14318	3.42523e-05	0.00239157	10	-	LOC104912412	protein_coding	XM_010716017.2	protein wntless homolog
LOC100539415	2243.87	0.283011	1.21673	1.21673	0.0683866	4.1384	3.49733e-05	0.0024323	16	+	TNRC6A	protein_coding	XM_010719503.2	trinucleotide repeat containing 6A%2C transcript variant X1
LOC104914184	248.429	0.770805	1.70622	1.70622	0.186373	4.13581	3.53709e-05	0.0024503	23	-	LOC104914184	protein_coding	XM_010722925.2	vacuolar protein sorting-associated protein 13D-like%2C transcript variant X1
LOC100540915	1296.17	0.243296	1.18369	1.18369	0.0588569	4.13368	3.56996e-05	0.00245732	16	-	LOC100540915	protein_coding	XM_010719833.1	E3 ubiquitin-protein ligase SMURF1
LOC104914034	82.5284	0.7182	1.64513	1.64513	0.173757	4.13336	3.57504e-05	0.00245732	22	-	CABLES2	protein_coding	XM_010722427.2	Cdk5 and Abl enzyme substrate 2
LOC100548477	2907.25	0.293954	1.226	1.226	0.0711841	4.12948	3.63578e-05	0.0024851	1	+	NUP98	protein_coding	XM_019612381.1	nucleoporin 98%2C transcript variant X1
LOC109364394	948.323	-0.586169	0.666109	-1.50126	0.141984	-4.12841	3.65283e-05	0.0024851	NW_011119984.1	-	LOC109364394	lncRNA	XR_002110359.1	uncharacterized LOC109364394
LOC100540437	1036.14	0.447776	1.36394	1.36394	0.108477	4.12783	3.66196e-05	0.0024851	7	+	INO80D	protein_coding	XM_010713503.2	INO80 complex subunit D%2C transcript variant X2
LOC104913907	623.263	0.397077	1.31684	1.31684	0.0962092	4.12722	3.67173e-05	0.0024851	21	+	LOC104913907	lncRNA	XR_795697.2	uncharacterized LOC104913907
LOC100542448	2299.19	0.34831	1.27307	1.27307	0.0845087	4.12159	3.76267e-05	0.00253693	19	-	SETX	protein_coding	XM_010720933.2	senataxin%2C transcript variant X1
LOC100546254	835.611	-0.32262	0.799616	-1.2506	0.0783411	-4.11815	3.81933e-05	0.00256534	8	+	LOC100546254	protein_coding	XM_010714593.2	cytochrome c oxidase assembly protein COX15 homolog
LOC104915400	79.7522	0.55846	1.4727	1.4727	0.135674	4.11619	3.85191e-05	0.00257062	NW_011092581.1	-	LOC104915400	protein_coding	XM_010726293.2	PR domain zinc finger protein 15-like
LOC104916315	649.262	-1.02254	0.49225	-2.03149	0.248434	-4.11593	3.85629e-05	0.00257062	NW_011146640.1	-	LOC104916315	protein_coding	XM_010727366.2	sushi%2C nidogen and EGF-like domain-containing protein 1
LOC100544515	2264.96	0.276233	1.21103	1.21103	0.0671624	4.11291	3.90708e-05	0.00259469	20	-	HELZ	protein_coding	XM_010721511.2	helicase with zinc finger%2C transcript variant X2
LOC100542162	406.433	0.447158	1.36335	1.36335	0.108786	4.11042	3.94936e-05	0.00261294	2	+	MTHFD1L	protein_coding	XM_019612906.1	methylenetetrahydrofolate dehydrogenase (NADP+ dependent) 1-like
LOC100542038	756.281	0.302078	1.23292	1.23292	0.0735266	4.10842	3.98376e-05	0.00262338	23	-	LOC100542038	protein_coding	XM_019622568.1	vacuolar protein sorting-associated protein 13D%2C transcript variant X2
LOC100548931	1434.82	0.310009	1.23972	1.23972	0.0754689	4.10778	3.99484e-05	0.00262338	Z	+	ZBTB5	protein_coding	XM_010726264.2	zinc finger and BTB domain containing 5%2C transcript variant X2
LOC104914432	167.265	-0.628622	0.646794	-1.54609	0.153219	-4.10276	4.08243e-05	0.00267097	27	+	CIART	protein_coding	XM_010723940.1	circadian associated repressor of transcription
LOC104912125	110.866	0.671804	1.59306	1.59306	0.163999	4.0964	4.19632e-05	0.00273535	1	-	LOC104912125	protein_coding	XM_019612436.1	lysine-specific demethylase 5A-like
LOC100545891	59.3754	-0.929544	0.525024	-1.90467	0.227049	-4.09402	4.23954e-05	0.00275336	8	+	LRRC20	protein_coding	XM_010714519.2	leucine rich repeat containing 20
LOC104909290	114.712	0.487024	1.40155	1.40155	0.119199	4.0858	4.3925e-05	0.00284048	28	-	LOC104909290	protein_coding	XM_019623318.1	E3 ubiquitin-protein ligase TRIM33-like
LOC104916091	461.737	-0.551453	0.682332	-1.46556	0.134992	-4.0851	4.40584e-05	0.00284048	NW_011134491.1	+	LOC104916091	protein_coding	XM_010727066.2	transmembrane protein 223
LOC100545139	1184.63	0.298721	1.23005	1.23005	0.0732234	4.07959	4.51159e-05	0.00289808	28	-	UHRF1BP1	protein_coding	XM_019623302.1	UHRF1 binding protein 1%2C transcript variant X2
LOC100549425	4748.77	0.239281	1.1804	1.1804	0.0586977	4.07649	4.57201e-05	0.00292625	10	-	GPBP1L1	protein_coding	XM_010716175.2	GC-rich promoter binding protein 1 like 1
LOC100547378	1292.57	-0.295977	0.81452	-1.22772	0.072665	-4.07317	4.63766e-05	0.00295756	5	-	TMX2	protein_coding	XM_003209038.2	thioredoxin related transmembrane protein 2
LOC100549531	519.814	0.318664	1.24718	1.24718	0.0783058	4.06949	4.71163e-05	0.00298877	15	+	LOC100549531	protein_coding	XM_019620296.1	ankyrin repeat and KH domain-containing protein 1
LOC104914170	168.488	0.490027	1.40447	1.40447	0.120428	4.06905	4.72044e-05	0.00298877	23	-	LOC104914170	protein_coding	XM_019622525.1	1-phosphatidylinositol 4%2C5-bisphosphate phosphodiesterase eta-2-like
LOC100539763	9810.86	-0.869684	0.547267	-1.82726	0.213777	-4.06818	4.73808e-05	0.00298922	5	-	RPS29	protein_coding	XM_003206837.2	ribosomal protein S29
LOC100540995	124.885	0.610576	1.52687	1.52687	0.150122	4.0672	4.75816e-05	0.00299121	5	-	SHANK2	protein_coding	XM_019615486.1	SH3 and multiple ankyrin repeat domains 2
LOC100544832	585.305	0.419257	1.33724	1.33724	0.103157	4.06426	4.81849e-05	0.00301839	21	-	LOC100544832	protein_coding	XM_010722010.2	acetyl-CoA carboxylase%2C transcript variant X3
LOC100541939	986.428	0.303033	1.23374	1.23374	0.0747249	4.05531	5.00676e-05	0.00312525	21	-	SMG6	protein_coding	XM_010721880.2	SMG6%2C nonsense mediated mRNA decay factor
LOC100540932	160.714	-0.860936	0.550595	-1.81622	0.212772	-4.04628	5.20377e-05	0.00323678	NW_011204707.1	-	TRMT112	protein_coding	XM_003214033.3	tRNA methyltransferase 11-2 homolog (S. cerevisiae)
LOC104912764	194.647	0.56828	1.48275	1.48275	0.140502	4.04463	5.24057e-05	0.00324112	12	+	LOC104912764	protein_coding	XM_010717249.2	unconventional myosin-Va-like
LOC109368186	153.772	0.997677	1.99678	1.99678	0.246686	4.04432	5.24744e-05	0.00324112	6	+	LOC109368186	protein_coding	XM_019616370.1	A-kinase anchor protein 9-like%2C transcript variant X1
LOC100544838	876.14	0.354266	1.27834	1.27834	0.0876184	4.04329	5.27068e-05	0.00324413	28	-	LOC100544838	protein_coding	XM_019623304.1	ankyrin repeat and SAM domain-containing protein 1A%2C transcript variant X3
LOC104914657	259.183	-0.762812	0.589346	-1.6968	0.188895	-4.03828	5.3845e-05	0.00330268	30	-	LOC104914657	protein_coding	XM_019610007.1	granzyme G-like
LOC104917573	296.666	0.53971	1.45368	1.45368	0.133761	4.03487	5.46316e-05	0.00333933	1	+	LOC104917573	protein_coding	XM_010728970.2	uncharacterized LOC104917573
LOC100544204	1220.05	0.281438	1.21541	1.21541	0.069827	4.03051	5.56555e-05	0.00339019	22	+	ASXL1	protein_coding	XM_010722615.2	additional sex combs like 1%2C transcriptional regulator
LOC100548571	6265.85	-0.450359	0.731861	-1.36638	0.111841	-4.02679	5.65432e-05	0.00343242	29	-	ATP5G1	protein_coding	XM_010724569.2	ATP synthase%2C H+ transporting%2C mitochondrial Fo complex subunit C1 (subunit 9)%2C transcript variant X2
LOC100547775	254.481	0.383822	1.30479	1.30479	0.0954202	4.02244	5.75982e-05	0.00347971	2	-	QKI	protein_coding	XM_019612868.1	QKI%2C KH domain containing RNA binding
LOC100547304	19183.4	-0.866908	0.548321	-1.82375	0.215544	-4.02196	5.77162e-05	0.00347971	7	+	FTCD	protein_coding	XM_010713154.2	formimidoyltransferase cyclodeaminase%2C transcript variant X2
LOC104910230	394.386	0.501252	1.41544	1.41544	0.124685	4.02016	5.81586e-05	0.00348963	3	-	ZNF407	protein_coding	XM_010708696.2	zinc finger protein 407
LOC104912456	2962.74	-1.01023	0.496467	-2.01423	0.251321	-4.01969	5.82758e-05	0.00348963	10	-	PDZK1IP1	protein_coding	XM_010716147.2	PDZK1 interacting protein 1
LOC104914968	269.877	0.438206	1.35492	1.35492	0.109167	4.01408	5.96789e-05	0.00356045	Z	-	LOC104914968	protein_coding	XM_019610439.1	DNA polymerase kappa-like%2C transcript variant X1
LOC100550687	4121.94	-0.26303	0.833336	-1.2	0.0655388	-4.01336	5.98616e-05	0.00356045	2	+	SOD2	protein_coding	XM_010707127.2	superoxide dismutase 2%2C mitochondrial
LOC104910214	333.34	0.429189	1.34648	1.34648	0.107111	4.00694	6.15113e-05	0.0036463	3	+	ZNF516	protein_coding	XM_010708665.2	zinc finger protein 516%2C transcript variant X2
LOC100550148	10778.9	0.271995	1.20748	1.20748	0.0679675	4.00183	6.28532e-05	0.00371338	15	-	MATR3	protein_coding	XM_010718861.2	matrin 3%2C transcript variant X4
LOC100549242	428.651	-0.42758	0.743508	-1.34498	0.106901	-3.99979	6.33993e-05	0.00373316	Z	-	GRHPR	protein_coding	XM_010726268.2	glyoxylate and hydroxypyruvate reductase
LOC100542144	402.915	0.455556	1.37131	1.37131	0.114447	3.98048	6.87753e-05	0.00403627	22	+	NFATC2	protein_coding	XM_019622287.1	nuclear factor of activated T-cells 2%2C transcript variant X1
LOC100544583	103190	-0.368543	0.774564	-1.29105	0.0926258	-3.97884	6.92529e-05	0.00405084	NW_011122953.1	+	LOC100544583	protein_coding	XM_003213989.3	actin%2C cytoplasmic 2-like
LOC100538713	2254.66	0.408233	1.32706	1.32706	0.102642	3.97725	6.97174e-05	0.00406454	1	+	GOLGB1	protein_coding	XM_010709112.2	golgin B1
LOC100538674	3585.27	0.250614	1.18971	1.18971	0.0630971	3.97188	7.13085e-05	0.00414363	9	-	TAF1	protein_coding	XM_010715003.2	TATA-box binding protein associated factor 1
LOC100538731	87.9675	-0.608729	0.655774	-1.52492	0.153301	-3.9708	7.16314e-05	0.00414875	5	+	VWCE	protein_coding	XM_019615272.1	von Willebrand factor C and EGF domains
LOC100547102	340.304	0.384483	1.30539	1.30539	0.0968778	3.96875	7.2252e-05	0.00417102	28	+	RBM15	protein_coding	XM_010724307.2	RNA binding motif protein 15
LOC100548885	865.933	0.443385	1.35979	1.35979	0.111812	3.96546	7.32536e-05	0.00421506	1	-	KDM7A	protein_coding	XM_019611448.1	lysine demethylase 7A
LOC100550208	584.061	0.343873	1.26916	1.26916	0.0868343	3.96011	7.49154e-05	0.00429669	22	-	LOC100550208	protein_coding	XM_010722339.2	serine/threonine-protein kinase 4-like
LOC109368247	272.339	0.484845	1.39944	1.39944	0.122635	3.95357	7.69937e-05	0.0044016	6	-	LOC109368247	lncRNA	XR_002116095.1	uncharacterized LOC109368247
LOC100541306	629.707	-0.449482	0.732306	-1.36555	0.113797	-3.94986	7.81965e-05	0.00445594	7	+	NUP35	protein_coding	XM_003207407.3	nucleoporin 35
LOC104914565	212.753	0.431589	1.34872	1.34872	0.109413	3.94459	7.99368e-05	0.00454046	29	+	LOC104914565	lncRNA	XR_796064.2	uncharacterized LOC104914565
LOC100541775	744.244	0.303414	1.23406	1.23406	0.0769989	3.9405	8.13108e-05	0.0046037	15	+	ADAM19	protein_coding	XM_019620436.1	ADAM metallopeptidase domain 19%2C transcript variant X1
LOC104914932	234.979	0.509495	1.42355	1.42355	0.129387	3.93776	8.22475e-05	0.00461881	Z	+	LOC104914932	protein_coding	XM_010725487.2	erbin-like
LOC104915686	459.157	0.555197	1.46937	1.46937	0.141004	3.93746	8.23494e-05	0.00461881	NW_011112571.1	-	LOC104915686	protein_coding	XM_010726600.2	histone-lysine N-methyltransferase 2D-like
LOC100550593	3279.19	-0.238481	0.847637	-1.17975	0.0605679	-3.93742	8.23621e-05	0.00461881	5	-	MAPK1IP1L	protein_coding	XM_003206823.3	mitogen-activated protein kinase 1 interacting protein 1 like
LOC100541542	12971.3	0.258344	1.1961	1.1961	0.0657475	3.92933	8.51816e-05	0.00474788	1	+	DDX17	protein_coding	XM_010712188.2	DEAD-box helicase 17
LOC100542780	1391.19	0.314786	1.24383	1.24383	0.0801204	3.92891	8.53307e-05	0.00474788	1	+	RSF1	protein_coding	XM_010706155.2	remodeling and spacing factor 1
LOC104913070	66.7211	0.710822	1.63674	1.63674	0.180967	3.92791	8.56886e-05	0.00474788	13	+	ZNF469	protein_coding	XM_019619868.1	zinc finger protein 469%2C transcript variant X2
LOC100548986	790.64	0.281074	1.2151	1.2151	0.0715695	3.92729	8.59078e-05	0.00474788	NW_011217650.1	+	UBAP1	protein_coding	XM_019611862.1	ubiquitin associated protein 1%2C transcript variant X5
LOC100550696	1531.69	0.316911	1.24566	1.24566	0.0807003	3.92701	8.60075e-05	0.00474788	4	+	RFC1	protein_coding	XM_019614898.1	replication factor C subunit 1
LOC104914435	19121.7	-0.540396	0.687582	-1.45437	0.137765	-3.92258	8.7606e-05	0.00481767	27	-	TAGLN2	protein_coding	XM_010723948.2	transgelin 2
LOC109364043	234.853	0.609898	1.52615	1.52615	0.155507	3.922	8.78171e-05	0.00481767	Z	+	LOC109364043	protein_coding	XM_019610592.1	zinc finger protein 462-like%2C transcript variant X1
LOC100545366	906.846	0.342506	1.26796	1.26796	0.087396	3.91901	8.89117e-05	0.00486262	4	-	ZNF827	protein_coding	XM_010709535.2	zinc finger protein 827%2C transcript variant X1
LOC100544285	635.897	-0.412726	0.751203	-1.3312	0.105432	-3.91461	9.05494e-05	0.0049369	4	+	MRPS18C	protein_coding	XM_010709702.2	mitochondrial ribosomal protein S18C
LOC100543165	779.366	-0.458827	0.727577	-1.37442	0.117307	-3.91133	9.17882e-05	0.00498407	11	-	ALG3	protein_coding	XM_010716821.2	ALG3%2C alpha-1%2C3- mannosyltransferase
LOC104915134	84.1201	0.592049	1.50739	1.50739	0.151387	3.91083	9.19788e-05	0.00498407	Z	+	LOC104915134	lncRNA	XR_796250.2	uncharacterized LOC104915134
LOC104913004	1695.89	-0.329649	0.79573	-1.25671	0.0843367	-3.90872	9.27846e-05	0.00501236	13	-	CKLF	protein_coding	XM_019619714.1	chemokine like factor
LOC100538853	2657.58	0.194268	1.14414	1.14414	0.049712	3.90786	9.31172e-05	0.00501238	15	+	RBM27	protein_coding	XM_010719219.2	RNA binding motif protein 27%2C transcript variant X1
LOC100547047	1330.7	0.438817	1.35549	1.35549	0.112308	3.90725	9.33526e-05	0.00501238	1	+	BBX	protein_coding	XM_010720559.2	BBX%2C HMG-box containing%2C transcript variant X1
LOC100549375	114.599	0.723537	1.65123	1.65123	0.185275	3.9052	9.41458e-05	0.00503965	13	+	GAN	protein_coding	XM_010718062.2	gigaxonin%2C transcript variant X2
LOC100550362	735.404	0.363997	1.28699	1.28699	0.093352	3.89919	9.65143e-05	0.00512592	23	-	SKI	protein_coding	XM_019622523.1	SKI proto-oncogene%2C transcript variant X3
LOC104913487	1398.09	-0.244637	0.844028	-1.18479	0.0627445	-3.89894	9.66133e-05	0.00512592	16	-	PGP	protein_coding	XM_010719805.1	phosphoglycolate phosphatase
LOC109370256	463.192	-0.309201	0.807089	-1.23902	0.0793083	-3.89872	9.67023e-05	0.00512592	16	-	LOC109370256	lncRNA	XR_002120237.1	uncharacterized LOC109370256
LOC100549717	1370.21	-0.449567	0.732263	-1.36563	0.115327	-3.89818	9.6918e-05	0.00512592	2	+	ID2	protein_coding	XM_010707935.2	inhibitor of DNA binding 2%2C HLH protein
LOC100545180	92.4328	-0.850668	0.554528	-1.80334	0.21857	-3.89197	9.94339e-05	0.00523048	13	+	CPNE7	protein_coding	XM_019619859.1	copine 7%2C transcript variant X2
LOC100539874	2009.35	0.415549	1.33381	1.33381	0.10679	3.89129	9.9714e-05	0.00523048	12	+	VPS13C	protein_coding	XM_010717302.2	vacuolar protein sorting 13 homolog C%2C transcript variant X1
LOC104911233	195.537	0.454826	1.37062	1.37062	0.116888	3.89112	9.97833e-05	0.00523048	5	-	LOC104911233	protein_coding	XM_010711889.1	endoribonuclease Dicer-like
LOC104910867	138.886	0.678236	1.60018	1.60018	0.174431	3.88827	0.000100963	0.00527664	4	-	LOC104910867	protein_coding	XM_010710507.2	huntingtin-like
LOC100540916	2064.78	0.309466	1.23925	1.23925	0.0796632	3.88468	0.000102465	0.00533937	17	-	GIT2	protein_coding	XM_010720366.1	GIT ArfGAP 2%2C transcript variant X2
LOC100546470	5403.6	0.235632	1.17742	1.17742	0.0607445	3.87906	0.000104861	0.00544813	19	+	SEC16A	protein_coding	XM_010720998.2	SEC16 homolog A%2C endoplasmic reticulum export factor%2C transcript variant X1
LOC100542823	569.448	0.312071	1.24149	1.24149	0.080627	3.87055	0.00010859	0.00562535	1	+	WARS2	protein_coding	XM_003202691.3	tryptophanyl tRNA synthetase 2%2C mitochondrial%2C transcript variant X1
LOC104915205	85.8045	0.691362	1.61481	1.61481	0.17866	3.86972	0.000108961	0.00562808	Z	-	LOC104915205	lncRNA	XR_796282.2	uncharacterized LOC104915205
LOC100541569	1383.72	0.3272	1.25458	1.25458	0.0845788	3.86858	0.000109472	0.00562817	12	+	MTMR10	protein_coding	XM_010717388.2	myotubularin related protein 10
LOC100539291	1732.47	-0.219043	0.859135	-1.16396	0.0566388	-3.86737	0.000110014	0.00562817	3	-	USP14	protein_coding	XM_010708813.1	ubiquitin specific peptidase 14%2C transcript variant X1
LOC100540856	1712.91	-0.592052	0.663399	-1.50739	0.153143	-3.866	0.000110637	0.00562817	11	+	LOC100540856	protein_coding	XM_010716803.2	intestinal-type alkaline phosphatase-like
LOC100541007	5778.12	0.200406	1.14902	1.14902	0.0518413	3.86577	0.00011074	0.00562817	13	-	MBTPS1	protein_coding	XM_003209636.3	membrane bound transcription factor peptidase%2C site 1
LOC100545805	474.996	0.346416	1.2714	1.2714	0.0896115	3.86575	0.000110746	0.00562817	15	-	SAP30L	protein_coding	XM_019620322.1	SAP30 like
LOC104909850	504.118	0.356987	1.28075	1.28075	0.0923597	3.86518	0.000111006	0.00562817	2	+	LOC104909850	protein_coding	XM_010707528.2	tyrosine-protein kinase Fyn-like%2C transcript variant X1
LOC100547920	159.212	0.511617	1.42565	1.42565	0.132382	3.8647	0.000111225	0.00562817	1	+	LOC100547920	protein_coding	XM_010714057.2	cat eye syndrome critical region protein 2-like%2C transcript variant X2
LOC104917405	86.4882	0.812485	1.75623	1.75623	0.210267	3.86407	0.000111512	0.00562817	1	+	LOC104917405	protein_coding	XM_019620209.1	GRAM domain-containing protein 4-like%2C transcript variant X4
LOC100540000	346.385	-0.455484	0.729266	-1.37124	0.118018	-3.85944	0.000113647	0.00571061	Z	+	LOC100540000	protein_coding	XM_010725277.1	tropomyosin beta chain%2C transcript variant X1
LOC100540607	325.714	0.366429	1.28916	1.28916	0.0949512	3.85913	0.000113792	0.00571061	16	-	RNF216	protein_coding	XM_010719613.2	ring finger protein 216%2C transcript variant X1
LOC109369555	446.748	0.385763	1.30655	1.30655	0.100045	3.85589	0.000115309	0.00575704	12	+	LOC109369555	protein_coding	XM_019619292.1	spatacsin-like
LOC100548237	319.198	0.502804	1.41696	1.41696	0.130416	3.85539	0.000115547	0.00575704	Z	+	PIK3R1	protein_coding	XM_010725504.2	phosphoinositide-3-kinase regulatory subunit 1%2C transcript variant X2
LOC100545127	2653.42	0.276597	1.21133	1.21133	0.0717488	3.85507	0.000115695	0.00575704	14	-	FGD3	protein_coding	XM_019620064.1	FYVE%2C RhoGEF and PH domain containing 3%2C transcript variant X1
LOC100549062	81.5392	0.526077	1.44001	1.44001	0.136591	3.85148	0.000117406	0.0058174	7	+	LOC100549062	protein_coding	XM_019617399.1	kalirin-like
LOC100550178	1040.47	0.375803	1.29756	1.29756	0.0975912	3.85078	0.00011774	0.0058174	5	-	BCL11B	protein_coding	XM_010711898.2	B-cell CLL/lymphoma 11B%2C transcript variant X2
LOC104911500	33.4993	0.739468	1.66956	1.66956	0.192047	3.85046	0.000117896	0.0058174	6	-	LOC104911500	lncRNA	XR_002116083.1	uncharacterized LOC104911500%2C transcript variant X2
LOC109364501	40.9351	-0.807288	0.571455	-1.74992	0.210009	-3.84406	0.000121016	0.00595475	NW_011128689.1	-	LOC109364501	lncRNA	XR_002110428.1	uncharacterized LOC109364501%2C transcript variant X1
LOC104914750	1564.41	0.313333	1.24258	1.24258	0.0815604	3.84173	0.000122168	0.00599474	Z	+	EPG5	protein_coding	XM_019610156.1	ectopic P-granules autophagy protein 5 homolog
LOC100540086	1664.99	0.258433	1.19618	1.19618	0.0673455	3.83743	0.00012433	0.00605254	15	+	LOC100540086	protein_coding	XM_010719211.2	C-terminal-binding protein 2
LOC104911039	1531.64	-0.250285	0.84073	-1.18944	0.0652411	-3.83631	0.000124896	0.00605254	5	-	TSG101	protein_coding	XM_010711104.2	tumor susceptibility 101
LOC104911748	593.33	-0.341776	0.789069	-1.26732	0.0890901	-3.8363	0.000124902	0.00605254	7	+	LOC104911748	lncRNA	XR_794157.2	uncharacterized LOC104911748
LOC100540743	257.935	0.503734	1.41788	1.41788	0.131315	3.83607	0.000125018	0.00605254	NW_011215876.1	-	LOC100540743	protein_coding	XM_010728147.2	tyrosine-protein phosphatase non-receptor type 13
LOC100542750	1683.69	-0.271278	0.828585	-1.20688	0.07072	-3.83595	0.000125082	0.00605254	10	-	NDC1	protein_coding	XM_010716100.2	NDC1 transmembrane nucleoporin
LOC104916932	274.247	-0.688908	0.620323	-1.61206	0.179622	-3.83532	0.000125402	0.00605254	NW_011212589.1	-	LOC104916932	protein_coding	XM_019611634.1	NAD-dependent malic enzyme-like
LOC104914693	274.001	-0.683301	0.622739	-1.60581	0.178305	-3.83221	0.000126997	0.00611282	30	+	FSTL3	protein_coding	XM_010724926.2	follistatin like 3
LOC100544063	2416.6	0.418699	1.33672	1.33672	0.109278	3.83149	0.000127369	0.00611407	1	-	DUSP16	protein_coding	XM_003202539.3	dual specificity phosphatase 16%2C transcript variant X1
LOC100548517	518.744	-0.259994	0.835092	-1.19747	0.0678825	-3.83006	0.000128114	0.00612942	23	-	DFFB	protein_coding	XM_010722732.2	DNA fragmentation factor subunit beta
LOC100549920	81.5317	0.603022	1.51889	1.51889	0.157466	3.82954	0.000128383	0.00612942	2	+	LOC100549920	protein_coding	XM_019613033.1	protein FAM184A-like
LOC100547678	2448.03	-0.27943	0.823917	-1.21372	0.0730121	-3.82717	0.000129624	0.00615716	5	+	C5H11orf58	protein_coding	XM_010711120.2	chromosome 5 C11orf58 homolog
LOC104911701	324.558	0.299747	1.23093	1.23093	0.0783222	3.8271	0.000129661	0.00615716	7	+	LOC104911701	protein_coding	XM_010713665.2	secretory phospholipase A2 receptor-like%2C transcript variant X1
LOC100547381	374.447	0.620844	1.53777	1.53777	0.162345	3.82422	0.000131187	0.00620682	13	-	CHD9	protein_coding	XM_010717800.2	chromodomain helicase DNA binding protein 9%2C transcript variant X1
LOC100548935	48.345	0.689928	1.6132	1.6132	0.18043	3.8238	0.00013141	0.00620682	1	-	SFMBT2	protein_coding	XM_003201842.3	Scm-like with four mbt domains 2%2C transcript variant X1
LOC100544137	23654.2	0.231532	1.17408	1.17408	0.0605663	3.82279	0.000131949	0.00621567	8	+	PSAP	protein_coding	XM_019617522.1	prosaposin%2C transcript variant X1
LOC109364056	79.2085	0.566688	1.48112	1.48112	0.148306	3.82107	0.000132875	0.00624266	Z	+	LOC109364056	lncRNA	XR_002110033.1	uncharacterized LOC109364056%2C transcript variant X1
LOC100541951	1598.08	0.33011	1.25711	1.25711	0.0866022	3.8118	0.000137957	0.00645808	NW_011139103.1	-	ANKRD52	protein_coding	XM_010727191.2	ankyrin repeat domain 52
LOC100547301	666.675	-0.403718	0.755908	-1.32291	0.105929	-3.81121	0.000138286	0.00645808	NW_011165359.1	-	PGAP3	protein_coding	XM_010727524.2	post-GPI attachment to proteins 3%2C transcript variant X1
LOC100548717	713.626	0.365075	1.28795	1.28795	0.0958254	3.80979	0.000139086	0.00645808	19	+	MIGA2	protein_coding	XM_010720870.2	mitoguardin 2%2C transcript variant X2
LOC100540868	3934.3	0.27083	1.2065	1.2065	0.0710915	3.8096	0.000139191	0.00645808	21	+	SUPT6H	protein_coding	XM_003211758.3	SPT6 homolog%2C histone chaperone
LOC104913878	542.464	0.515421	1.42941	1.42941	0.135318	3.80896	0.000139552	0.00645808	1	+	LOC104913878	protein_coding	XM_010721854.2	very large A-kinase anchor protein-like
LOC109370970	218.732	0.541215	1.4552	1.4552	0.142097	3.80878	0.000139654	0.00645808	25	+	LOC109370970	lncRNA	XR_002121571.1	uncharacterized LOC109370970
LOC100548755	3978.06	0.635549	1.55353	1.55353	0.166956	3.80667	0.000140848	0.00649628	8	+	WDFY4	protein_coding	XM_019617636.1	WDFY family member 4%2C transcript variant X5
LOC100539261	2886.82	0.317502	1.24617	1.24617	0.0834232	3.80592	0.00014128	0.00649925	16	+	RBBP6	protein_coding	XM_019620615.1	RB binding protein 6%2C ubiquitin ligase
LOC100539113	1976.79	-0.271586	0.828408	-1.20713	0.0713842	-3.80457	0.000142053	0.00651782	24	-	PPP2R2A	protein_coding	XM_010723093.2	protein phosphatase 2 regulatory subunit Balpha
LOC100540806	703.132	0.266013	1.20248	1.20248	0.0699944	3.80049	0.000144409	0.00660208	12	-	LOC100540806	protein_coding	XM_010717294.2	Krueppel-like factor 13
LOC100546605	725.669	-0.5275	0.693756	-1.44143	0.138812	-3.8001	0.000144637	0.00660208	10	+	UROD	protein_coding	XM_019618806.1	uroporphyrinogen decarboxylase
LOC104915847	249.556	-0.692796	0.618654	-1.61641	0.182447	-3.79725	0.000146312	0.00666135	NW_011121898.1	+	FOXF2	protein_coding	XM_010726781.2	forkhead box F2
LOC100551485	222.976	0.486331	1.40088	1.40088	0.128271	3.79144	0.000149773	0.00680141	23	-	IFFO2	protein_coding	XM_010723039.2	intermediate filament family orphan 2
LOC100549530	1021.51	0.30733	1.23742	1.23742	0.081077	3.7906	0.000150286	0.00680719	14	+	ATXN7	protein_coding	XM_010718668.2	ataxin 7%2C transcript variant X3
LOC100548816	2003.04	0.294289	1.22628	1.22628	0.0776586	3.78953	0.000150934	0.00681905	16	-	INTS1	protein_coding	XM_019620847.1	integrator complex subunit 1%2C transcript variant X2
LOC100550414	1970.26	-0.460001	0.726986	-1.37554	0.121418	-3.78858	0.000151513	0.00682775	27	+	SF3B4	protein_coding	XM_010723823.1	splicing factor 3b subunit 4
LOC100551050	2507.06	-0.311605	0.805745	-1.24109	0.0822793	-3.78716	0.000152378	0.00684886	5	-	IFITM5	protein_coding	XM_019615314.1	interferon induced transmembrane protein 5
LOC100545486	1461.28	0.240345	1.18127	1.18127	0.0634734	3.78654	0.000152757	0.00684886	7	+	MBD5	protein_coding	XM_019617307.1	methyl-CpG binding domain protein 5%2C transcript variant X8
LOC100542719	2872.09	0.228987	1.17201	1.17201	0.060556	3.7814	0.000155949	0.00696016	29	+	MAP3K3	protein_coding	XM_010724484.2	mitogen-activated protein kinase kinase kinase 3
LOC100542746	1205.3	0.280575	1.21468	1.21468	0.0742013	3.78127	0.000156027	0.00696016	8	-	ZSWIM8	protein_coding	XM_019617586.1	zinc finger SWIM-type containing 8%2C transcript variant X6
LOC100541642	3986.77	-0.476631	0.718654	-1.39149	0.126109	-3.77953	0.000157125	0.00699145	NW_011139103.1	-	CS	protein_coding	XM_010727194.2	citrate synthase
LOC104911843	372.593	0.340999	1.26663	1.26663	0.0902407	3.77877	0.000157607	0.00699181	1	+	LOC104911843	protein_coding	XM_010714038.2	cat eye syndrome critical region protein 2-like
LOC104910617	106.089	0.721984	1.64945	1.64945	0.191113	3.77778	0.000158234	0.00699181	4	-	LOC104910617	protein_coding	XM_010709720.2	tyrosine-protein phosphatase non-receptor type 13-like
LOC104912501	1453.37	0.369815	1.29219	1.29219	0.0978957	3.77764	0.00015832	0.00699181	10	-	LOC104912501	protein_coding	XM_019618409.1	epidermal growth factor receptor substrate 15-like
LOC100548226	373.646	0.602774	1.51863	1.51863	0.159744	3.77338	0.000161052	0.00709472	1	-	MICAL3	protein_coding	XM_010713945.2	microtubule associated monooxygenase%2C calponin and LIM domain containing 3
LOC100544584	104.252	-0.737239	0.599886	-1.66698	0.195468	-3.77167	0.000162161	0.00712581	NW_011216424.1	-	LOC100544584	protein_coding	XM_003214109.3	caspase-3-like
LOC100540677	147.724	0.692963	1.6166	1.6166	0.183824	3.7697	0.000163444	0.00716436	1	-	LOC100540677	protein_coding	XM_019612265.1	serine-protein kinase ATM%2C transcript variant X1
LOC100541221	2164.68	0.477529	1.39236	1.39236	0.126721	3.76836	0.000164326	0.00716902	22	-	PREX1	protein_coding	XM_019622254.1	phosphatidylinositol-3%2C4%2C5-trisphosphate dependent Rac exchange factor 1%2C transcript variant X2
LOC100549911	196.787	-0.596034	0.66157	-1.51156	0.158171	-3.7683	0.000164362	0.00716902	NW_011162924.1	+	LOC100549911	protein_coding	XM_003214140.2	methyl-CpG-binding domain protein 2-like
LOC100541004	2121.21	0.380346	1.30165	1.30165	0.100956	3.76744	0.00016493	0.00717609	9	+	LOC100541004	protein_coding	XM_010715261.2	bromodomain and WD repeat-containing protein 3
LOC104910940	900.201	-0.725193	0.604916	-1.65312	0.192747	-3.76242	0.00016828	0.00728801	5	-	LOC104910940	protein_coding	XM_019615270.1	membrane-spanning 4-domains subfamily A member 15-like%2C transcript variant X3
LOC104913270	3685.61	-0.271642	0.828376	-1.20718	0.0722001	-3.76234	0.000168328	0.00728801	15	+	ATP6V0E1	protein_coding	XM_019620306.1	ATPase H+ transporting V0 subunit e1
LOC100547984	9578.57	-0.609387	0.655475	-1.52561	0.162053	-3.76042	0.00016963	0.00731221	5	-	RPS13	protein_coding	XM_010711118.1	ribosomal protein S13
LOC104912581	594.052	0.386658	1.30736	1.30736	0.102827	3.76029	0.000169714	0.00731221	11	-	LOC104912581	protein_coding	XM_010716456.2	phosphatidylinositol 4%2C5-bisphosphate 3-kinase catalytic subunit beta isoform-like%2C transcript variant X1
LOC104917155	361.286	0.430025	1.34726	1.34726	0.114426	3.7581	0.000171212	0.00734188	NW_011216883.1	-	LOC104917155	protein_coding	XM_019611813.1	alpha-mannosidase 2-like
LOC100549978	616.933	0.357252	1.28098	1.28098	0.0950628	3.75806	0.000171234	0.00734188	5	-	TMEM229B	protein_coding	XM_010711544.2	transmembrane protein 229B%2C transcript variant X2
LOC100538861	1386.41	0.320753	1.24898	1.24898	0.0854103	3.75544	0.000173035	0.00740113	22	-	SAMHD1	protein_coding	XM_019622130.1	SAM and HD domain containing deoxynucleoside triphosphate triphosphohydrolase 1
LOC100542685	1572.45	0.360931	1.28425	1.28425	0.0961713	3.753	0.000174728	0.00745548	4	-	ALMS1	protein_coding	XM_019615046.1	ALMS1%2C centrosome and basal body associated protein%2C transcript variant X2
LOC104916712	599.019	-0.775193	0.58431	-1.71142	0.20659	-3.75232	0.000175203	0.00745774	NW_011195331.1	-	LOC104916712	protein_coding	XM_010727721.2	putative N-acetyltransferase 8B
LOC100547790	1726.69	0.365715	1.28852	1.28852	0.0975356	3.74956	0.000177148	0.00752239	7	+	RIF1	protein_coding	XM_019617284.1	replication timing regulatory factor 1
LOC100547070	517.242	-0.537428	0.688998	-1.45138	0.143495	-3.74528	0.000180192	0.0076333	11	+	LOC100547070	protein_coding	XM_010716364.2	leucine-rich repeat-containing protein 15
LOC100542083	6018.8	0.300688	1.23173	1.23173	0.0803019	3.74446	0.000180781	0.00763342	13	-	ANKRD11	protein_coding	XM_019619861.1	ankyrin repeat domain 11
LOC100549609	740.682	-0.342603	0.788617	-1.26804	0.0915054	-3.74408	0.000181059	0.00763342	2	-	SLC29A1	protein_coding	XM_010706910.2	solute carrier family 29 member 1 (Augustine blood group)%2C transcript variant X4
LOC104912495	699.173	0.340573	1.26626	1.26626	0.0910397	3.74093	0.000183343	0.00771131	10	-	LOC104912495	protein_coding	XM_010716286.2	histone H2A deubiquitinase MYSM1-like
LOC104914993	147.944	0.645025	1.56377	1.56377	0.172468	3.73997	0.000184039	0.00772222	Z	+	LOC104914993	lncRNA	XR_796203.2	uncharacterized LOC104914993%2C transcript variant X2
LOC100543048	219.484	0.376264	1.29798	1.29798	0.100666	3.73773	0.000185691	0.00776122	4	-	RNF150	protein_coding	XM_019614489.1	ring finger protein 150
LOC100540576	548.225	0.281754	1.21567	1.21567	0.0753854	3.73752	0.000185847	0.00776122	2	-	FOXN2	protein_coding	XM_019612560.1	forkhead box N2%2C transcript variant X4
LOC104917108	85.8545	-0.558668	0.678929	-1.47291	0.149512	-3.73662	0.000186512	0.00777061	NW_011216424.1	+	LOC104917108	protein_coding	XM_010728218.1	transcription factor 7-like 1
LOC100546184	2014.13	-0.314206	0.804294	-1.24333	0.0841225	-3.7351	0.000187642	0.00779927	3	-	FH	protein_coding	XM_003204871.3	fumarate hydratase
LOC100540542	795.109	-0.31601	0.803289	-1.24488	0.0846258	-3.7342	0.000188315	0.00780887	6	-	DPH3	protein_coding	XM_003207162.3	diphthamide biosynthesis 3
LOC100538573	2172.01	-0.440056	0.737106	-1.35666	0.117908	-3.7322	0.000189815	0.00785266	3	-	SEC61B	protein_coding	XM_010708678.2	Sec61 translocon beta subunit
LOC100542491	3630.4	-0.619118	0.651069	-1.53594	0.16592	-3.73142	0.000190403	0.00785858	16	+	NDUFB10	protein_coding	XM_003210690.3	NADH:ubiquinone oxidoreductase subunit B10
LOC100538608	631.789	-0.437378	0.738475	-1.35414	0.117251	-3.73028	0.000191265	0.00787548	30	+	CD320	protein_coding	XM_003214022.3	CD320 molecule%2C transcript variant X1
LOC100541212	1549.25	-0.578098	0.669846	-1.49288	0.154998	-3.7297	0.000191704	0.00787548	13	-	HERPUD1	protein_coding	XM_010718019.2	homocysteine inducible ER protein with ubiquitin like domain 1
LOC100545262	274.184	0.34314	1.26851	1.26851	0.092027	3.72869	0.000192475	0.00788881	4	+	NFXL1	protein_coding	XM_010710211.1	nuclear transcription factor%2C X-box binding like 1
LOC100547712	1320.05	-0.542151	0.686746	-1.45614	0.145438	-3.7277	0.000193231	0.00789595	20	-	SLC25A10	protein_coding	XM_019621675.1	solute carrier family 25 member 10%2C transcript variant X2
LOC100544465	260.189	-0.836564	0.559976	-1.78579	0.224467	-3.72688	0.000193861	0.00789595	19	-	CLIC3	protein_coding	XM_010721107.2	chloride intracellular channel 3
LOC104917120	223.016	0.681518	1.60383	1.60383	0.182894	3.7263	0.000194309	0.00789595	NW_011216498.1	-	LOC104917120	protein_coding	XM_010728231.2	neuroblast differentiation-associated protein AHNAK-like
LOC100547040	2568.03	0.270988	1.20663	1.20663	0.0727262	3.72614	0.000194438	0.00789595	26	+	PRDM10	protein_coding	XM_010723602.2	PR/SET domain 10%2C transcript variant X5
LOC104914335	71.2565	1.06889	2.09783	2.09783	0.287012	3.72422	0.000195924	0.00793103	25	+	LOC104914335	protein_coding	XM_010723531.2	microtubule-actin cross-linking factor 1-like
LOC104915340	456.075	0.605993	1.52203	1.52203	0.162733	3.72386	0.000196199	0.00793103	Z	-	DMXL1	protein_coding	XM_010726204.2	Dmx like 1
LOC100549020	887.664	0.384177	1.30512	1.30512	0.103249	3.72087	0.000198534	0.00800707	13	+	ZFHX3	protein_coding	XM_019619702.1	zinc finger homeobox 3
LOC100547564	1465.8	0.527553	1.44148	1.44148	0.141908	3.71757	0.000201151	0.00809414	2	+	PHIP	protein_coding	XM_010707708.2	pleckstrin homology domain interacting protein
LOC100540402	8562.88	0.322298	1.25032	1.25032	0.0867167	3.71668	0.000201859	0.0081042	19	-	TNC	protein_coding	XM_019621394.1	tenascin C%2C transcript variant X2
LOC100545435	450.209	-0.803485	0.572963	-1.74531	0.216234	-3.71581	0.000202552	0.00811357	10	-	GLUL	protein_coding	XM_019618600.1	glutamate-ammonia ligase
LOC100539083	451.497	0.412644	1.33112	1.33112	0.11108	3.71483	0.000203341	0.00812673	2	+	UST	protein_coding	XM_010707216.2	uronyl 2-sulfotransferase
LOC109364304	42.1556	0.83954	1.78948	1.78948	0.226129	3.71267	0.000205086	0.00817799	NW_011111546.1	-	LOC109364304	lncRNA	XR_002110300.1	uncharacterized LOC109364304
LOC100545606	16800.5	-0.591407	0.663695	-1.50672	0.159475	-3.70845	0.000208531	0.00829663	28	+	CSRP1	protein_coding	XM_010724030.2	cysteine and glycine rich protein 1%2C transcript variant X4
LOC100548471	2919.87	0.271094	1.20672	1.20672	0.0731299	3.70702	0.00020971	0.00830934	1	+	TCF20	protein_coding	XM_010710305.2	transcription factor 20%2C transcript variant X2
LOC100544995	2632.91	-0.273223	0.827469	-1.2085	0.0737061	-3.70692	0.000209791	0.00830934	Z	+	NIPSNAP3A	protein_coding	XM_010725980.2	nipsnap homolog 3A
LOC104910851	356.648	0.45974	1.37529	1.37529	0.124168	3.70257	0.000213429	0.00841995	4	-	LOC104910851	protein_coding	XM_010710444.2	histone-lysine N-methyltransferase NSD2-like
LOC100379156	8778.37	-0.650922	0.636873	-1.57017	0.175809	-3.70244	0.000213537	0.00841995	14	+	GPX1	protein_coding	NM_001308652.1	glutathione peroxidase 1
LOC109366834	5.51641	2.02475	4.06922	4.06922	0.547833	3.69593	0.00021908	NA	3	-	LOC109366834	lncRNA	XR_002113463.1	uncharacterized LOC109366834
LOC100544400	2400.41	0.316478	1.24529	1.24529	0.0856677	3.69425	0.000220541	0.00867672	7	+	PIKFYVE	protein_coding	XM_019617074.1	phosphoinositide kinase%2C FYVE-type zinc finger containing%2C transcript variant X2
LOC104915687	81.7724	0.47623	1.3911	1.3911	0.129013	3.69133	0.000223082	0.0087554	NW_011112571.1	-	LOC104915687	protein_coding	XM_010726601.1	fibrous sheath CABYR-binding protein-like
LOC104911459	186.125	0.387318	1.30796	1.30796	0.104941	3.69082	0.000223532	0.0087554	1	-	LOC104911459	protein_coding	XM_019615218.1	host cell factor 2-like
LOC100545506	717.293	0.322226	1.25026	1.25026	0.0873605	3.68846	0.000225614	0.00881741	Z	-	TNPO1	protein_coding	XM_010725585.2	transportin 1
LOC104914712	10819.9	-0.626565	0.647717	-1.54388	0.169993	-3.68583	0.000227959	0.00887148	30	-	UBA52	protein_coding	XM_010725048.2	ubiquitin A-52 residue ribosomal protein fusion product 1
LOC100545963	958.8	0.324632	1.25234	1.25234	0.0880767	3.68578	0.000228002	0.00887148	23	+	UBE4B	protein_coding	XM_010722745.2	ubiquitination factor E4B%2C transcript variant X1
LOC104912957	491.321	0.376788	1.29845	1.29845	0.102363	3.68089	0.000232417	0.0089905	13	-	LOC104912957	protein_coding	XM_010717804.2	chromodomain-helicase-DNA-binding protein 9-like%2C transcript variant X2
LOC104915907	250.791	-0.588875	0.664861	-1.50407	0.16	-3.68047	0.000232804	0.0089905	NW_011124526.1	+	THOC6	protein_coding	XM_010726861.2	THO complex 6
LOC100550924	4733.01	0.333164	1.25977	1.25977	0.0905262	3.6803	0.000232955	0.0089905	17	+	NCOR2	protein_coding	XM_010720055.2	nuclear receptor corepressor 2%2C transcript variant X1
LOC100541105	374.293	0.56302	1.47736	1.47736	0.152988	3.68015	0.000233096	0.0089905	10	+	TROVE2	protein_coding	XM_003208602.3	TROVE domain family member 2%2C transcript variant X1
LOC100541011	472.58	0.508588	1.42266	1.42266	0.138344	3.67625	0.00023669	0.00909355	15	+	MAPK9	protein_coding	XM_010719106.1	mitogen-activated protein kinase 9%2C transcript variant X1
LOC104910785	199.586	0.708678	1.63431	1.63431	0.192837	3.675	0.000237848	0.00909355	4	+	LOC104910785	protein_coding	XM_019615145.1	protein furry homolog-like
LOC100548222	5457.25	-0.454636	0.729694	-1.37044	0.123711	-3.67499	0.000237857	0.00909355	NW_011212333.1	+	CORO1B	protein_coding	XM_010727973.2	coronin 1B
LOC100550478	1343.04	0.359883	1.28332	1.28332	0.0979402	3.67451	0.000238304	0.00909355	1	+	UBN2	protein_coding	XM_003202336.3	ubinuclein 2
LOC100539531	690.982	0.407603	1.32648	1.32648	0.110928	3.67447	0.000238342	0.00909355	25	+	MTF1	protein_coding	XM_019622814.1	metal regulatory transcription factor 1%2C transcript variant X2
LOC104909660	151.994	-0.395511	0.76022	-1.31541	0.107726	-3.67145	0.000241178	0.00918193	2	-	PIGM	protein_coding	XM_010706935.2	phosphatidylinositol glycan anchor biosynthesis class M
LOC100548099	2034.08	0.414196	1.33256	1.33256	0.112956	3.66689	0.000245518	0.00929651	11	+	2019-09-02	protein_coding	XM_010716509.2	septin 2
LOC104914916	130.011	0.455561	1.37132	1.37132	0.12424	3.66679	0.000245615	0.00929651	1	-	LOC104914916	protein_coding	XM_010725463.2	gamma-taxilin-like
LOC104913943	165.543	0.391971	1.31219	1.31219	0.106902	3.66663	0.000245767	0.00929651	21	-	LOC104913943	protein_coding	XM_010722090.2	nuclear receptor corepressor 1-like
LOC100548164	4152.69	0.235688	1.17747	1.17747	0.0643385	3.66326	0.000249027	0.00939062	30	-	UPF1	protein_coding	XM_019609968.1	UPF1%2C RNA helicase and ATPase
LOC100544188	2016.29	-0.3946	0.7607	-1.31458	0.107727	-3.66296	0.000249318	0.00939062	11	+	PTTG1IP	protein_coding	XM_010716687.1	pituitary tumor-transforming 1 interacting protein
LOC104912836	174.322	0.596284	1.51182	1.51182	0.162978	3.65867	0.000253528	0.00952886	12	+	LOC104912836	protein_coding	XM_010717441.1	transient receptor potential cation channel subfamily M member 7-like
LOC104914890	1034.67	0.343698	1.269	1.269	0.0940564	3.65417	0.000258018	0.00967706	Z	-	LOC104914890	protein_coding	XM_010725421.2	ATP-dependent RNA helicase DHX29-like%2C transcript variant X1
LOC100550678	512.768	0.280648	1.21474	1.21474	0.0768147	3.65357	0.000258621	0.0096791	1	+	GAS2L3	protein_coding	XM_019614035.1	growth arrest specific 2 like 3%2C transcript variant X3
LOC100549333	185.417	-0.682791	0.622959	-1.60524	0.186965	-3.65197	0.00026024	0.00971017	23	-	MFAP2	protein_coding	XM_003212288.3	microfibrillar associated protein 2
LOC100543250	448.469	-0.459073	0.727453	-1.37466	0.125716	-3.65166	0.00026055	0.00971017	5	+	PTGER2	protein_coding	XM_010712185.2	prostaglandin E receptor 2
LOC104912955	134.216	0.774923	1.7111	1.7111	0.212293	3.65026	0.000261974	0.00974266	13	-	LOC104912955	protein_coding	XM_019619750.1	chromodomain-helicase-DNA-binding protein 9-like%2C transcript variant X1
LOC100551271	882.414	-0.423017	0.745863	-1.34073	0.115927	-3.64901	0.000263254	0.00975397	13	-	GABARAPL2	protein_coding	XM_003209944.2	GABA type A receptor associated protein like 2
LOC100546152	2478.01	-0.648373	0.638	-1.5674	0.177691	-3.64888	0.000263382	0.00975397	12	-	CALML4	protein_coding	XM_003209590.3	calmodulin like 4
LOC100547196	723.34	0.302402	1.2332	1.2332	0.0829269	3.64661	0.000265723	0.00982009	Z	+	LOC100547196	protein_coding	XM_019610458.1	probable global transcription activator SNF2L2
LOC109364680	161.657	-0.611244	0.654632	-1.52758	0.167707	-3.64471	0.000267689	0.00986397	NW_011153779.1	+	DNLZ	protein_coding	XM_019611315.1	DNL-type zinc finger
LOC109370036	255.34	0.468399	1.38357	1.38357	0.128526	3.64439	0.000268027	0.00986397	15	+	LOC109370036	lncRNA	XR_002119786.1	uncharacterized LOC109370036
LOC100545360	281.408	0.661991	1.58226	1.58226	0.181695	3.64341	0.00026905	0.0098809	2	+	LOC100545360	protein_coding	XM_010706635.2	serine/threonine-protein kinase MRCK alpha-like%2C transcript variant X1
LOC104913884	760.948	0.328491	1.2557	1.2557	0.0901734	3.64288	0.000269606	0.0098809	21	+	LOC104913884	protein_coding	XM_019621828.1	WD repeat-containing protein 81-like
LOC100547906	4600.47	-0.25771	0.836414	-1.19558	0.0708168	-3.63911	0.000273581	0.0100058	22	-	BLCAP	protein_coding	XM_003211957.2	bladder cancer associated protein
LOC100544369	2261.94	0.369086	1.29153	1.29153	0.101498	3.6364	0.000276477	0.0100841	Z	+	SMAD2	protein_coding	XM_019610283.1	SMAD family member 2%2C transcript variant X2
LOC104910956	179.551	0.399246	1.31882	1.31882	0.109802	3.63604	0.000276864	0.0100841	5	-	LOC104910956	protein_coding	XM_010710841.1	mitotic checkpoint serine/threonine-protein kinase BUB1 beta-like
LOC100549569	3631.28	-0.298366	0.813173	-1.22975	0.0821008	-3.63414	0.000278907	0.010131	5	+	PSMA6	protein_coding	XM_003206577.3	proteasome subunit alpha 6
LOC104912630	13.7911	1.13954	2.2031	2.2031	0.313595	3.63378	0.000279297	0.010131	11	+	LOC104912630	protein_coding	XM_010716658.2	collagen alpha-3(IV) chain-like
LOC100539143	946.102	0.373434	1.29543	1.29543	0.102864	3.63036	0.000283029	0.0102254	24	-	TET3	protein_coding	XM_010723173.2	tet methylcytosine dioxygenase 3
LOC104912023	534.014	-0.612971	0.653849	-1.52941	0.168847	-3.63033	0.000283059	0.0102254	8	+	MRPL43	protein_coding	XM_010714747.1	mitochondrial ribosomal protein L43
LOC100544136	129.158	0.519852	1.43381	1.43381	0.143237	3.6293	0.000284189	0.0102453	7	+	BIN1	protein_coding	XM_010713776.1	bridging integrator 1
LOC100550268	295.682	0.426017	1.34352	1.34352	0.11746	3.62691	0.000286837	0.0103197	1	-	BRAF	protein_coding	XM_019615563.1	B-Raf proto-oncogene%2C serine/threonine kinase%2C transcript variant X3
LOC100547131	806.314	-0.74456	0.59685	-1.67546	0.205353	-3.62576	0.000288111	0.0103445	20	+	PMP22	protein_coding	XM_010721240.2	peripheral myelin protein 22
LOC100543560	498.357	0.292002	1.22434	1.22434	0.0805474	3.62522	0.000288719	0.0103453	4	+	LOC100543560	protein_coding	XM_010710217.2	sec1 family domain-containing protein 2
LOC100541566	2300.89	0.311974	1.2414	1.2414	0.0860811	3.62419	0.000289874	0.0103656	11	-	TRIP12	protein_coding	XM_019618944.1	thyroid hormone receptor interactor 12%2C transcript variant X2
LOC100550346	1890.31	0.433384	1.3504	1.3504	0.119613	3.62323	0.000290952	0.0103832	9	-	ATRX	protein_coding	XM_010715361.2	ATRX%2C chromatin remodeler
LOC100551418	137.383	-0.762267	0.589569	-1.69615	0.210466	-3.62181	0.00029255	0.010403	NW_011216840.1	+	LMBR1L	protein_coding	XM_010728258.2	limb development membrane protein 1 like
LOC104910608	209.3	0.730383	1.65908	1.65908	0.201669	3.62169	0.000292686	0.010403	4	+	LOC104910608	protein_coding	XM_010709697.2	WD repeat and FYVE domain-containing protein 3%2C transcript variant X1
LOC100549337	307.43	0.532375	1.44631	1.44631	0.147178	3.61721	0.00029779	0.0105632	26	+	LOC100549337	pseudogene
LOC100544641	20822.6	-0.466787	0.723574	-1.38203	0.129154	-3.6142	0.000301279	0.010657	1	-	TPT1	protein_coding	XM_003203326.3	tumor protein%2C translationally-controlled 1
LOC100542978	268.698	0.531096	1.44503	1.44503	0.14696	3.61389	0.000301642	0.010657	1	-	POU2F1	protein_coding	XM_019619962.1	POU class 2 homeobox 1%2C transcript variant X6
LOC109366145	190.718	0.525766	1.4397	1.4397	0.145586	3.61138	0.000304567	0.0107389	2	+	LOC109366145	lncRNA	XR_002112257.1	uncharacterized LOC109366145
LOC100548805	76.1918	0.659605	1.57965	1.57965	0.182697	3.61038	0.000305748	0.010759	7	-	LOC100548805	protein_coding	XM_019617376.1	myosin X-like
LOC100544730	540.119	0.594799	1.51026	1.51026	0.164786	3.60952	0.000306761	0.0107618	17	+	CIT	protein_coding	XM_010720465.2	citron rho-interacting serine/threonine kinase
LOC100547857	546.15	0.459231	1.37481	1.37481	0.127236	3.60928	0.000307044	0.0107618	30	+	CERS1	protein_coding	XM_003213291.3	ceramide synthase 1%2C transcript variant X4
LOC100550903	2192.27	-0.338222	0.791015	-1.2642	0.093764	-3.60717	0.000309556	0.0107942	5	+	CNIH1	protein_coding	XM_010712132.2	cornichon family AMPA receptor auxiliary protein 1
LOC104911737	128.285	0.461143	1.37663	1.37663	0.127841	3.60717	0.000309558	0.0107942	7	-	LOC104911737	protein_coding	XM_010713755.2	mitogen-activated protein kinase kinase kinase MLT-like
LOC100539450	1634.73	-0.390579	0.762823	-1.31092	0.108285	-3.60696	0.000309803	0.0107942	4	+	MRPS26	protein_coding	XM_010710574.2	mitochondrial ribosomal protein S26
LOC100539530	3334.95	0.212491	1.15869	1.15869	0.0589355	3.60548	0.000311571	0.0108345	23	+	LOC100539530	protein_coding	XM_010722811.2	cyclin-dependent kinase 11B%2C transcript variant X1
LOC100551178	587.714	0.292887	1.22509	1.22509	0.0812543	3.60458	0.000312661	0.010851	21	+	RPS6KB1	protein_coding	XM_010722046.2	ribosomal protein S6 kinase B1
LOC104909418	88.0183	-0.442506	0.735855	-1.35896	0.12281	-3.60317	0.000314357	0.0108885	1	+	ANKRD42	protein_coding	XM_010706225.2	ankyrin repeat domain 42
LOC104909964	588.767	0.611694	1.52805	1.52805	0.169906	3.60018	0.000317994	0.0109794	2	+	LOC104909964	protein_coding	XM_010707878.2	dystonin-like
LOC104916078	562.088	-0.562919	0.676931	-1.47726	0.156367	-3.59999	0.000318225	0.0109794	NW_011134344.1	+	BLOC1S1	protein_coding	XM_019611180.1	biogenesis of lysosomal organelles complex 1 subunit 1
LOC104911905	16.4261	1.04471	2.06295	2.06295	0.290314	3.59855	0.000320002	0.011018	8	-	LOC104911905	lncRNA	XR_002117032.1	uncharacterized LOC104911905%2C transcript variant X2
LOC104916083	46.1745	-0.724903	0.605038	-1.65279	0.20147	-3.59807	0.000320592	0.011018	NW_011134407.1	+	LOC104916083	protein_coding	XM_010727058.2	EGF-containing fibulin-like extracellular matrix protein 2
LOC104914171	550.513	0.343198	1.26857	1.26857	0.0954152	3.59689	0.00032204	0.0110232	23	+	LOC104914171	protein_coding	XM_010722874.2	eukaryotic translation initiation factor 4 gamma 3-like
LOC100544357	5424.34	-0.71033	0.61118	-1.63618	0.197502	-3.59657	0.000322443	0.0110232	21	-	HSPB1	protein_coding	XM_003211698.3	heat shock protein family B (small) member 1
LOC104915835	668.815	-0.740092	0.598701	-1.67028	0.205785	-3.59643	0.000322614	0.0110232	NW_011120780.1	-	LOC104915835	protein_coding	XM_010726768.2	NAD-dependent malic enzyme%2C mitochondrial-like
LOC100547514	283.552	0.452639	1.36854	1.36854	0.125876	3.59591	0.000323263	0.011024	2	-	KIF26B	protein_coding	XM_010706846.2	kinesin family member 26B
LOC104916040	1276.82	-0.641665	0.640973	-1.56013	0.178502	-3.59472	0.00032474	0.0110531	NW_011131386.1	+	LOC104916040	protein_coding	XM_010727012.2	3-beta-hydroxysteroid-Delta(8)%2CDelta(7)-isomerase-like
LOC104917433	743.541	0.293346	1.22548	1.22548	0.0816415	3.59309	0.000326774	0.0111009	1	-	LOC104917433	protein_coding	XM_010728671.2	dnaJ homolog subfamily C member 3-like
LOC100548040	527.294	-0.295965	0.814527	-1.22771	0.0824003	-3.59179	0.000328413	0.0111296	19	+	C19H9orf69	protein_coding	XM_003207845.3	chromosome 19 C9orf69 homolog%2C transcript variant X2
LOC5848012	52628.6	-0.482939	0.715519	-1.39759	0.13447	-3.59142	0.000328879	0.0111296	MT	+	COX1	protein_coding		cytochrome c oxidase subunit I
LOC100550082	2637.72	0.277887	1.21242	1.21242	0.0774411	3.58836	0.000332762	0.0112395	4	+	PDS5A	protein_coding	XM_010710273.2	PDS5 cohesin associated factor A
LOC100541947	1282.84	-0.572035	0.672667	-1.48662	0.159498	-3.58647	0.000335188	0.0112894	29	-	LOC100541947	protein_coding	XM_003213031.3	cytochrome b561
LOC100545663	4378.76	-0.472454	0.720738	-1.38747	0.131742	-3.58621	0.000335517	0.0112894	NW_011217721.1	+	ATP5D	protein_coding	XM_010728416.2	ATP synthase%2C H+ transporting%2C mitochondrial F1 complex%2C delta subunit
LOC104910403	59.1852	-0.873866	0.545683	-1.83257	0.24378	-3.58465	0.000337536	0.0113203	1	-	LOC104910403	lncRNA	XR_002113037.1	uncharacterized LOC104910403%2C transcript variant X1
LOC100545587	699.906	0.538735	1.4527	1.4527	0.150315	3.58403	0.000338327	0.0113203	9	-	LRCH2	protein_coding	XM_019618029.1	leucine rich repeats and calponin homology domain containing 2
LOC104916115	876.04	-0.311442	0.805836	-1.24095	0.0868976	-3.58401	0.000338358	0.0113203	NW_011134884.1	+	LOC104916115	protein_coding	XM_010727097.2	ceramide synthase 2-like
LOC100549845	104.822	0.612236	1.52863	1.52863	0.17109	3.57844	0.000345646	0.0115422	17	-	TMEM132C	protein_coding	XM_019621002.1	transmembrane protein 132C
LOC104913373	135.898	0.460318	1.37585	1.37585	0.128682	3.57716	0.000347346	0.0115771	16	-	LOC104913373	protein_coding	XM_010719433.1	protein CLEC16A-like
LOC104911986	499.254	-0.316459	0.803038	-1.24527	0.0885075	-3.57551	0.00034955	0.0116286	8	+	LOC104911986	protein_coding	XM_010714592.2	V-type proton ATPase subunit e 2
LOC104914030	955.612	0.26184	1.19901	1.19901	0.073266	3.57383	0.000351801	0.0116815	22	+	OGFR	protein_coding	XM_019622220.1	opioid growth factor receptor%2C transcript variant X1
LOC100540557	250.361	0.478518	1.39331	1.39331	0.13395	3.57236	0.000353774	0.011725	19	+	PAPPA	protein_coding	XM_010720813.2	pappalysin 1%2C transcript variant X1
LOC100541591	999.511	0.316532	1.24533	1.24533	0.0886471	3.5707	0.000356028	0.0117776	1	-	ITSN1	protein_coding	XM_010723076.2	intersectin 1
LOC104909483	77.0407	-0.669216	0.628848	-1.59021	0.187461	-3.56989	0.000357135	0.0117776	2	-	LOC104909483	protein_coding	XM_019612505.1	outer dense fiber protein 3-like%2C transcript variant X1
LOC109364129	13.6207	1.19925	2.2962	2.2962	0.335973	3.56948	0.000357689	0.0117776	Z	+	LOC109364129	lncRNA	XR_002110156.1	uncharacterized LOC109364129%2C transcript variant X2
LOC100541858	34.2687	0.785246	1.72339	1.72339	0.220004	3.56923	0.000358028	0.0117776	3	-	LOC100541858	protein_coding	XM_019614148.1	protein CBFA2T1
LOC100549731	47.5553	-0.70009	0.615534	-1.62461	0.196282	-3.56675	0.000361438	0.0118677	8	+	ENO4	protein_coding	XM_010714816.2	enolase family member 4
LOC100550664	9423.51	-0.326144	0.797666	-1.25366	0.0915185	-3.56369	0.000365675	0.0119845	21	+	YWHAE	protein_coding	XM_010721731.2	tyrosine 3-monooxygenase/tryptophan 5-monooxygenase activation protein epsilon%2C transcript variant X2
LOC100539672	2798.08	0.328911	1.25607	1.25607	0.09231	3.56312	0.000366478	0.0119886	14	+	PLXNA1	protein_coding	XM_019620119.1	plexin A1
LOC109364375	463.981	-0.62095	0.650243	-1.53789	0.174383	-3.56083	0.000369679	0.0120709	NW_011118199.1	-	LOC109364375	protein_coding	XM_019611020.1	NAD-dependent malic enzyme%2C mitochondrial-like
LOC104914158	27.159	-1.15897	0.447833	-2.23298	0.326139	-3.5536	0.000379991	0.0123848	1	+	LOC104914158	lncRNA	XR_002119998.1	uncharacterized LOC104914158%2C transcript variant X1
LOC100542004	359.789	0.303444	1.23409	1.23409	0.0854762	3.55004	0.000385173	0.0125305	1	+	LOC100542004	protein_coding	XM_019612085.1	CWF19-like protein 2
LOC100549599	7.00275	-1.96168	0.256729	-3.89516	0.553045	-3.54706	0.000389561	NA	Z	-	ARID3C	protein_coding	XM_019610315.1	AT-rich interaction domain 3C%2C transcript variant X2
LOC104917145	221.886	0.468418	1.38359	1.38359	0.132266	3.54147	0.000397904	0.0129209	NW_011216724.1	+	LOC104917145	protein_coding	XM_019611808.1	alpha-mannosidase 2-like
LOC109367445	78.7971	0.524999	1.43893	1.43893	0.148289	3.54038	0.000399558	0.0129508	4	+	LOC109367445	protein_coding	XM_019615028.1	exocyst complex component 6B-like
LOC100550067	1744.85	0.245747	1.18571	1.18571	0.0694427	3.53885	0.000401874	0.013002	1	+	PACSIN2	protein_coding	XM_010715364.2	protein kinase C and casein kinase substrate in neurons 2%2C transcript variant X2
LOC100546873	30116	-0.432635	0.740907	-1.3497	0.122309	-3.53723	0.00040434	0.0130579	15	+	SPARC	protein_coding	XM_010719154.2	secreted protein acidic and cysteine rich
LOC104912978	204.888	0.314708	1.24376	1.24376	0.089147	3.53022	0.000415221	0.0133848	13	-	LOC104912978	protein_coding	XM_010717861.2	enhancer of mRNA-decapping protein 4-like
LOC100538938	1290.15	0.28888	1.22169	1.22169	0.0818567	3.52909	0.000416991	0.0134174	6	-	ZEB1	protein_coding	XM_019616322.1	zinc finger E-box binding homeobox 1%2C transcript variant X2
LOC100544326	7.3944	-1.41579	0.374803	-2.66807	0.401357	-3.52752	0.000419468	NA	NW_011144469.1	-	S100A1	protein_coding	XM_003203253.2	S100 calcium binding protein A1%2C transcript variant X1
LOC100550343	102.748	0.541196	1.45518	1.45518	0.153432	3.52726	0.000419891	0.0134861	8	-	RTKN2	protein_coding	XM_010714235.2	rhotekin 2
LOC100543504	983.481	-0.286704	0.819773	-1.21985	0.0812989	-3.52654	0.000421024	0.013498	1	+	C1H12orf73	protein_coding	XM_003202375.3	chromosome 1 C12orf73 homolog
LOC104915006	47.1354	0.579731	1.49457	1.49457	0.164438	3.52553	0.00042263	0.0135249	Z	-	LOC104915006	protein_coding	XM_019610456.1	transcription factor RFX3
LOC100548773	5066.43	-0.329984	0.795545	-1.257	0.0936626	-3.52311	0.000426509	0.0136244	25	+	LOC100548773	protein_coding	XM_019622742.1	histone-binding protein RBBP4
LOC100546324	269.017	0.657833	1.57771	1.57771	0.186967	3.51844	0.000434095	0.0138417	2	+	LOC100546324	protein_coding	XM_010706375.2	ubiquitin carboxyl-terminal hydrolase 34-like
LOC109363715	16.4684	1.12075	2.1746	2.1746	0.31872	3.5164	0.000437439	0.0139232	30	-	LOC109363715	lncRNA	XR_002109517.1	uncharacterized LOC109363715
LOC104914273	742.986	-0.391303	0.76244	-1.31158	0.111298	-3.5158	0.00043843	0.0139296	25	+	LOC104914273	protein_coding	XM_010723284.2	tubulin-folding cofactor B-like
LOC100539421	1215.28	0.272023	1.2075	1.2075	0.0774244	3.51341	0.000442398	0.01399	24	+	LOC100539421	protein_coding	XM_010723047.2	AP2-associated protein kinase 1
LOC100550176	18.7012	-0.910324	0.532066	-1.87947	0.259102	-3.51338	0.000442438	0.01399	2	-	SPATA17	protein_coding	XM_019612661.1	spermatogenesis associated 17%2C transcript variant X1
LOC104913503	1790.4	-0.398068	0.758874	-1.31774	0.113306	-3.51322	0.000442707	0.01399	16	+	BRI3	protein_coding	XM_010719856.2	brain protein I3
LOC100542265	732.085	0.765853	1.70038	1.70038	0.218102	3.51144	0.000445686	0.014059	2	-	BIRC6	protein_coding	XM_019613499.1	baculoviral IAP repeat containing 6
LOC104910373	22.8638	0.94667	1.92742	1.92742	0.26966	3.51061	0.000447082	0.0140779	3	+	LOC104910373	protein_coding	XM_010709043.2	zinc finger homeobox protein 4-like%2C transcript variant X1
LOC100546845	314.69	0.37058	1.29287	1.29287	0.105627	3.5084	0.000450807	0.0141699	1	-	POLA1	protein_coding	XM_019622071.1	DNA polymerase alpha 1%2C catalytic subunit
LOC100546762	3731.88	0.312637	1.24198	1.24198	0.0892018	3.50483	0.000456897	0.0143359	12	+	LRRK1	protein_coding	XM_010717556.2	leucine rich repeat kinase 1%2C transcript variant X4
LOC100548207	18452.6	-0.46434	0.724802	-1.37969	0.13253	-3.50365	0.000458923	0.0143487	19	+	RPL12	protein_coding	XM_003211181.2	ribosomal protein L12
LOC100545961	1229.35	0.343181	1.26855	1.26855	0.0979614	3.50322	0.000459662	0.0143487	21	+	SPECC1	protein_coding	XM_010722095.2	sperm antigen with calponin homology and coiled-coil domains 1%2C transcript variant X1
LOC100538381	5886.07	0.192851	1.14302	1.14302	0.0550503	3.50318	0.000459742	0.0143487	9	-	ATP11C	protein_coding	XM_010715223.1	ATPase phospholipid transporting 11C%2C transcript variant X4
LOC104914632	4089.3	-0.453511	0.730264	-1.36937	0.12952	-3.50148	0.000462688	0.0144151	29	+	EIF1	protein_coding	XM_010724729.1	eukaryotic translation initiation factor 1
LOC100545394	1598.3	0.199343	1.14818	1.14818	0.0569598	3.49971	0.000465765	0.0144855	26	+	NFRKB	protein_coding	XM_003212663.3	nuclear factor related to kappaB binding protein%2C transcript variant X1
LOC100538750	480.551	0.31606	1.24493	1.24493	0.0903983	3.4963	0.000471756	0.0146091	17	+	CABIN1	protein_coding	XM_019621100.1	calcineurin binding protein 1%2C transcript variant X7
LOC100550773	1488.5	0.296025	1.22776	1.22776	0.0846817	3.49574	0.000472752	0.0146091	20	+	MBTD1	protein_coding	XM_019621783.1	mbt domain containing 1%2C transcript variant X2
LOC104909751	183.235	0.393321	1.31341	1.31341	0.112517	3.49565	0.000472912	0.0146091	2	+	LOC104909751	protein_coding	XM_010707288.2	AT-rich interactive domain-containing protein 1B-like%2C transcript variant X1
LOC100547759	2809.51	-0.419764	0.747547	-1.33771	0.120084	-3.49557	0.00047305	0.0146091	29	+	DAD1	protein_coding	XM_003212988.3	defender against cell death 1
LOC100548723	3986.62	0.326399	1.25388	1.25388	0.0934659	3.49217	0.000479112	0.0147705	26	-	ARHGEF12	protein_coding	XM_010723659.2	Rho guanine nucleotide exchange factor 12%2C transcript variant X2
LOC100550144	2289.41	-0.200657	0.870154	-1.14922	0.0574757	-3.49116	0.000480931	0.0148008	7	+	NAA20	protein_coding	XM_019617412.1	N(alpha)-acetyltransferase 20%2C NatB catalytic subunit
LOC104915866	614.59	-0.597248	0.661014	-1.51283	0.171128	-3.49006	0.000482906	0.0148357	NW_011122970.1	+	MRPL52	protein_coding	XM_010726817.2	mitochondrial ribosomal protein L52
LOC109369119	62.457	0.679886	1.60201	1.60201	0.194857	3.48915	0.000484557	0.0148606	9	+	LOC109369119	lncRNA	XR_002117792.1	uncharacterized LOC109369119%2C transcript variant X1
LOC100547583	5946.25	0.350899	1.27536	1.27536	0.100605	3.4879	0.000486826	0.0149043	8	+	PDCD4	protein_coding	XM_010714700.2	programmed cell death 4%2C transcript variant X1
LOC104915813	155.417	0.580854	1.49573	1.49573	0.166572	3.48712	0.00048826	0.0149223	NW_011119742.1	+	LOC104915813	protein_coding	XM_010726739.2	histone-lysine N-methyltransferase 2D-like
LOC100547508	763.513	0.378102	1.29963	1.29963	0.108521	3.48415	0.000493707	0.0150431	1	-	ZBTB21	protein_coding	XM_010723888.2	zinc finger and BTB domain containing 21%2C transcript variant X10
LOC100538773	35.6786	1.0424	2.05966	2.05966	0.299248	3.48341	0.000495066	0.0150431	1	-	LOC100538773	protein_coding	XM_019612217.1	FRAS1-related extracellular matrix protein 2-like
LOC104914061	319.354	0.444454	1.3608	1.3608	0.127594	3.48334	0.000495192	0.0150431	22	-	LOC104914061	protein_coding	XM_010722516.2	protein kinase C-binding protein 1-like
LOC100547606	323.935	0.311161	1.24071	1.24071	0.0893342	3.48311	0.000495616	0.0150431	Z	-	KIAA1328	protein_coding	XM_019610304.1	KIAA1328 ortholog%2C transcript variant X5
LOC109366277	214.788	-0.39166	0.762252	-1.3119	0.112507	-3.48119	0.000499185	0.0151254	2	-	LOC109366277	lncRNA	XR_002112509.1	uncharacterized LOC109366277
LOC100544077	74.2231	0.674712	1.59628	1.59628	0.193969	3.47845	0.000504318	0.0152547	3	+	PREX2	protein_coding	XM_010708988.2	phosphatidylinositol-3%2C4%2C5-trisphosphate dependent Rac exchange factor 2
LOC100548924	348.575	-0.604937	0.6575	-1.52091	0.173947	-3.4777	0.000505737	0.0152715	20	+	TMEM100	protein_coding	XM_010721581.1	transmembrane protein 100
LOC100546703	2076.23	-0.630329	0.646029	-1.54792	0.181281	-3.47708	0.000506912	0.0152809	3	+	SQLE	protein_coding	XM_003205275.3	squalene epoxidase
LOC104913966	702.729	-0.449183	0.732458	-1.36527	0.129284	-3.4744	0.000511995	0.0154078	21	-	DHRS13	protein_coding	XM_019621870.1	dehydrogenase/reductase 13
LOC100541375	31789.9	-0.418038	0.748442	-1.33611	0.120395	-3.47221	0.000516191	0.0155077	18	+	RACK1	protein_coding	XM_003211143.3	receptor for activated C kinase 1
LOC100541020	783.218	0.459765	1.37532	1.37532	0.132444	3.4714	0.000517752	0.0155282	24	-	DOCK5	protein_coding	XM_019622587.1	dedicator of cytokinesis 5
LOC100544963	524.186	-0.205254	0.867386	-1.15289	0.0591499	-3.47007	0.000520315	0.0155786	5	-	JKAMP	protein_coding	XM_003206789.3	JNK1/MAPK8-associated membrane protein
LOC100550334	1102.75	0.335615	1.26192	1.26192	0.0968608	3.46493	0.000530379	0.015853	5	-	DAGLA	protein_coding	XM_019615286.1	diacylglycerol lipase alpha%2C transcript variant X2
LOC104914991	10.1025	1.17145	2.25239	2.25239	0.338199	3.4638	0.000532602	0.0158926	Z	+	LOC104914991	lncRNA	XR_002109873.1	uncharacterized LOC104914991
LOC100541771	2765.51	-0.448291	0.732911	-1.36442	0.129495	-3.46184	0.000536488	0.0159815	13	+	IMP4	protein_coding	XM_010717720.2	IMP4 homolog%2C U3 small nucleolar ribonucleoprotein
LOC100545682	941.06	0.300674	1.23172	1.23172	0.0869337	3.45866	0.000542867	0.0161444	7	-	CLASP1	protein_coding	XM_019617407.1	cytoplasmic linker associated protein 1
LOC100540511	306.469	0.446572	1.3628	1.3628	0.129153	3.4577	0.000544815	0.0161577	Z	-	LOC100540511	protein_coding	XM_019610224.1	leucyl-cystinyl aminopeptidase-like
LOC100550083	788.889	0.411242	1.32983	1.32983	0.118941	3.45753	0.000545144	0.0161577	5	-	NAV2	protein_coding	XM_003206105.3	neuron navigator 2%2C transcript variant X7
LOC100539302	315.39	-0.603491	0.658159	-1.51939	0.174571	-3.45699	0.000546241	0.0161631	6	+	LOC100539302	protein_coding	XM_019616736.1	death domain-containing membrane protein NRADD-like
LOC100547854	4225.27	-0.532783	0.69122	-1.44672	0.154222	-3.45466	0.000550995	0.0162765	22	-	PPDPF	protein_coding	XM_010722400.2	pancreatic progenitor cell differentiation and proliferation factor%2C transcript variant X2
LOC100549733	1304.55	0.290989	1.22348	1.22348	0.08425	3.45387	0.000552608	0.0162969	10	+	MAST2	protein_coding	XM_010716314.1	microtubule associated serine/threonine kinase 2
LOC109363691	4638.59	-0.804286	0.572646	-1.74628	0.232931	-3.45289	0.000554605	0.0163285	5	-	LOC109363691	protein_coding	XM_019615315.1	interferon-induced transmembrane protein 3-like
LOC100548578	135.721	0.384926	1.30579	1.30579	0.111542	3.45095	0.000558609	0.016419	1	-	LOC100548578	protein_coding	XM_010713350.2	transcription intermediary factor 1-alpha
LOC100546312	491.144	0.341284	1.26688	1.26688	0.0989106	3.45043	0.000559704	0.0164239	15	-	LOC100546312	protein_coding	XM_010719271.2	protein Jade-2-like%2C transcript variant X3
LOC100538699	6462.32	0.216814	1.16216	1.16216	0.0628769	3.44823	0.000564264	0.0165075	17	+	SBNO1	protein_coding	XM_010720090.2	strawberry notch homolog 1%2C transcript variant X1
LOC104917114	1115.18	-0.493578	0.710261	-1.40793	0.143143	-3.44816	0.000564422	0.0165075	NW_011216452.1	-	LOC104917114	protein_coding	XM_019611790.1	fructose-bisphosphate aldolase A-like%2C transcript variant X1
LOC104909993	138.752	0.471551	1.3866	1.3866	0.136778	3.44757	0.000565651	0.0165151	2	+	LOC104909993	lncRNA	XR_792721.2	uncharacterized LOC104909993%2C transcript variant X1
LOC100539360	477.531	0.393024	1.31314	1.31314	0.114023	3.44689	0.000567071	0.0165151	9	-	PAK3	protein_coding	XM_003208437.3	p21 (RAC1) activated kinase 3
LOC100550244	5297.65	0.256481	1.19456	1.19456	0.0744221	3.4463	0.000568326	0.0165151	8	+	MGEA5	protein_coding	XM_019617964.1	meningioma expressed antigen 5 (hyaluronidase)
LOC104915844	172.856	0.429833	1.34708	1.34708	0.124735	3.44597	0.000569014	0.0165151	NW_011121781.1	+	LOC104915844	protein_coding	XM_010726779.2	E3 ubiquitin-protein ligase HUWE1-like
LOC104912816	50.6633	0.751524	1.68357	1.68357	0.218098	3.44581	0.000569358	0.0165151	12	+	LOC104912816	protein_coding	XM_019619408.1	thrombospondin type-1 domain-containing protein 4-like
LOC104912391	289.647	0.367103	1.28976	1.28976	0.106576	3.44451	0.000572097	0.0165674	10	+	LOC104912391	protein_coding	XM_019618641.1	rab GTPase-activating protein 1-like
LOC104917095	154.573	-0.564647	0.676121	-1.47903	0.163954	-3.44394	0.000573297	0.0165693	NW_011216267.1	+	SHISA4	protein_coding	XM_010728185.1	shisa family member 4
LOC104915967	82.6751	-0.590162	0.664268	-1.50542	0.171419	-3.4428	0.000575727	0.0165693	NW_011128358.1	-	LOC104915967	protein_coding	XM_019611125.1	transmembrane protein 198-like%2C transcript variant X1
LOC100543832	5289.36	-0.289574	0.818144	-1.22228	0.0841127	-3.44269	0.000575959	0.0165693	8	-	EIF3F	protein_coding	XM_019617946.1	eukaryotic translation initiation factor 3 subunit F
LOC100547629	367.546	0.303202	1.23388	1.23388	0.0880831	3.44222	0.000576952	0.0165693	4	-	UVSSA	protein_coding	XM_010710626.2	UV stimulated scaffold protein A%2C transcript variant X3
LOC100544284	292.099	-0.365084	0.776424	-1.28796	0.106076	-3.44171	0.000578048	0.0165693	4	-	ANAPC10	protein_coding	XM_003205418.3	anaphase promoting complex subunit 10%2C transcript variant X1
LOC100544416	1578.9	0.315903	1.24479	1.24479	0.0917897	3.4416	0.000578285	0.0165693	21	+	TAOK1	protein_coding	XM_010722117.1	TAO kinase 1
LOC104913026	351.633	0.314013	1.24316	1.24316	0.0912609	3.44083	0.000579934	0.0165693	13	-	LOC104913026	protein_coding	XM_019619650.1	enhancer of mRNA-decapping protein 4-like
LOC104909369	400.744	-0.254116	0.838501	-1.1926	0.0738534	-3.44081	0.000579965	0.0165693	3	-	LOC104909369	protein_coding	XM_019614114.1	double-stranded RNA-binding protein Staufen homolog 2-like%2C transcript variant X1
LOC109367476	19.0054	0.95307	1.93599	1.93599	0.277014	3.44052	0.000580607	0.0165693	4	+	LOC109367476	lncRNA	XR_002114658.1	uncharacterized LOC109367476
LOC104910680	77.1079	0.618593	1.53538	1.53538	0.179872	3.43906	0.000583728	0.0166315	4	+	LOC104910680	protein_coding	XM_010709844.2	WD repeat and FYVE domain-containing protein 3-like
LOC100544833	3466.77	-0.267707	0.830639	-1.20389	0.077868	-3.43796	0.000586118	0.0166727	22	-	CHMP4B	protein_coding	XM_010722289.1	charged multivesicular body protein 4B
LOC100542860	892.081	-0.47368	0.720125	-1.38865	0.137811	-3.43717	0.000587827	0.0166833	14	+	LOC100542860	protein_coding	XM_003209975.3	cytochrome b561 domain-containing protein 2
LOC100542427	233.404	0.485845	1.40041	1.40041	0.141361	3.43692	0.000588376	0.0166833	5	+	LOC100542427	protein_coding	XM_010710936.2	myotubularin-related protein 13-like
LOC100540024	101.287	-0.582779	0.667676	-1.49773	0.169601	-3.43618	0.000589973	0.0167017	10	+	COLGALT2	protein_coding	XM_010715838.2	collagen beta(1-O)galactosyltransferase 2
LOC100548156	8885.31	-0.288682	0.818649	-1.22152	0.0840695	-3.43386	0.00059506	0.016771	16	-	LOC100548156	protein_coding	XM_010719776.1	ras-related C3 botulinum toxin substrate 1
LOC100540507	785.55	0.348951	1.27363	1.27363	0.101627	3.43366	0.000595497	0.016771	26	-	GRAMD1B	protein_coding	XM_010723640.2	GRAM domain containing 1B%2C transcript variant X5
LOC100549247	110.535	0.445333	1.36163	1.36163	0.129698	3.43361	0.000595592	0.016771	1	+	LOC100549247	protein_coding	XM_010721615.2	ATP-binding cassette sub-family D member 2
LOC100549418	182.738	0.457269	1.37294	1.37294	0.133185	3.43333	0.000596217	0.016771	6	+	ADAM22	protein_coding	XM_019616768.1	ADAM metallopeptidase domain 22
LOC100544538	141.764	-0.511069	0.701702	-1.42511	0.148901	-3.43226	0.000598566	0.0168103	2	-	ACYP2	protein_coding	XM_019612489.1	acylphosphatase 2%2C transcript variant X2
LOC100546966	504.016	0.431251	1.3484	1.3484	0.125694	3.43097	0.000601433	0.016864	10	+	CAMSAP2	protein_coding	XM_010715658.2	calmodulin regulated spectrin associated protein family member 2%2C transcript variant X1
LOC100547655	1070.42	0.243393	1.18377	1.18377	0.07098	3.42904	0.000605724	0.0169535	29	-	DHX8	protein_coding	XM_010724559.2	DEAH-box helicase 8
LOC104910032	2951.09	0.252161	1.19099	1.19099	0.0735456	3.42863	0.00060663	0.0169535	2	+	LOC104910032	protein_coding	XM_019613356.1	nuclear GTPase SLIP-GC-like
LOC100545199	2084.71	0.235536	1.17734	1.17734	0.0687045	3.42824	0.000607506	0.0169535	1	+	APPL2	protein_coding	XM_010712451.2	adaptor protein%2C phosphotyrosine interacting with PH domain and leucine zipper 2%2C transcript variant X2
LOC109369968	18.6071	0.965233	1.95238	1.95238	0.281604	3.42763	0.000608884	0.0169598	14	-	LOC109369968	lncRNA	XR_002119675.1	uncharacterized LOC109369968
LOC100545574	512.702	0.391335	1.31161	1.31161	0.114182	3.42728	0.000609662	0.0169598	4	-	ATP10D	protein_coding	XM_010710209.2	ATPase phospholipid transporting 10D (putative)
LOC100549409	2911.8	0.170917	1.12577	1.12577	0.0498757	3.42686	0.00061061	0.0169598	2	-	ADAM17	protein_coding	XM_010707921.2	ADAM metallopeptidase domain 17
LOC104916070	617.543	-0.374078	0.771599	-1.29601	0.10918	-3.42624	0.000611996	0.0169716	NW_011134290.1	-	LOC104916070	protein_coding	XM_010727036.2	programmed cell death protein 4-like
LOC664713	972.989	0.381548	1.30274	1.30274	0.111418	3.42448	0.000615984	0.0170301	5	+	PLCB2	protein_coding	NM_001303201.1	phospholipase C beta 2
LOC104914713	1193.61	-0.559086	0.678732	-1.47334	0.163263	-3.42446	0.000616033	0.0170301	30	+	LOC104914713	protein_coding	XM_010725050.2	splicing factor%2C proline- and glutamine-rich-like
LOC100541611	1783.91	0.310128	1.23982	1.23982	0.0906282	3.42198	0.000621665	0.0171589	6	+	CSRNP1	protein_coding	XM_010712333.2	cysteine and serine rich nuclear protein 1%2C transcript variant X2
LOC100543351	1230.29	-0.524427	0.695235	-1.43836	0.15337	-3.41936	0.000627677	0.0172978	1	-	ALOX5AP	protein_coding	XM_003203398.3	arachidonate 5-lipoxygenase activating protein
LOC104913171	1010.29	-0.416771	0.7491	-1.33494	0.121968	-3.41706	0.000633021	0.0173908	14	+	JAGN1	protein_coding	XM_010718593.2	jagunal homolog 1
LOC104911206	50.3898	-0.745031	0.596655	-1.67601	0.218059	-3.41665	0.000633976	0.0173908	5	+	SAMD15	protein_coding	XM_010711772.2	sterile alpha motif domain containing 15
LOC100545395	426.417	0.46852	1.38369	1.38369	0.137143	3.41628	0.000634827	0.0173908	Z	-	RICTOR	protein_coding	XM_019610171.1	RPTOR independent companion of MTOR complex 2
LOC100541256	773.501	-0.424677	0.745006	-1.34227	0.124312	-3.41621	0.000634987	0.0173908	10	-	GLRX2	protein_coding	XM_010715678.2	glutaredoxin 2%2C transcript variant X2
LOC104909998	180.743	0.533712	1.44765	1.44765	0.156393	3.41263	0.000643396	0.0175938	2	-	LOC104909998	protein_coding	XM_010707947.2	kinase D-interacting substrate of 220 kDa-like
LOC109365439	5.00421	2.50272	5.66751	5.66751	0.734212	3.40871	0.000652706	NA	1	+	LOC109365439	protein_coding	XM_019612218.1	uncharacterized LOC109365439%2C transcript variant X1
LOC100545857	374.589	-0.693317	0.61843	-1.617	0.203441	-3.40795	0.000654537	0.0178708	NW_011098143.1	-	NR1I3	protein_coding	XM_010726394.2	nuclear receptor subfamily 1 group I member 3
LOC100549871	631.733	0.347166	1.27206	1.27206	0.101884	3.40747	0.000655688	0.0178746	2	-	KIDINS220	protein_coding	XM_019613603.1	kinase D interacting substrate 220
LOC104909273	2250.13	-0.457864	0.728063	-1.37351	0.134419	-3.40625	0.000658619	0.0179268	30	-	PLVAP	protein_coding	XM_010724994.2	plasmalemma vesicle associated protein
LOC100546913	71.9741	-0.758405	0.59115	-1.69162	0.22273	-3.40504	0.000661549	0.017957	10	-	LOC100546913	protein_coding	XM_010716185.2	selenoprotein Pb%2C transcript variant X1
LOC100546626	898.443	0.303853	1.23444	1.23444	0.0892387	3.40495	0.000661759	0.017957	1	-	NAMPT	protein_coding	XM_019622306.1	nicotinamide phosphoribosyltransferase%2C transcript variant X1
LOC100548771	160.32	-0.450912	0.73158	-1.3669	0.132503	-3.40303	0.000666438	0.0180352	22	-	NKAIN4	protein_coding	XM_010722412.2	Sodium/potassium transporting ATPase interacting 4%2C transcript variant X3
LOC100551479	740.461	0.282649	1.21643	1.21643	0.0830606	3.40292	0.000666686	0.0180352	14	+	MITF	protein_coding	XM_003210181.3	melanogenesis associated transcription factor%2C transcript variant X2
LOC104914684	94.273	0.531517	1.44545	1.44545	0.15624	3.40192	0.000669131	0.0180433	30	-	LOC104914684	protein_coding	XM_019609956.1	protein ENL-like
LOC104916880	217.878	0.751241	1.68324	1.68324	0.220861	3.40142	0.000670362	0.0180433	NW_011211698.1	+	LOC104916880	protein_coding	XM_010727915.2	neuroblast differentiation-associated protein AHNAK-like
LOC100541425	14120.8	-0.280686	0.8232	-1.21477	0.0825336	-3.40086	0.000671737	0.0180433	22	+	FKBP1A	protein_coding	XM_019622185.1	FK506 binding protein 1A
LOC104911813	82.7665	0.530444	1.44437	1.44437	0.155989	3.40052	0.00067259	0.0180433	7	+	LOC104911813	protein_coding	XM_019617264.1	protein TANC1-like
LOC104914637	10.0332	1.12726	2.18444	2.18444	0.33151	3.40039	0.000672901	0.0180433	30	-	LOC104914637	protein_coding	XM_010724747.2	fibrillin-1-like
LOC100538538	3546.46	-0.536154	0.689607	-1.4501	0.157678	-3.4003	0.000673111	0.0180433	12	+	LOC100538538	protein_coding	XM_010717709.2	creatine kinase U-type%2C mitochondrial
LOC100543044	2001.38	-0.342618	0.788609	-1.26806	0.100791	-3.3993	0.00067559	0.0180823	NW_011217707.1	+	POLR2I	protein_coding	XM_003204933.3	RNA polymerase II subunit I
LOC100542212	3412.61	-0.662946	0.631587	-1.58331	0.195287	-3.39473	0.000686975	0.0183592	2	-	ACTA1	protein_coding	XM_010707017.2	actin%2C alpha 1%2C skeletal muscle
LOC100542329	126.904	0.583968	1.49897	1.49897	0.17208	3.39358	0.000689855	0.0183928	10	-	DENND1B	protein_coding	XM_019618367.1	DENN domain containing 1B
LOC100545688	3274.62	0.344753	1.26993	1.26993	0.101595	3.3934	0.000690317	0.0183928	13	-	NFATC3	protein_coding	XM_010717818.2	nuclear factor of activated T-cells 3%2C transcript variant X2
LOC104910917	527.333	0.319854	1.2482	1.2482	0.0942884	3.39229	0.000693103	0.0184288	4	-	LOC104910917	protein_coding	XM_010710665.2	DNA-directed RNA polymerase I subunit RPA1-like
LOC104915189	65.2039	0.486768	1.4013	1.4013	0.143503	3.39204	0.000693752	0.0184288	Z	+	LOC104915189	protein_coding	XM_010725924.2	chromodomain-helicase-DNA-binding protein 1-like
LOC104911420	44.4141	0.67734	1.59919	1.59919	0.199714	3.39155	0.000694977	0.0184336	6	+	LOC104911420	lncRNA	XR_793901.2	uncharacterized LOC104911420%2C transcript variant X1
LOC100550019	1883.27	-0.256235	0.83727	-1.19436	0.0755638	-3.39097	0.000696451	0.018445	1	+	EIF1AX	protein_coding	XM_019612013.1	eukaryotic translation initiation factor 1A%2C X-linked
LOC100550181	3538.82	0.212611	1.15878	1.15878	0.0627236	3.38964	0.000699844	0.018487	3	-	UBR5	protein_coding	XM_010709189.2	ubiquitin protein ligase E3 component n-recognin 5%2C transcript variant X7
LOC100547615	1599.81	0.315842	1.24474	1.24474	0.0931817	3.38953	0.000700132	0.018487	1	+	IL17RA	protein_coding	XM_019611558.1	interleukin 17 receptor A
LOC100545868	2756.05	0.231213	1.17382	1.17382	0.0682564	3.38742	0.000705534	0.0186019	1	+	RBM26	protein_coding	XM_019610551.1	RNA binding motif protein 26%2C transcript variant X1
LOC100541051	712.676	-0.37515	0.771025	-1.29697	0.11077	-3.38676	0.000707223	0.0186186	7	+	NIF3L1	protein_coding	XM_003207491.3	NGG1 interacting factor 3 like 1%2C transcript variant X1
LOC100538961	47.7936	-0.885455	0.541317	-1.84735	0.261865	-3.38134	0.000721325	0.0189616	26	+	USP2	protein_coding	XM_019623038.1	ubiquitin specific peptidase 2%2C transcript variant X1
LOC100540834	95.266	-1.02629	0.490972	-2.03677	0.303594	-3.38046	0.000723642	0.0189765	10	+	LOC100540834	protein_coding	XM_010715727.2	putative dimethylaniline monooxygenase [N-oxide-forming] 6
LOC100548408	205.289	0.378392	1.29989	1.29989	0.11194	3.38031	0.000724041	0.0189765	Z	+	FECH	protein_coding	XM_010725123.2	ferrochelatase
LOC100550025	951.656	0.342336	1.26781	1.26781	0.101314	3.37896	0.00072761	0.0190418	3	-	ATXN1	protein_coding	XM_010708325.2	ataxin 1%2C transcript variant X1
LOC100549355	463.018	0.48454	1.39914	1.39914	0.143442	3.37796	0.000730261	0.0190814	3	-	NDC80	protein_coding	XM_010708720.2	NDC80%2C kinetochore complex component%2C transcript variant X3
LOC104911266	43.064	-1.10067	0.4663	-2.14454	0.325884	-3.37749	0.000731495	0.0190814	5	+	DIO3	protein_coding	XM_010712037.2	iodothyronine deiodinase 3
LOC104913092	26.5316	0.682155	1.60453	1.60453	0.20199	3.37717	0.000732361	0.0190814	14	-	LOC104913092	lncRNA	XR_002119529.1	uncharacterized LOC104913092%2C transcript variant X1
LOC100549612	294.493	0.416392	1.33459	1.33459	0.123471	3.37239	0.000745186	0.0193869	2	-	LOC100549612	protein_coding	XM_010708033.2	interferon-induced very large GTPase 1%2C transcript variant X2
LOC100538554	55.2278	-0.783569	0.580928	-1.72138	0.233035	-3.36245	0.000772531	0.0200688	25	+	LOC100538554	protein_coding	XM_003212621.3	protein FAM49A-like
LOC104917040	174.53	0.356827	1.28061	1.28061	0.106203	3.35985	0.000779837	0.020206	NW_011215095.1	+	LOC104917040	protein_coding	XM_010728108.2	chromodomain-helicase-DNA-binding protein 8-like
LOC100545947	981.189	0.315621	1.24455	1.24455	0.0939421	3.35974	0.000780157	0.020206	11	-	LOC100545947	protein_coding	XM_010716624.2	UDP-glucose:glycoprotein glucosyltransferase 1
LOC104916910	527.902	-0.38254	0.767086	-1.30363	0.113873	-3.35935	0.000781246	0.020206	NW_011212302.1	-	LOC104916910	protein_coding	XM_010727969.2	retinoic acid receptor RXR-beta-like%2C transcript variant X1
LOC100550363	1566.81	-0.504646	0.704833	-1.41878	0.150296	-3.35768	0.00078599	0.020299	28	-	LOC100550363	protein_coding	XM_010724026.2	alpha-1%2C3-mannosyl-glycoprotein 4-beta-N-acetylglucosaminyltransferase C%2C transcript variant X2
LOC100543105	3767.85	0.217993	1.16311	1.16311	0.0649453	3.35657	0.000789157	0.020351	11	+	U2SURP	protein_coding	XM_010716390.2	U2 snRNP associated SURP domain containing%2C transcript variant X2
LOC100544342	3054.99	0.192965	1.14311	1.14311	0.0575138	3.3551	0.00079336	0.0204296	7	+	DIP2A	protein_coding	XM_010713144.2	disco interacting protein 2 homolog A%2C transcript variant X2
LOC100542334	913.597	-0.26615	0.831536	-1.20259	0.0793598	-3.35371	0.000797357	0.0204848	12	-	PARP16	protein_coding	XM_019619288.1	poly(ADP-ribose) polymerase family member 16
LOC104913459	19.6857	0.950987	1.93319	1.93319	0.283576	3.35355	0.000797823	0.0204848	16	+	LOC104913459	protein_coding	XM_010719717.2	sorting nexin-29-like
LOC104914269	924.927	0.487854	1.40236	1.40236	0.145537	3.3521	0.000802002	0.0205622	25	+	HIVEP3	protein_coding	XM_010723276.2	human immunodeficiency virus type I enhancer binding protein 3%2C transcript variant X1
LOC100544595	2249.73	0.265372	1.20195	1.20195	0.0791956	3.35084	0.00080566	0.0206261	3	-	KIAA1429	protein_coding	XM_003205183.3	KIAA1429 ortholog
LOC104915307	590.127	0.21748	1.1627	1.1627	0.0649293	3.34949	0.000809593	0.0206968	Z	-	TOPORS	protein_coding	XM_010726149.2	TOP1 binding arginine/serine rich protein
LOC100541326	812.191	0.573367	1.48799	1.48799	0.171377	3.34565	0.000820911	0.0208961	24	-	LOC100541326	protein_coding	XM_010723060.2	zinc metalloproteinase-disintegrin-like MTP4
LOC100541054	2736.89	-0.25464	0.838196	-1.19304	0.0761184	-3.34532	0.000821887	0.0208961	8	+	AP3M1	protein_coding	XM_010714375.2	adaptor related protein complex 3 mu 1 subunit
LOC100551431	8822.34	-0.25267	0.839342	-1.19141	0.0755337	-3.34512	0.000822462	0.0208961	22	+	SERINC3	protein_coding	XM_003211978.3	serine incorporator 3
LOC100547822	788.922	-0.252398	0.8395	-1.19119	0.0754531	-3.3451	0.000822515	0.0208961	1	-	SHISA2	protein_coding	XM_010728973.2	shisa family member 2
LOC100550275	116.473	0.51563	1.42962	1.42962	0.154157	3.34484	0.000823306	0.0208961	2	+	FAXC	protein_coding	XM_010707586.2	failed axon connections homolog%2C transcript variant X2
LOC100542288	81.2646	-0.463014	0.725469	-1.37842	0.138478	-3.3436	0.000826987	0.0209594	14	-	LHFPL4	protein_coding	XM_010718581.1	lipoma HMGIC fusion partner-like 4%2C transcript variant X2
LOC100541204	2034.63	-0.375818	0.770668	-1.29758	0.112488	-3.34097	0.000834853	0.0211285	7	-	CTDSP1	protein_coding	XM_019617366.1	CTD small phosphatase 1
LOC100539778	147.237	-0.64589	0.639098	-1.5647	0.193363	-3.34029	0.000836908	0.0211502	16	-	ARHGDIG	protein_coding	XM_010719391.2	Rho GDP dissociation inhibitor gamma
LOC109369345	167.633	0.62936	1.54688	1.54688	0.188445	3.33975	0.000838534	0.021161	10	+	LOC109369345	lncRNA	XR_002118302.1	uncharacterized LOC109369345
LOC109369314	303.173	0.35967	1.28313	1.28313	0.107754	3.3379	0.000844153	0.0212192	10	-	LOC109369314	lncRNA	XR_002118231.1	uncharacterized LOC109369314%2C transcript variant X2
LOC100549282	3849.06	0.25409	1.19258	1.19258	0.0761232	3.33787	0.000844222	0.0212192	17	-	HECTD4	protein_coding	XM_010720191.2	HECT domain E3 ubiquitin protein ligase 4%2C transcript variant X4
LOC100542867	2548.1	-0.326948	0.797221	-1.25436	0.097953	-3.3378	0.000844443	0.0212192	20	-	SUMO2	protein_coding	XM_010721697.2	small ubiquitin-like modifier 2
LOC100539565	304.115	0.414644	1.33297	1.33297	0.124317	3.33538	0.000851825	0.0213743	12	-	LOC100539565	protein_coding	XM_019619428.1	talin-2%2C transcript variant X3
LOC100547664	385.482	0.375566	1.29735	1.29735	0.112693	3.33266	0.000860205	0.0215539	1	+	LOC100547664	protein_coding	XM_010728861.2	leucine-rich repeat and calponin homology domain-containing protein 1
LOC109370880	157.416	0.524567	1.4385	1.4385	0.157495	3.33069	0.000866312	0.0216599	23	+	LOC109370880	lncRNA	XR_002121380.1	uncharacterized LOC109370880
LOC104913384	309.677	0.35122	1.27564	1.27564	0.105465	3.33021	0.000867799	0.0216599	16	+	LOC104913384	protein_coding	XM_010719459.2	centriolar coiled-coil protein of 110 kDa-like%2C transcript variant X5
LOC100539169	2681.24	0.228547	1.17165	1.17165	0.0686305	3.33011	0.000868113	0.0216599	22	-	LOC100539169	protein_coding	XM_010722226.2	chromodomain-helicase-DNA-binding protein 6
LOC100545454	4034.9	-0.260567	0.83476	-1.19795	0.0782863	-3.32838	0.000873511	0.0217639	29	-	RAB5C	protein_coding	XM_003213125.3	RAB5C%2C member RAS oncogene family
LOC100546644	7284.63	0.193771	1.14375	1.14375	0.0582357	3.32736	0.000876734	0.0217659	4	-	ANKRD17	protein_coding	XM_019614569.1	ankyrin repeat domain 17%2C transcript variant X5
LOC109367357	92.4674	0.882411	1.84345	1.84345	0.265228	3.327	0.000877874	0.0217659	4	+	LOC109367357	protein_coding	XM_019614863.1	protein furry homolog-like
LOC104914739	2061	0.206347	1.15376	1.15376	0.0620255	3.32681	0.000878447	0.0217659	Z	+	MALT1	protein_coding	XM_010725132.2	MALT1 paracaspase
LOC100550601	1381.76	-0.882267	0.542514	-1.84327	0.265201	-3.32679	0.000878521	0.0217659	10	+	LOC100550601	protein_coding	XM_019618581.1	dimethylaniline monooxygenase [N-oxide-forming] 2%2C transcript variant X2
LOC100550024	101.21	0.531457	1.44539	1.44539	0.159877	3.32417	0.000886827	0.0219409	2	-	KCNQ5	protein_coding	XM_010707736.2	potassium voltage-gated channel subfamily Q member 5%2C transcript variant X2
LOC100549002	840.837	0.262854	1.19985	1.19985	0.0790934	3.32334	0.000889468	0.0219755	4	+	ABHD18	protein_coding	XM_003205446.3	abhydrolase domain containing 18
LOC100544921	1083.9	-0.219069	0.85912	-1.16398	0.0659287	-3.32281	0.000891141	0.021986	13	+	FAM96B	protein_coding	XM_003209823.3	family with sequence similarity 96 member B
LOC104917525	14.4456	1.1022	2.14682	2.14682	0.331824	3.32164	0.000894889	0.0220477	1	+	LOC104917525	protein_coding	XM_019612062.1	diacylglycerol kinase eta-like
LOC100545803	2316.66	0.186841	1.13827	1.13827	0.0562639	3.32081	0.000897575	0.0220831	14	-	DCAF1	protein_coding	XM_010718289.2	DDB1 and CUL4 associated factor 1%2C transcript variant X3
LOC104915327	178.856	0.381416	1.30262	1.30262	0.114875	3.32028	0.000899282	0.0220943	1	+	LOC104915327	protein_coding	XM_019621900.1	ribosomal protein S6 kinase alpha-3-like%2C transcript variant X1
LOC100550097	453.605	0.282973	1.2167	1.2167	0.0852516	3.31927	0.000902522	0.0221431	12	+	SCAPER	protein_coding	XM_010717406.1	S-phase cyclin A associated protein in the ER
LOC100545669	665.747	0.301318	1.23227	1.23227	0.0908239	3.3176	0.000907939	0.0221989	1	-	ZBTB11	protein_coding	XM_010720687.1	zinc finger and BTB domain containing 11
LOC100539264	74.7324	-0.584946	0.666674	-1.49998	0.176326	-3.31741	0.000908573	0.0221989	22	+	TCF15	protein_coding	XM_003212067.3	transcription factor 15 (basic helix-loop-helix)
LOC104914165	171.829	0.381326	1.30254	1.30254	0.114958	3.31709	0.000909602	0.0221989	23	-	LOC104914165	protein_coding	XM_019622472.1	arginine-glutamic acid dipeptide repeats protein-like%2C transcript variant X3
LOC100540183	319.601	0.617441	1.53415	1.53415	0.186143	3.31702	0.000909822	0.0221989	12	+	RORA	protein_coding	XM_019619277.1	RAR related orphan receptor A
LOC104914210	902.234	0.359382	1.28288	1.28288	0.108361	3.31651	0.000911479	0.0222087	1	-	LOC104914210	lncRNA	XR_795877.2	uncharacterized LOC104914210
LOC109369334	4.00962	2.05092	4.14369	4.14369	0.618544	3.31571	0.000914093	NA	10	+	LOC109369334	lncRNA	XR_002118285.1	uncharacterized LOC109369334
LOC100550782	5173.61	-0.343706	0.788014	-1.26901	0.103721	-3.31375	0.000920534	0.0223964	NW_011212333.1	+	PPP1CA	protein_coding	XM_010727979.1	protein phosphatase 1 catalytic subunit alpha
LOC104914697	78.2048	0.467065	1.38229	1.38229	0.140963	3.31339	0.00092172	0.0223964	30	+	LOC104914697	protein_coding	XM_010724962.2	transcription factor E2-alpha-like%2C transcript variant X1
LOC100546638	1622.07	-0.241303	0.845981	-1.18206	0.0728512	-3.31227	0.000925432	0.0224258	2	-	SRP9	protein_coding	XM_003203825.3	signal recognition particle 9
LOC100543358	1111.95	-0.37666	0.770219	-1.29833	0.113745	-3.31143	0.000928217	0.0224258	3	-	MRPL13	protein_coding	XM_003205255.3	mitochondrial ribosomal protein L13
LOC100549745	25971.6	-0.633352	0.644677	-1.55117	0.191276	-3.31119	0.000928998	0.0224258	22	-	MYL9	protein_coding	XM_010722218.2	myosin light chain 9
LOC100545942	393.987	0.403538	1.32275	1.32275	0.121882	3.31091	0.000929947	0.0224258	7	+	KIF5C	protein_coding	XM_019617303.1	kinesin family member 5C
LOC100549132	770.052	-0.437928	0.738194	-1.35466	0.132279	-3.31064	0.000930823	0.0224258	20	-	SGSH	protein_coding	XM_019621660.1	N-sulfoglucosamine sulfohydrolase
LOC104915988	1016.32	-0.370975	0.77326	-1.29323	0.112061	-3.31047	0.000931391	0.0224258	NW_011128603.1	-	LOC104915988	protein_coding	XM_010726957.1	UV excision repair protein RAD23 homolog A-like
LOC100546616	835.277	-0.406179	0.754619	-1.32517	0.1227	-3.31034	0.000931817	0.0224258	19	-	TMEM203	protein_coding	XM_003211171.3	transmembrane protein 203
LOC5848005	133780	-0.431366	0.741559	-1.34851	0.130404	-3.30793	0.000939884	0.0225826	MT	+	CYTB	protein_coding		cytochrome b
LOC100544736	383.856	0.252533	1.1913	1.1913	0.076355	3.30736	0.000941812	0.0225826	28	-	DSTYK	protein_coding	XM_019623249.1	dual serine/threonine and tyrosine protein kinase%2C transcript variant X1
LOC104916701	675.257	-0.46672	0.723608	-1.38196	0.14112	-3.30725	0.000942168	0.0225826	NW_011193163.1	-	LOC104916701	protein_coding	XM_010727716.2	reticulon-3-like
LOC100544697	311.494	-0.322358	0.799762	-1.25037	0.0975107	-3.30587	0.000946811	0.0226632	2	+	GPR75	protein_coding	XM_003203649.3	G protein-coupled receptor 75
LOC100545745	5953.37	-0.487684	0.713169	-1.40219	0.147698	-3.3019	0.000960318	0.0229263	12	+	LOC100545745	protein_coding	XM_010717179.1	cytochrome c oxidase subunit 5A%2C mitochondrial
LOC100549045	472.44	-0.341371	0.789291	-1.26696	0.103387	-3.30188	0.0009604	0.0229263	1	+	SMCO4	protein_coding	XM_003203518.3	single-pass membrane protein with coiled-coil domains 4
LOC104909884	164.563	0.53118	1.44511	1.44511	0.160902	3.30125	0.000962541	0.0229416	2	+	LOC104909884	protein_coding	XM_010707594.2	activating signal cointegrator 1 complex subunit 3-like
LOC100545495	269.499	-0.37955	0.768677	-1.30094	0.114983	-3.30093	0.000963636	0.0229416	15	-	ABLIM3	protein_coding	XM_010718943.2	actin binding LIM protein family member 3%2C transcript variant X2
LOC100549793	580.042	-0.396943	0.759466	-1.31671	0.120272	-3.30036	0.000965601	0.0229574	21	-	ABHD11	protein_coding	XM_019621938.1	abhydrolase domain containing 11%2C transcript variant X2
LOC109370933	118.451	-0.567692	0.674695	-1.48215	0.172092	-3.29878	0.000971066	0.0230438	25	+	LOC109370933	protein_coding	XM_019622746.1	RUN and SH3 domain-containing protein 1-like
LOC100539495	134.255	0.37033	1.29265	1.29265	0.112271	3.29855	0.000971845	0.0230438	2	+	LOC100539495	protein_coding	XM_010707872.2	bone morphogenetic protein 5
LOC100538580	3833.88	-0.549927	0.683055	-1.46401	0.166852	-3.29589	0.000981115	0.0232002	6	-	LOC100538580	protein_coding	XM_010712587.2	lanosterol 14-alpha demethylase
LOC104910435	226.959	0.300603	1.23166	1.23166	0.0912084	3.29579	0.00098147	0.0232002	3	+	OXR1	protein_coding	XM_010709237.1	oxidation resistance 1
LOC100548914	531.728	0.443642	1.36003	1.36003	0.134619	3.29552	0.000982381	0.0232002	13	-	LOC100548914	protein_coding	XM_010717795.2	adenylate cyclase type 7
LOC104914217	314.536	0.487577	1.40209	1.40209	0.147971	3.29509	0.000983895	0.0232047	24	-	CDCA2	protein_coding	XM_019622606.1	cell division cycle associated 2%2C transcript variant X2
LOC104916033	205.523	-0.589677	0.664491	-1.50491	0.178977	-3.29472	0.0009852	0.0232047	NW_011131220.1	-	OSR2	protein_coding	XM_010727002.2	odd-skipped related transciption factor 2
LOC100547207	465.32	0.300025	1.23117	1.23117	0.0911159	3.29278	0.000992007	0.023334	2	-	CNST	protein_coding	XM_003203990.3	consortin%2C connexin sorting protein%2C transcript variant X1
LOC100549770	1462.04	0.332723	1.25939	1.25939	0.10108	3.29167	0.000995945	0.0233954	4	-	FAT4	protein_coding	XM_010710090.2	FAT atypical cadherin 4
LOC104911697	544.727	0.434594	1.35153	1.35153	0.132134	3.28904	0.00100529	0.0235837	7	+	LOC104911697	protein_coding	XM_010713663.2	lymphocyte antigen 75-like
LOC100539473	2146.98	0.300567	1.23163	1.23163	0.0914864	3.28537	0.00101848	0.0238613	19	-	TSC1	protein_coding	XM_019621472.1	tuberous sclerosis 1%2C transcript variant X2
LOC104916333	325.996	-0.443486	0.735356	-1.35989	0.135224	-3.27963	0.00103942	0.0243196	NW_011151842.1	+	EXOSC4	protein_coding	XM_010727381.1	exosome component 4
LOC104909304	524.934	0.354263	1.27833	1.27833	0.108062	3.27833	0.00104424	0.0243751	10	+	LOC104909304	protein_coding	XM_019618387.1	rab GTPase-activating protein 1-like
LOC100542153	47.8124	0.663174	1.58356	1.58356	0.202295	3.27824	0.00104455	0.0243751	1	+	HGF	protein_coding	XM_010727281.2	hepatocyte growth factor
LOC104917316	18.5942	-1.27452	0.413363	-2.41918	0.388906	-3.27719	0.00104846	0.0244341	NW_011274004.1	+	LOC104917316	protein_coding	XM_010728501.1	homeobox protein SIX2
LOC100545785	42.7545	-0.629985	0.646183	-1.54755	0.192343	-3.27532	0.00105542	0.0245587	5	+	WT1	protein_coding	XM_010710689.2	Wilms tumor 1%2C transcript variant X3
LOC104914332	5500	0.248832	1.18824	1.18824	0.0759789	3.27501	0.00105659	0.0245587	25	+	LOC104914332	protein_coding	XM_019622693.1	microtubule-actin cross-linking factor 1-like
LOC100541969	243.853	0.391507	1.31176	1.31176	0.119558	3.27462	0.00105804	0.0245602	5	-	LOC100541969	protein_coding	XM_010710994.1	uncharacterized LOC100541969
LOC100547037	2036.92	0.261042	1.19834	1.19834	0.0798003	3.2712	0.00107094	0.0248269	23	-	MTOR	protein_coding	XM_010723001.2	mechanistic target of rapamycin%2C transcript variant X1
LOC100541274	78.2187	0.52413	1.43807	1.43807	0.16028	3.27008	0.00107516	0.0248922	Z	-	PTAR1	protein_coding	XM_019610500.1	protein prenyltransferase alpha subunit repeat containing 1
LOC100547982	101.268	-0.471286	0.721321	-1.38634	0.144149	-3.26944	0.00107761	0.0249161	9	-	TMEM35A	protein_coding	XM_003205607.3	transmembrane protein 35A
LOC100541196	115.222	0.524568	1.4385	1.4385	0.16048	3.26875	0.00108022	0.024944	3	-	TRPS1	protein_coding	XM_010709245.2	transcriptional repressor GATA binding 1%2C transcript variant X4
LOC100544345	2822.43	0.221737	1.16614	1.16614	0.0678779	3.26671	0.00108804	0.0250917	10	+	CEP350	protein_coding	XM_019618607.1	centrosomal protein 350
LOC100547601	2789.92	0.439586	1.35621	1.35621	0.134615	3.2655	0.0010927	0.0251662	28	+	KIF21B	protein_coding	XM_019623178.1	kinesin family member 21B%2C transcript variant X1
LOC100543466	3360.29	0.197863	1.147	1.147	0.0606505	3.26235	0.00110492	0.0254146	5	-	NEK9	protein_coding	XM_010711763.2	NIMA related kinase 9
LOC100547436	1001.56	-0.258419	0.836004	-1.19617	0.0792257	-3.2618	0.00110707	0.0254309	20	-	LOC100547436	protein_coding	XM_003211410.3	protoheme IX farnesyltransferase%2C mitochondrial
LOC100551095	731.411	0.247953	1.18752	1.18752	0.0760271	3.26137	0.00110874	0.0254362	1	+	PGM2L1	protein_coding	XM_019612453.1	phosphoglucomutase 2 like 1
LOC104915849	167.036	-0.575884	0.670875	-1.49059	0.176625	-3.26048	0.00111222	0.025483	NW_011121983.1	+	LOC104915849	protein_coding	XM_010726784.2	SOSS complex subunit B1
LOC100538920	3612.71	-0.404119	0.755698	-1.32328	0.124025	-3.25837	0.00112056	0.0256407	NW_011100004.1	+	LOC100538920	protein_coding	XM_010726440.2	ATP synthase F(0) complex subunit C2%2C mitochondrial-like
LOC104911657	2420.81	-0.279867	0.823667	-1.21408	0.0859054	-3.25785	0.00112261	0.0256545	7	+	LOC104911657	protein_coding	XM_010713517.1	alpha-aspartyl dipeptidase-like
LOC104914835	417.895	0.524275	1.43821	1.43821	0.160952	3.25734	0.00112462	0.0256673	Z	-	LOC104914835	protein_coding	XM_010725330.1	NAD kinase 2%2C mitochondrial-like%2C transcript variant X1
LOC104912199	839.076	0.301542	1.23246	1.23246	0.092608	3.25611	0.00112951	0.0257055	9	+	AMER1	protein_coding	XM_019618246.1	APC membrane recruitment protein 1%2C transcript variant X1
LOC100539478	4365.77	0.209723	1.15647	1.15647	0.0644142	3.25585	0.00113052	0.0257055	22	-	PHF20	protein_coding	XM_010722232.2	PHD finger protein 20
LOC104916267	94.8478	-0.796011	0.575939	-1.73629	0.244489	-3.25582	0.00113066	0.0257055	NW_011144698.1	+	LOC104916267	protein_coding	XM_019611265.1	ADP-ribosylation factor-like protein 2
LOC104909245	1123.44	0.258323	1.19609	1.19609	0.0793591	3.25512	0.00113345	0.0257357	2	+	LOC104909245	protein_coding	XM_010708157.2	cell division cycle 5-like protein
LOC100541087	509.579	0.341584	1.26715	1.26715	0.10495	3.25473	0.00113498	0.0257375	1	+	TMTC4	protein_coding	XM_010728613.2	transmembrane and tetratricopeptide repeat containing 4
LOC104912446	1224.87	0.381398	1.3026	1.3026	0.117199	3.25429	0.00113676	0.0257447	10	-	ZCCHC11	protein_coding	XM_019618760.1	zinc finger CCHC-type containing 11%2C transcript variant X2
LOC109368198	622.051	-0.552501	0.681837	-1.46663	0.169823	-3.2534	0.00114033	0.025791	6	+	LOC109368198	lncRNA	XR_002115979.1	uncharacterized LOC109368198
LOC109364409	4.50426	-2.30966	0.201708	-4.95767	0.709967	-3.2532	0.00114114	NA	NW_011120914.1	+	LOC109364409	lncRNA	XR_002110367.1	uncharacterized LOC109364409
LOC104913217	125.633	0.461918	1.37737	1.37737	0.141995	3.25305	0.00114172	0.025791	15	+	LOC104913217	protein_coding	XM_010718818.2	ankyrin repeat and KH domain-containing protein 1-like
LOC100550160	2834.81	0.230729	1.17343	1.17343	0.0709534	3.25183	0.00114664	0.0258689	23	+	EIF4G3	protein_coding	XM_019622398.1	eukaryotic translation initiation factor 4 gamma 3
LOC100539257	861.543	-0.605456	0.657264	-1.52146	0.186241	-3.25093	0.00115027	0.025906	12	-	RBPMS2	protein_coding	XM_010717154.2	RNA binding protein with multiple splicing 2%2C transcript variant X1
LOC100542204	1048.64	0.44503	1.36134	1.36134	0.136903	3.2507	0.00115122	0.025906	1	+	USF3	protein_coding	XM_003202687.3	upstream transcription factor family member 3%2C transcript variant X1
LOC100548488	1573.31	-0.478037	0.717954	-1.39285	0.147186	-3.24785	0.00116281	0.0261337	5	-	MAX	protein_coding	XM_010710798.2	MYC associated factor X%2C transcript variant X1
LOC100547484	2437.7	0.194494	1.14432	1.14432	0.0599114	3.24636	0.00116892	0.0262376	11	+	DHX36	protein_coding	XM_003209277.3	DEAH-box helicase 36
LOC100543099	530.514	0.275284	1.21023	1.21023	0.0848202	3.2455	0.00117244	0.0262833	6	-	LANCL2	protein_coding	XM_010713115.2	LanC like 2
LOC100539933	56.0409	-0.563594	0.676614	-1.47795	0.173702	-3.24461	0.00117613	0.0263324	16	+	RGS11	protein_coding	XM_010719386.2	regulator of G-protein signaling 11%2C transcript variant X1
LOC100538940	1529.28	0.321888	1.24997	1.24997	0.0992533	3.2431	0.00118237	0.0264386	6	-	LOC100538940	protein_coding	XM_010713062.2	golgin subfamily A member 4
LOC104914164	73.5769	0.465678	1.38097	1.38097	0.143656	3.24162	0.00118854	0.0265431	23	-	LOC104914164	protein_coding	XM_019622470.1	arginine-glutamic acid dipeptide repeats protein-like
LOC100543134	699.927	0.198465	1.14748	1.14748	0.06126	3.23971	0.0011965	0.0266574	1	-	OFD1	protein_coding	XM_010726377.2	OFD1%2C centriole and centriolar satellite protein
LOC100541281	1915.41	-0.265811	0.831731	-1.20231	0.0820489	-3.23967	0.00119668	0.0266574	1	-	LPCAT3	protein_coding	XM_003202681.3	lysophosphatidylcholine acyltransferase 3
LOC100550135	409.966	-0.444349	0.734916	-1.3607	0.137201	-3.23867	0.00120087	0.026717	NW_011162343.1	-	HOXA3	protein_coding	XM_019611333.1	homeobox A3%2C transcript variant X4
LOC100547404	55.7105	-1.01976	0.4932	-2.02758	0.314991	-3.23742	0.00120617	0.0267764	1	+	LOC100547404	protein_coding	XM_003203267.3	hemoglobin subunit beta-like
LOC104914699	245.692	0.325372	1.25299	1.25299	0.100512	3.23715	0.00120731	0.0267764	30	+	LOC104914699	protein_coding	XM_010724985.2	transcription factor 4-like
LOC104912127	241.178	0.455257	1.37103	1.37103	0.140643	3.23696	0.00120808	0.0267764	1	-	LOC104912127	protein_coding	XM_019611584.1	lysine-specific demethylase 5A-like
LOC104910833	2128.77	0.275723	1.2106	1.2106	0.0851939	3.23642	0.00121039	0.0267939	4	+	LOC104910833	lncRNA	XR_793463.2	uncharacterized LOC104910833
LOC100550602	992.86	-0.257455	0.836562	-1.19537	0.0795674	-3.23569	0.0012135	0.0268185	11	-	PDE6D	protein_coding	XM_010716799.2	phosphodiesterase 6D
LOC100550560	296.726	0.313203	1.24246	1.24246	0.0968067	3.23534	0.00121497	0.0268185	21	+	LOC100550560	protein_coding	XM_019621931.1	S-adenosyl-L-methionine-dependent tRNA 4-demethylwyosine synthase
LOC100542583	266.44	0.498245	1.41249	1.41249	0.154013	3.23509	0.00121606	0.0268185	5	-	TEAD1	protein_coding	XM_010710960.2	TEA domain transcription factor 1
LOC104909258	970.578	0.268417	1.20449	1.20449	0.0830187	3.23321	0.00122407	0.0269254	19	+	PPP1R26	protein_coding	XM_019621501.1	protein phosphatase 1 regulatory subunit 26%2C transcript variant X4
LOC104910678	80.888	0.426097	1.34359	1.34359	0.13179	3.23315	0.00122431	0.0269254	4	-	LOC104910678	protein_coding	XM_019614604.1	tankyrase-1-like
LOC100551274	1131.48	-0.48563	0.714185	-1.4002	0.150216	-3.23288	0.00122547	0.0269254	17	-	RFC5	protein_coding	XM_010720512.2	replication factor C subunit 5
LOC100542597	510.197	-0.32476	0.798431	-1.25246	0.10048	-3.23208	0.00122893	0.0269677	14	+	OGG1	protein_coding	XM_019620151.1	8-oxoguanine DNA glycosylase%2C transcript variant X2
LOC100546656	62.3195	0.556845	1.47105	1.47105	0.172398	3.22999	0.00123793	0.0271315	8	-	LOC100546656	protein_coding	XM_010714228.2	serine-rich coiled-coil domain-containing protein 2-like
LOC100547099	12251.1	-0.54618	0.684831	-1.46021	0.169248	-3.22709	0.00125055	0.0273743	1	-	RPS11	protein_coding	XM_019612373.1	ribosomal protein S11
LOC100540392	387.534	0.378533	1.30002	1.30002	0.117317	3.22658	0.00125278	0.027389	9	+	LOC100540392	protein_coding	XM_019618048.1	AMME syndrome candidate gene 1 protein
LOC104916732	64.0778	-0.508815	0.702799	-1.42288	0.157776	-3.22493	0.00126004	0.0274593	NW_011198545.1	-	LOC104916732	protein_coding	XM_010727747.2	transducin-like enhancer protein 2
LOC100540715	13534.3	-0.447737	0.733192	-1.3639	0.13884	-3.22483	0.00126048	0.0274593	21	-	ALDOC	protein_coding	XM_003211757.3	aldolase%2C fructose-bisphosphate C
LOC104914522	78.0359	-0.562892	0.676944	-1.47723	0.174552	-3.22479	0.00126066	0.0274593	28	+	MLN	protein_coding	XM_010724334.2	motilin
LOC104913962	1710.27	0.307968	1.23796	1.23796	0.095549	3.22314	0.00126794	0.0275839	21	+	LOC104913962	protein_coding	XM_019622009.1	clathrin heavy chain 1-like
LOC109370248	5.322	1.62003	3.07382	3.07382	0.502746	3.22237	0.00127136	NA	16	-	LOC109370248	protein_coding	XM_019620844.1	mitotic spindle assembly checkpoint protein MAD1-like%2C transcript variant X3
LOC100546392	2180.12	0.163779	1.12022	1.12022	0.0508486	3.22092	0.00127782	0.0277352	2	-	XRN2	protein_coding	XM_019612476.1	5'-3' exoribonuclease 2
LOC104913348	2843.39	-0.432028	0.741219	-1.34913	0.134134	-3.22087	0.00127803	0.0277352	16	+	MYADM	protein_coding	XM_010719340.2	myeloid associated differentiation marker
LOC104911468	79.2527	0.570632	1.48517	1.48517	0.177206	3.22015	0.00128121	0.0277701	6	+	LOC104911468	protein_coding	XM_019616764.1	cyclin-dependent kinase 14-like
LOC100543383	1472.69	-0.446915	0.73361	-1.36312	0.138847	-3.21877	0.00128742	0.0278704	19	+	ST6GALNAC6	protein_coding	XM_010720832.2	ST6 N-acetylgalactosaminide alpha-2%2C6-sialyltransferase 6%2C transcript variant X2
LOC104909667	16.1262	0.916323	1.8873	1.8873	0.284842	3.21695	0.00129559	0.0280131	2	-	LOC104909667	protein_coding	XM_019613492.1	kinesin-like protein KIF26B
LOC100549936	2986.12	0.317828	1.24645	1.24645	0.0988316	3.21585	0.00130057	0.0280863	9	+	DOCK11	protein_coding	XM_010715181.1	dedicator of cytokinesis 11%2C transcript variant X1
LOC100541919	396.321	0.392996	1.31312	1.31312	0.122283	3.21381	0.00130985	0.0282068	5	-	NIN	protein_coding	XM_010712153.2	ninein%2C transcript variant X1
LOC100548077	257.939	0.517795	1.43177	1.43177	0.161145	3.21323	0.00131251	0.0282068	2	-	DAAM2	protein_coding	XM_019613511.1	dishevelled associated activator of morphogenesis 2
LOC104915838	56.5094	-0.610832	0.654819	-1.52714	0.190103	-3.21316	0.00131282	0.0282068	NW_011121738.1	-	LOC104915838	protein_coding	XM_010726773.2	solute carrier family 2%2C facilitated glucose transporter member 4-like
LOC100541531	1437.48	0.292284	1.22458	1.22458	0.0909667	3.21308	0.00131319	0.0282068	22	-	TSHZ2	protein_coding	XM_010722533.2	teashirt zinc finger homeobox 2%2C transcript variant X2
LOC104917197	603.154	0.212922	1.15903	1.15903	0.0662747	3.21272	0.00131486	0.0282068	NW_011217649.1	+	LOC104917197	protein_coding	XM_010728348.1	peptidyl-prolyl cis-trans isomerase CWC27 homolog
LOC100545055	461.448	-0.284638	0.820947	-1.2181	0.0886026	-3.21253	0.00131573	0.0282068	3	+	MPPE1	protein_coding	XM_019614332.1	metallophosphoesterase 1
LOC100551072	892.51	-0.815995	0.568017	-1.76051	0.254047	-3.21198	0.00131822	0.0282258	16	+	LOC100551072	protein_coding	XM_003210742.2	hemoglobin subunit alpha-D
LOC100549673	158.632	0.387081	1.30775	1.30775	0.120525	3.21162	0.0013199	0.0282276	5	-	PELI2	protein_coding	XM_019615983.1	pellino E3 ubiquitin protein ligase family member 2%2C transcript variant X1
LOC100543530	317.081	0.385657	1.30645	1.30645	0.120098	3.21118	0.00132189	0.0282361	11	+	LOC100543530	protein_coding	XM_010716341.2	glypican-5-like
LOC100545747	7322.99	0.249152	1.18851	1.18851	0.0776158	3.21007	0.00132702	0.0283113	13	+	GLG1	protein_coding	XM_010718049.2	golgi glycoprotein 1
LOC100551088	55415.3	-0.594206	0.662409	-1.50964	0.18523	-3.20793	0.00133694	0.0284886	NW_011216153.1	-	LOC100551088	protein_coding	XM_010728167.2	actin%2C gamma-enteric smooth muscle
LOC100545504	968.532	-0.455513	0.729251	-1.37127	0.142036	-3.20703	0.00134114	0.0285168	28	-	RHOC	protein_coding	XM_003212897.3	ras homolog family member C%2C transcript variant X1
LOC104910224	172.241	0.341751	1.26729	1.26729	0.106566	3.20695	0.00134149	0.0285168	3	-	LOC104910224	protein_coding	XM_019614317.1	F-actin-uncapping protein LRRC16A-like
LOC104913287	42.2114	0.639161	1.55742	1.55742	0.199367	3.20595	0.00134616	0.0285815	15	+	LOC104913287	lncRNA	XR_795272.2	uncharacterized LOC104913287%2C transcript variant X1
LOC100547367	374.169	-0.588173	0.665185	-1.50334	0.183602	-3.20353	0.00135755	0.0287888	9	-	GJB1	protein_coding	XM_003205603.2	gap junction protein beta 1
LOC104914987	20.4987	0.984789	1.97902	1.97902	0.307812	3.19932	0.00137754	0.0291777	Z	-	LOC104914987	protein_coding	XM_019610200.1	microtubule-associated protein 1B-like
LOC100546164	285.457	-0.519427	0.697649	-1.43339	0.162396	-3.19852	0.00138135	0.0292158	25	+	TMEM35B	protein_coding	XM_010723328.2	transmembrane protein 35B
LOC104910509	2068.57	-0.671094	0.62803	-1.59228	0.209845	-3.19805	0.00138358	0.0292158	4	+	LOC104910509	lncRNA	XR_793121.2	uncharacterized LOC104910509
LOC104911911	57.6081	0.616767	1.53344	1.53344	0.192866	3.1979	0.0013843	0.0292158	8	+	LOC104911911	protein_coding	XM_019617484.1	AT-rich interactive domain-containing protein 5B-like%2C transcript variant X2
LOC104917222	416.619	-0.425718	0.744468	-1.34324	0.133151	-3.19725	0.00138743	0.029247	NW_011217713.1	-	LOC104917222	protein_coding	XM_010728404.2	spindle and kinetochore-associated protein 1-like
LOC104914821	11.7676	1.26762	2.40763	2.40763	0.396537	3.19672	0.00139002	0.0292666	Z	-	LOC104914821	protein_coding	XM_019610345.1	PDZ domain-containing protein 2-like
LOC100541486	140.922	0.583005	1.49797	1.49797	0.182432	3.19575	0.0013947	0.0292963	Z	-	JMY	protein_coding	XM_019610192.1	junction mediating and regulatory protein%2C p53 cofactor
LOC100544134	71.6733	0.551957	1.46607	1.46607	0.172717	3.19574	0.00139475	0.0292963	6	-	LOC100544134	protein_coding	XM_019616756.1	thrombospondin type-1 domain-containing protein 7A
LOC100547720	2738.19	-0.424621	0.745034	-1.34222	0.132906	-3.19491	0.00139876	0.0293205	2	-	ADI1	protein_coding	XM_019613279.1	acireductone dioxygenase 1
LOC104916106	34.7228	-0.69381	0.618219	-1.61755	0.217168	-3.19481	0.00139922	0.0293205	NW_011134745.1	+	LOC104916106	protein_coding	XM_010727089.1	amphoterin-induced protein 1
LOC104916864	1831.38	-0.339767	0.790169	-1.26555	0.106366	-3.19433	0.00140157	0.0293349	NW_011211185.1	+	LOC104916864	protein_coding	XM_019611575.1	serine hydroxymethyltransferase%2C mitochondrial-like
LOC109365034	38.2788	0.601115	1.51689	1.51689	0.188217	3.19374	0.00140444	0.0293602	NW_011212991.1	+	LOC109365034	lncRNA	XR_002110747.1	uncharacterized LOC109365034
LOC104916406	288.204	-0.353969	0.782428	-1.27807	0.110879	-3.19239	0.00141102	0.029463	NW_011153682.1	-	MOGS	protein_coding	XM_010727448.1	mannosyl-oligosaccharide glucosidase
LOC100542364	1260.82	0.42061	1.33849	1.33849	0.131902	3.18881	0.00142861	0.029795	2	+	LOC100542364	protein_coding	XM_019613556.1	DNA polymerase zeta catalytic subunit
LOC104909683	161.695	0.577286	1.49204	1.49204	0.181064	3.1883	0.00143111	0.0298121	2	+	LOC104909683	lncRNA	XR_002111975.1	uncharacterized LOC104909683%2C transcript variant X2
LOC100538864	23203.5	-0.367309	0.775227	-1.28994	0.115251	-3.18704	0.00143735	0.0298736	3	+	ATP5B	protein_coding	XM_010709416.2	ATP synthase%2C H+ transporting%2C mitochondrial F1 complex%2C beta polypeptide
LOC100541109	786.749	0.317741	1.24638	1.24638	0.0996985	3.18702	0.00143745	0.0298736	12	-	MYO9A	protein_coding	XM_010717130.2	myosin IXA
LOC104913549	166.277	0.322897	1.25084	1.25084	0.101331	3.18657	0.00143971	0.0298854	17	-	LOC104913549	protein_coding	XM_010720266.2	protein SFI1 homolog
LOC100545352	648.552	-0.593475	0.662745	-1.50888	0.186369	-3.18441	0.0014505	0.0300741	NW_011217590.1	-	UBE2M	protein_coding	XM_010728291.1	ubiquitin conjugating enzyme E2 M%2C transcript variant X1
LOC109370330	120.525	0.485855	1.40042	1.40042	0.152615	3.18352	0.00145495	0.0301309	1	-	LOC109370330	protein_coding	XM_019621040.1	PR domain zinc finger protein 15-like
LOC100549949	2595.08	-0.316415	0.803063	-1.24523	0.0994027	-3.18317	0.00145674	0.0301326	23	-	ALDH4A1	protein_coding	XM_010723040.2	aldehyde dehydrogenase 4 family member A1
LOC104914389	136.036	-0.582571	0.667773	-1.49752	0.183138	-3.18104	0.00146746	0.0302891	26	-	TMPRSS5	protein_coding	XM_019622913.1	transmembrane protease%2C serine 5
LOC104916448	234.81	-0.481616	0.716175	-1.39631	0.151404	-3.18099	0.00146773	0.0302891	NW_011162840.1	-	LOC104916448	lncRNA	XR_796591.2	uncharacterized LOC104916448
LOC104916354	674.565	-0.511258	0.70161	-1.42529	0.160764	-3.18017	0.00147188	0.0303336	NW_011152336.1	-	DAZAP2	protein_coding	XM_010727397.2	DAZ associated protein 2
LOC109370818	17.3344	1.07005	2.0995	2.0995	0.336505	3.17989	0.00147332	0.0303336	22	-	LOC109370818	lncRNA	XR_002121257.1	uncharacterized LOC109370818
LOC104916304	1451.26	-0.437403	0.738463	-1.35416	0.137652	-3.17761	0.00148494	0.0305371	NW_011145551.1	-	NDUFA13	protein_coding	XM_010727350.1	NADH:ubiquinone oxidoreductase subunit A13
LOC104913435	12.9194	0.898295	1.86386	1.86386	0.282755	3.17693	0.00148841	0.030569	16	-	LOC104913435	lncRNA	XR_795387.2	uncharacterized LOC104913435%2C transcript variant X2
LOC100547147	881.029	-0.251138	0.840233	-1.19015	0.079058	-3.17663	0.00148995	0.030569	1	-	PGAP2	protein_coding	XM_019612380.1	post-GPI attachment to proteins 2%2C transcript variant X6
LOC100545856	139.729	0.774124	1.71015	1.71015	0.243876	3.17426	0.0015022	0.0307846	Z	-	LOC100545856	protein_coding	XM_010726203.2	dmX-like protein 1
LOC109363720	218.319	0.4611	1.37659	1.37659	0.145377	3.17176	0.0015152	0.0310151	30	-	LOC109363720	protein_coding	XM_019610045.1	protein strawberry notch homolog 2-like
LOC100549803	1008.88	-0.346284	0.786607	-1.27128	0.109202	-3.17104	0.00151896	0.0310561	NW_011124384.1	-	LOC100549803	protein_coding	XM_019611084.1	RING finger protein 145-like
LOC100546592	1176.28	-0.242372	0.845354	-1.18294	0.0764683	-3.16957	0.00152663	0.0311768	2	+	MEMO1	protein_coding	XM_003203987.2	mediator of cell motility 1
LOC100545807	1236.7	0.238303	1.1796	1.1796	0.0752232	3.16794	0.00153524	0.0313164	16	+	UBN1	protein_coding	XM_019620662.1	ubinuclein 1%2C transcript variant X7
LOC104916275	265.185	0.281679	1.21561	1.21561	0.0889654	3.16616	0.00154464	0.0314475	NW_011144846.1	-	LOC104916275	protein_coding	XM_010727320.1	cytoplasmic tRNA 2-thiolation protein 1-like
LOC100538405	22723.1	-0.485801	0.7141	-1.40036	0.153441	-3.16605	0.00154523	0.0314475	24	+	PPIA	protein_coding	XM_010723193.2	peptidylprolyl isomerase A
LOC104914215	632.098	0.241461	1.18219	1.18219	0.0763111	3.16416	0.00155531	0.0316162	24	+	LOC104914215	protein_coding	XM_010723048.2	uncharacterized protein FLJ45252-like
LOC104917096	4865.05	-0.395883	0.760024	-1.31575	0.12513	-3.16376	0.00155743	0.0316229	NW_011216278.1	+	LOC104917096	protein_coding	XM_010728186.2	junctional adhesion molecule A
LOC100540202	1233.06	0.261367	1.19861	1.19861	0.0826561	3.1621	0.00156633	0.0317233	1	+	ARID2	protein_coding	XM_019611236.1	AT-rich interaction domain 2
LOC100549646	1369.39	0.286813	1.21994	1.21994	0.0907083	3.16193	0.00156729	0.0317233	29	+	LOC100549646	protein_coding	XM_003213077.3	protein AF-17-like
LOC100549292	7982.01	0.595672	1.51118	1.51118	0.188394	3.16184	0.00156776	0.0317233	28	+	LOC100549292	protein_coding	XM_019623222.1	complement receptor type 1
LOC104914506	548.812	0.321254	1.24942	1.24942	0.101629	3.16104	0.00157208	0.0317743	28	-	LOC104914506	protein_coding	XM_019623269.1	serine/threonine-protein kinase 38%2C transcript variant X1
LOC104912995	396.252	-1.26866	0.415044	-2.40938	0.401497	-3.15984	0.00157858	0.0318693	13	+	LOC104912995	lncRNA	XR_795065.2	uncharacterized LOC104912995
LOC104912382	11.8497	1.10045	2.14422	2.14422	0.348628	3.15653	0.00159661	0.0321692	10	+	LOC104912382	protein_coding	XM_019618572.1	dynamin-3-like%2C transcript variant X1
LOC100539808	1178.26	-0.219062	0.859124	-1.16398	0.0694061	-3.15623	0.0015982	0.0321692	3	+	TDP2	protein_coding	XM_003204912.3	tyrosyl-DNA phosphodiesterase 2
LOC100548507	185.014	0.32487	1.25255	1.25255	0.102934	3.15611	0.0015989	0.0321692	16	-	MAD1L1	protein_coding	XM_010719642.2	MAD1 mitotic arrest deficient like 1
LOC100551463	552.651	0.391584	1.31183	1.31183	0.124086	3.15575	0.00160084	0.0321715	5	-	LOC100551463	protein_coding	XM_010711431.2	MAP kinase-activating death domain protein-like
LOC100538791	868.446	-0.262705	0.833523	-1.19973	0.0833232	-3.15285	0.00161686	0.0324565	10	+	VAMP4	protein_coding	XM_019618580.1	vesicle associated membrane protein 4%2C transcript variant X2
LOC100546239	21.2277	-1.26041	0.417424	-2.39564	0.399886	-3.15193	0.00162194	0.0324918	2	-	LOC100546239	protein_coding	XM_010707354.2	protein LEG1 homolog
LOC100542210	3428.12	-0.246045	0.843205	-1.18595	0.0780631	-3.15187	0.00162229	0.0324918	2	+	RTN4	protein_coding	XM_010706346.2	reticulon 4
LOC100549574	841.563	0.257112	1.19508	1.19508	0.0816116	3.15043	0.00163031	0.0325833	8	+	POLR3A	protein_coding	XM_010714342.2	RNA polymerase III subunit A%2C transcript variant X1
LOC104914729	576.775	0.232005	1.17447	1.17447	0.073657	3.14981	0.00163378	0.0325833	Z	+	LOC104914729	protein_coding	XM_010725115.2	asparagine--tRNA ligase%2C cytoplasmic-like
LOC100549525	399.241	0.545095	1.45912	1.45912	0.173057	3.14981	0.00163378	0.0325833	11	-	LPP	protein_coding	XM_019619047.1	LIM domain containing preferred translocation partner in lipoma
LOC100550037	902.731	0.292729	1.22496	1.22496	0.0929379	3.14973	0.00163424	0.0325833	8	+	ARID5B	protein_coding	XM_010714251.2	AT-rich interaction domain 5B
LOC104909336	162.977	-0.375038	0.771085	-1.29687	0.119117	-3.14849	0.00164118	0.0326848	10	-	LOC104909336	protein_coding	XM_010715645.2	netrin-G1-like
LOC100539798	10565.2	0.23617	1.17786	1.17786	0.0750247	3.1479	0.00164448	0.0326964	1	-	CHD4	protein_coding	XM_010717978.2	chromodomain helicase DNA binding protein 4%2C transcript variant X2
LOC104916226	3024.68	-0.411552	0.751814	-1.33012	0.130746	-3.14773	0.00164546	0.0326964	NW_011139619.1	-	RNASEK	protein_coding	XM_010727231.1	ribonuclease K
LOC100543115	976.883	0.255771	1.19397	1.19397	0.0812752	3.14698	0.00164969	0.0327436	21	+	CUX1	protein_coding	XM_019621836.1	cut like homeobox 1
LOC100538675	1294.93	-0.259811	0.835197	-1.19732	0.0826591	-3.14317	0.00167131	0.0331332	4	+	RPIA	protein_coding	XM_010710657.2	ribose 5-phosphate isomerase A
LOC100550653	664.073	0.337477	1.26355	1.26355	0.107379	3.14286	0.00167307	0.0331332	9	+	ATP7A	protein_coding	XM_019618266.1	ATPase copper transporting alpha
LOC100540382	487.633	0.272635	1.20801	1.20801	0.0867644	3.14225	0.00167658	0.0331654	5	-	PIGH	protein_coding	XM_010711547.2	phosphatidylinositol glycan anchor biosynthesis class H%2C transcript variant X2
LOC100541870	1895.22	0.316419	1.24524	1.24524	0.100723	3.14149	0.00168089	0.0332136	10	+	ZBTB37	protein_coding	XM_010715819.2	zinc finger and BTB domain containing 37%2C transcript variant X2
LOC100541214	590.371	0.489209	1.40367	1.40367	0.15593	3.13737	0.00170472	0.0336468	14	+	LOC100541214	protein_coding	XM_019620133.1	netrin-4%2C transcript variant X1
LOC100544663	208.763	-1.03734	0.487225	-2.05244	0.330699	-3.13681	0.00170797	0.0336732	11	+	APOD	protein_coding	XM_003209101.3	apolipoprotein D
LOC100547053	2371.56	-0.32632	0.797568	-1.25381	0.104076	-3.13539	0.00171627	0.0337992	2	-	SCCPDH	protein_coding	XM_003203989.3	saccharopine dehydrogenase (putative)
LOC100539352	2378.29	-0.431135	0.741678	-1.34829	0.137526	-3.13493	0.00171896	0.0338145	5	-	C5H14orf2	protein_coding	XM_010711970.2	chromosome 5 C14orf2 homolog%2C transcript variant X2
LOC100548252	2131.92	-0.331975	0.794448	-1.25874	0.105943	-3.13352	0.00172722	0.0338994	14	-	LOC100548252	protein_coding	XM_010718353.1	acylamino-acid-releasing enzyme
LOC104914046	31.7057	0.639018	1.55727	1.55727	0.203936	3.13343	0.00172778	0.0338994	22	+	LOC104914046	protein_coding	XM_019622266.1	uncharacterized LOC104914046%2C transcript variant X11
LOC100538563	1726.41	-0.273543	0.827286	-1.20877	0.0873041	-3.13321	0.00172903	0.0338994	1	+	YBX3	protein_coding	XM_019611812.1	Y-box binding protein 3
LOC104916046	259.664	-0.662088	0.631963	-1.58237	0.211353	-3.13261	0.00173258	0.0339313	NW_011131541.1	+	MRPS24	protein_coding	XM_010727017.2	mitochondrial ribosomal protein S24
LOC104915798	1104.51	0.325241	1.25287	1.25287	0.103846	3.13194	0.00173655	0.0339714	NW_011118954.1	+	LOC104915798	protein_coding	XM_010726723.1	histone-lysine N-methyltransferase 2D-like
LOC100538509	55.3839	-0.499521	0.707342	-1.41374	0.159519	-3.13141	0.00173968	0.0339736	17	-	SLC35E4	protein_coding	XM_019621138.1	solute carrier family 35 member E4
LOC100544195	3431.73	0.162731	1.1194	1.1194	0.0519696	3.13127	0.00174051	0.0339736	14	-	CARD19	protein_coding	XM_003210060.3	caspase recruitment domain family member 19%2C transcript variant X2
LOC100550125	985.974	-0.352925	0.782995	-1.27715	0.112779	-3.12936	0.00175187	0.0341342	2	+	HPCAL1	protein_coding	XM_003204494.3	hippocalcin like 1%2C transcript variant X1
LOC104912555	209.947	0.329083	1.25621	1.25621	0.105164	3.12924	0.0017526	0.0341342	11	-	LOC104912555	protein_coding	XM_010716412.2	E3 ubiquitin-protein ligase TRIP12-like
LOC104909243	271.071	0.450138	1.36617	1.36617	0.143941	3.12725	0.00176451	0.0343283	2	+	STON1	protein_coding	XM_010706608.2	stonin 1
LOC104916124	1311.48	-0.453463	0.730288	-1.36932	0.145023	-3.12683	0.00176701	0.0343391	NW_011135327.1	+	MGAT1	protein_coding	XM_010727105.1	mannosyl (alpha-1%2C3-)-glycoprotein beta-1%2C2-N-acetylglucosaminyltransferase
LOC100550590	58.0998	-0.727986	0.603746	-1.65632	0.232883	-3.12597	0.0017722	0.0344021	5	+	YPEL4	protein_coding	XM_003206345.3	yippee like 4
LOC100551145	2757.78	0.258167	1.19596	1.19596	0.0826056	3.1253	0.00177626	0.034443	2	+	LOC100551145	protein_coding	XM_010707134.2	utrophin%2C transcript variant X1
LOC100546652	126.401	0.402935	1.32219	1.32219	0.128945	3.12486	0.00177891	0.0344567	6	+	LOC100546652	protein_coding	XM_019616388.1	protein FAM171A1-like%2C transcript variant X3
LOC100541821	1075.73	0.247652	1.18727	1.18727	0.079264	3.1244	0.0017817	0.0344595	7	-	ALS2	protein_coding	XM_010713466.2	ALS2%2C alsin Rho guanine nucleotide exchange factor%2C transcript variant X2
LOC109369802	103.646	0.53925	1.45322	1.45322	0.172614	3.12401	0.00178403	0.0344595	13	-	LOC109369802	lncRNA	XR_002119292.1	uncharacterized LOC109369802
LOC100550222	270.72	0.413531	1.33194	1.33194	0.132385	3.12371	0.00178589	0.0344595	1	-	CCND2	protein_coding	XM_019617334.1	cyclin D2%2C transcript variant X2
LOC100545985	744.354	0.427413	1.34482	1.34482	0.136836	3.12355	0.00178686	0.0344595	4	+	LOC100545985	protein_coding	XM_019614610.1	WD repeat and FYVE domain-containing protein 3
LOC100541376	777.765	-0.265267	0.832045	-1.20186	0.084939	-3.12303	0.00178997	0.0344819	19	+	WDR5	protein_coding	XM_010720984.2	WD repeat domain 5
LOC104916098	88.2465	-0.630489	0.645957	-1.54809	0.201969	-3.12171	0.00179804	0.0345996	NW_011134588.1	+	LRFN1	protein_coding	XM_010727080.1	leucine rich repeat and fibronectin type III domain containing 1
LOC109364333	758.867	0.381163	1.30239	1.30239	0.122139	3.12072	0.00180408	0.0346754	NW_011114844.1	-	LOC109364333	protein_coding	XM_019610981.1	FYN-binding protein-like
LOC100541888	3743.34	-0.453643	0.730197	-1.36949	0.145379	-3.12042	0.00180591	0.0346754	27	+	SSR2	protein_coding	XM_010723955.2	signal sequence receptor subunit 2%2C transcript variant X2
LOC100545828	531.588	-0.621412	0.650034	-1.53838	0.199209	-3.1194	0.0018122	0.0347569	6	-	TFPI2	protein_coding	XM_019616761.1	tissue factor pathway inhibitor 2
LOC100544259	1179.49	0.291509	1.22392	1.22392	0.0934596	3.11909	0.00181409	0.0347569	21	-	NUFIP2	protein_coding	XM_019621867.1	NUFIP2%2C FMR1 interacting protein 2
LOC100544533	2709.48	0.203184	1.15124	1.15124	0.0651556	3.11844	0.00181813	0.0347966	1	-	FBXO18	protein_coding	XM_010708663.2	F-box protein%2C helicase%2C 18%2C transcript variant X1
LOC100545846	3102.53	0.201703	1.15006	1.15006	0.0647089	3.11708	0.0018265	0.034919	15	-	DDX46	protein_coding	XM_019620330.1	DEAD-box helicase 46
LOC104914846	1062.9	0.186264	1.13781	1.13781	0.0597764	3.11601	0.00183319	0.035009	Z	+	WDR70	protein_coding	XM_010725350.2	WD repeat domain 70
LOC100545456	16.184	-1.35716	0.39035	-2.5618	0.435695	-3.11493	0.00183991	0.0350993	30	-	REEP6	protein_coding	XM_010725015.2	receptor accessory protein 6%2C transcript variant X2
LOC100539943	1894.14	0.327068	1.25446	1.25446	0.105038	3.11381	0.00184686	0.0351939	Z	+	LOC100539943	protein_coding	XM_019610416.1	erbin-like
LOC100540515	222.001	0.717079	1.64385	1.64385	0.23044	3.11177	0.00185966	0.0353998	1	+	LOC100540515	protein_coding	XM_019611520.1	cGMP-inhibited 3'%2C5'-cyclic phosphodiesterase A
LOC100545689	435.246	0.309566	1.23933	1.23933	0.0995567	3.10944	0.00187442	0.0356421	13	+	LOC100545689	protein_coding	XM_010717730.2	cytoplasmic dynein 1 light intermediate chain 2-like
LOC100540440	7868.19	-0.183443	0.880599	-1.13559	0.0590119	-3.10857	0.00187993	0.0356578	8	-	VDAC2	protein_coding	XM_010714368.2	voltage dependent anion channel 2%2C transcript variant X1
LOC100543599	649.277	0.356365	1.2802	1.2802	0.114642	3.10849	0.00188043	0.0356578	1	+	URB1	protein_coding	XM_019611986.1	URB1 ribosome biogenesis 1 homolog (S. cerevisiae)
LOC100542849	218.693	0.360969	1.28429	1.28429	0.116129	3.10836	0.0018813	0.0356578	6	-	TBC1D5	protein_coding	XM_019616782.1	TBC1 domain family member 5
LOC104912607	108.47	0.638658	1.55688	1.55688	0.205542	3.1072	0.0018887	0.0357598	11	+	LOC104912607	lncRNA	XR_794777.2	uncharacterized LOC104912607%2C transcript variant X1
LOC100542800	1757.86	-0.293367	0.815996	-1.2255	0.0944813	-3.10503	0.00190263	0.0359555	12	+	LOC100542800	protein_coding	XM_003209327.3	actin%2C cytoplasmic type 5
LOC100539723	1813.24	-0.310087	0.806593	-1.23978	0.0998776	-3.10467	0.00190495	0.0359555	16	-	MRPS34	protein_coding	XM_003210827.3	mitochondrial ribosomal protein S34
LOC100541703	191.433	-0.710542	0.611091	-1.63642	0.228865	-3.10463	0.00190514	0.0359555	9	-	PLP1	protein_coding	XM_010715035.2	proteolipid protein 1%2C transcript variant X2
LOC100543675	173.213	0.424388	1.342	1.342	0.136774	3.10284	0.00191674	0.0361049	7	-	LOC100543675	protein_coding	XM_010714004.2	glycosyltransferase-like domain-containing protein 1%2C transcript variant X1
LOC100539359	325.937	-0.263373	0.833138	-1.20028	0.0848832	-3.10278	0.00191715	0.0361049	8	-	SFXN4	protein_coding	XM_019617991.1	sideroflexin 4
LOC100550386	1399.24	-0.335735	0.79238	-1.26202	0.108265	-3.10106	0.00192829	0.036276	4	-	DCTN6	protein_coding	XM_019614542.1	dynactin subunit 6%2C transcript variant X1
LOC100547202	2228.52	0.292019	1.22435	1.22435	0.0942009	3.09996	0.00193547	0.0363725	1	-	BRWD1	protein_coding	XM_010723654.2	bromodomain and WD repeat domain containing 1%2C transcript variant X4
LOC5848000	190260	-0.315684	0.80347	-1.2446	0.10185	-3.0995	0.00193847	0.0363901	MT	+	ATP8	protein_coding		ATP synthase F0 subunit 8
LOC100546363	8511.47	0.179304	1.13234	1.13234	0.0578573	3.09907	0.00194131	0.0364047	13	+	CNOT1	protein_coding	XM_019619690.1	CCR4-NOT transcription complex subunit 1
LOC100549306	1251.93	-0.548985	0.683501	-1.46306	0.177163	-3.09875	0.0019434	0.0364052	2	-	SF3B5	protein_coding	XM_003204083.3	splicing factor 3b subunit 5
LOC100547389	4645.35	0.344379	1.2696	1.2696	0.111224	3.09626	0.00195978	0.0366733	19	+	CNTRL	protein_coding	XM_010721036.2	centriolin
LOC100544389	449.648	0.270364	1.20611	1.20611	0.0873351	3.09571	0.0019634	0.0366919	3	+	LOC100544389	protein_coding	XM_019614360.1	extracellular sulfatase Sulf-1
LOC100542152	1588.24	-0.46609	0.723924	-1.38136	0.150571	-3.09548	0.00196493	0.0366919	NW_011117466.1	-	WDR83OS	protein_coding	XM_003214168.3	WD repeat domain 83 opposite strand
LOC100550505	745.298	0.363987	1.28698	1.28698	0.117615	3.09472	0.00196997	0.0367266	13	+	LOC100550505	protein_coding	XM_019619785.1	rho guanine nucleotide exchange factor 40-like%2C transcript variant X2
LOC100545297	1849.3	0.18849	1.13957	1.13957	0.0609098	3.09458	0.00197095	0.0367266	28	+	C28H6orf106	protein_coding	XM_010724345.2	chromosome 28 C6orf106 homolog%2C transcript variant X1
LOC100540441	3104.02	-0.15104	0.900601	-1.11037	0.0488199	-3.09382	0.00197598	0.036755	8	-	MCMBP	protein_coding	XM_010714937.1	minichromosome maintenance complex binding protein
LOC100543367	327.992	0.477482	1.39231	1.39231	0.154339	3.09372	0.00197663	0.036755	7	+	ARHGAP15	protein_coding	XM_019617317.1	Rho GTPase activating protein 15
LOC100548975	8400.13	-0.1601	0.894963	-1.11736	0.0517557	-3.09337	0.00197895	0.0367594	20	+	SRSF2	protein_coding	XM_019621603.1	serine and arginine rich splicing factor 2
LOC104913581	158.886	0.364438	1.28738	1.28738	0.11785	3.0924	0.00198546	0.0368416	17	-	LOC104913581	lncRNA	XR_795495.2	uncharacterized LOC104913581
LOC104912807	157.685	0.594516	1.50997	1.50997	0.192307	3.09149	0.00199158	0.0369008	12	+	LOC104912807	protein_coding	XM_019619265.1	unconventional myosin-Va-like
LOC100546939	2079.57	-0.34455	0.787554	-1.26975	0.111458	-3.0913	0.00199283	0.0369008	1	-	CD99	protein_coding	XM_010727488.2	CD99 molecule
LOC100540587	1467.05	0.235373	1.17721	1.17721	0.0761566	3.09064	0.00199723	0.036915	4	-	AFF1	protein_coding	XM_010709723.2	AF4/FMR2 family member 1
LOC100539269	1321.35	-0.27542	0.82621	-1.21035	0.0891165	-3.09056	0.00199778	0.036915	27	+	APH1A	protein_coding	XM_010723916.2	aph-1 homolog A%2C gamma-secretase subunit
LOC100546182	1472.11	-0.495124	0.709501	-1.40944	0.16028	-3.08913	0.00200747	0.0370553	2	+	SNX3	protein_coding	XM_010707537.2	sorting nexin 3
LOC104914400	516.46	-0.451938	0.73106	-1.36788	0.146356	-3.08793	0.00201556	0.0370613	27	-	PEAR1	protein_coding	XM_019623102.1	platelet endothelial aggregation receptor 1%2C transcript variant X2
LOC100539293	1242.68	0.227906	1.17113	1.17113	0.0738126	3.08763	0.00201759	0.0370613	4	+	JADE1	protein_coding	XM_019614535.1	jade family PHD finger 1%2C transcript variant X8
LOC100550123	1565.57	0.322868	1.25081	1.25081	0.104578	3.08733	0.00201962	0.0370613	2	+	LYST	protein_coding	XM_019612808.1	lysosomal trafficking regulator
LOC100550538	4373.72	-0.605083	0.657433	-1.52107	0.196024	-3.08677	0.00202341	0.0370613	4	+	MSMO1	protein_coding	XM_003205375.3	methylsterol monooxygenase 1
LOC100545741	749.989	-0.436515	0.738917	-1.35333	0.141419	-3.08669	0.00202399	0.0370613	9	+	LOC100545741	protein_coding	XM_010714966.1	UAP56-interacting factor-like
LOC100544518	4405.97	-0.243418	0.844742	-1.18379	0.0788637	-3.08656	0.00202484	0.0370613	22	+	PXMP4	protein_coding	XM_010722296.2	peroxisomal membrane protein 4
LOC100548158	1127.44	0.340958	1.2666	1.2666	0.110473	3.08636	0.00202626	0.0370613	19	-	RC3H2	protein_coding	XM_010721044.2	ring finger and CCCH-type domains 2%2C transcript variant X3
LOC109363696	463.143	0.382993	1.30404	1.30404	0.124097	3.08623	0.00202709	0.0370613	3	+	LOC109363696	protein_coding	XM_019613659.1	uncharacterized LOC109363696
LOC104911644	20.6241	-0.731199	0.602403	-1.66002	0.23694	-3.086	0.00202866	0.0370613	7	-	LOC104911644	lncRNA	XR_794089.1	uncharacterized LOC104911644
LOC100545691	1020.71	0.267241	1.2035	1.2035	0.0865984	3.08599	0.00202878	0.0370613	14	-	TMCC1	protein_coding	XM_019620259.1	transmembrane and coiled-coil domain family 1%2C transcript variant X3
LOC109363971	30.3561	0.754865	1.68747	1.68747	0.244673	3.0852	0.00203414	0.0371163	Z	-	LOC109363971	lncRNA	XR_002109898.1	uncharacterized LOC109363971
LOC104917052	43.2736	0.581511	1.49642	1.49642	0.1885	3.08493	0.00203598	0.0371163	NW_011215474.1	-	LOC104917052	protein_coding	XM_010728121.2	protein patched homolog 1-like
LOC100546498	103.949	0.45795	1.37359	1.37359	0.148468	3.0845	0.00203897	0.0371239	5	-	TTBK2	protein_coding	XM_010711457.2	tau tubulin kinase 2%2C transcript variant X2
LOC104909851	141.05	0.509337	1.4234	1.4234	0.165141	3.08426	0.00204061	0.0371239	1	-	LOC104909851	protein_coding	XM_010707535.2	protein SCAF11-like%2C transcript variant X1
LOC100551134	474.996	-0.294687	0.815249	-1.22662	0.0955921	-3.08276	0.00205094	0.0372439	NW_011210480.1	+	LOC100551134	protein_coding	XM_010727849.2	ARF GTPase-activating protein GIT1-like
LOC100538446	586.102	0.454361	1.37018	1.37018	0.147402	3.08246	0.00205299	0.0372439	23	-	PLCH2	protein_coding	XM_019622394.1	phospholipase C eta 2
LOC100539145	4122.65	0.212632	1.1588	1.1588	0.0689831	3.08238	0.00205353	0.0372439	5	-	SUSD6	protein_coding	XM_010711528.2	sushi domain containing 6%2C transcript variant X5
LOC100548457	312.916	0.451655	1.36761	1.36761	0.146638	3.08007	0.00206953	0.0374956	16	-	CLEC16A	protein_coding	XM_010719432.2	C-type lectin domain family 16 member A
LOC100550636	76.2567	0.439209	1.35586	1.35586	0.142645	3.07905	0.00207664	0.037566	1	-	LOC100550636	protein_coding	XM_010706309.2	C2 domain-containing protein 3%2C transcript variant X1
LOC100549275	72.7102	0.546069	1.4601	1.4601	0.177358	3.0789	0.00207767	0.037566	10	+	LOC100549275	pseudogene
LOC109369665	68.2292	0.51737	1.43134	1.43134	0.168055	3.07857	0.00207996	0.0375689	12	-	LOC109369665	lncRNA	XR_002119066.1	uncharacterized LOC109369665%2C transcript variant X1
LOC100546496	406.172	-0.946556	0.51887	-1.92727	0.307499	-3.07824	0.00208227	0.0375724	5	+	DRD4	protein_coding	XM_010710834.2	dopamine receptor D4
LOC100545194	89.3412	-0.639183	0.642076	-1.55745	0.207683	-3.07769	0.00208613	0.0375959	27	+	CRABP2	protein_coding	XM_003213787.3	cellular retinoic acid binding protein 2
LOC104911146	60.9278	0.49969	1.41391	1.41391	0.162372	3.07745	0.00208783	0.0375959	5	+	LOC104911146	lncRNA	XR_793663.2	uncharacterized LOC104911146
LOC104913949	696.616	-0.332679	0.79406	-1.25935	0.108142	-3.07631	0.00209581	0.0376973	21	-	GIT1	protein_coding	XM_010722116.1	GIT ArfGAP 1
LOC104914121	651.186	0.41684	1.335	1.335	0.135521	3.07583	0.00209915	0.0376973	23	+	LOC104914121	protein_coding	XM_010722742.2	kinesin-like protein KIF1B
LOC100546826	2744.12	0.222586	1.16682	1.16682	0.0723683	3.07573	0.00209986	0.0376973	22	-	DIDO1	protein_coding	XM_019622219.1	death inducer-obliterator 1%2C transcript variant X2
LOC100542705	1797.8	0.162192	1.11899	1.11899	0.0527663	3.07378	0.00211367	0.0378702	15	+	FAM114A2	protein_coding	XM_010719164.2	family with sequence similarity 114 member A2
LOC100549534	1872.08	0.309706	1.23946	1.23946	0.100758	3.07376	0.00211379	0.0378702	15	+	RAD50	protein_coding	XM_019620504.1	RAD50 double strand break repair protein%2C transcript variant X1
LOC100539358	737.128	0.264112	1.2009	1.2009	0.085949	3.07289	0.00211999	0.0379429	8	-	KAT6B	protein_coding	XM_010714372.2	lysine acetyltransferase 6B
LOC100540015	1443.9	0.287442	1.22047	1.22047	0.0935722	3.07187	0.00212722	0.0380137	4	-	STIM2	protein_coding	XM_010710317.2	stromal interaction molecule 2
LOC100543478	32.8238	-0.674412	0.626587	-1.59595	0.219555	-3.07173	0.00212825	0.0380137	11	-	LOC100543478	protein_coding	XM_019619094.1	endothelin-converting enzyme 2%2C transcript variant X1
LOC100540957	244.3	0.384372	1.30529	1.30529	0.125147	3.07137	0.00213078	0.0380204	12	+	OTUD7A	protein_coding	XM_010717295.2	OTU deubiquitinase 7A%2C transcript variant X3
LOC109365009	29.7094	0.97223	1.96187	1.96187	0.316606	3.07079	0.00213497	0.0380538	NW_011211828.1	-	LOC109365009	lncRNA	XR_002110735.1	uncharacterized LOC109365009%2C transcript variant X1
LOC100544302	3468.22	-0.389748	0.763263	-1.31016	0.126933	-3.07051	0.00213696	0.0380538	14	+	SLC6A8	protein_coding	XM_010718610.2	solute carrier family 6 member 8
LOC104913924	248.304	0.585706	1.50077	1.50077	0.190787	3.06995	0.00214096	0.0380868	21	+	LOC104913924	protein_coding	XM_010722030.2	ubiquitin carboxyl-terminal hydrolase 32-like
LOC104909919	102.721	0.50179	1.41597	1.41597	0.163517	3.06874	0.00214967	0.0382031	2	+	LOC104909919	protein_coding	XM_010707721.1	collagen alpha-1(XII) chain-like
LOC100538539	3479.72	-0.273173	0.827498	-1.20846	0.0890367	-3.06809	0.00215431	0.0382471	13	-	LOC100538539	protein_coding	XM_003209781.2	cytochrome b-c1 complex subunit Rieske%2C mitochondrial
LOC104916356	302.805	-0.406097	0.754662	-1.3251	0.132378	-3.0677	0.00215712	0.0382586	NW_011152369.1	-	LOC104916356	protein_coding	XM_010727400.2	zinc finger protein GLIS2-like
LOC100550866	1750.74	-0.264919	0.832245	-1.20157	0.0863951	-3.06637	0.00216677	0.0383912	16	+	MLST8	protein_coding	XM_010719804.2	MTOR associated protein%2C LST8 homolog
LOC100542510	2060.99	-0.418566	0.748168	-1.3366	0.136524	-3.06587	0.00217035	0.0384161	1	+	MPC2	protein_coding	XM_003202844.2	mitochondrial pyruvate carrier 2
LOC100540465	559.655	0.307206	1.23731	1.23731	0.100301	3.06283	0.00219257	0.0387704	Z	-	LOC100540465	protein_coding	XM_010725296.2	myosin-IIIb-like
LOC100543043	4401.19	0.314081	1.24322	1.24322	0.102613	3.06081	0.00220738	0.0389933	2	-	KIF13B	protein_coding	XM_019613610.1	kinesin family member 13B
LOC100542574	646.349	0.298442	1.22982	1.22982	0.0975482	3.05943	0.00221761	0.0390545	2	+	LOC100542574	protein_coding	XM_010706957.2	HEAT repeat-containing protein 5B
LOC104915202	237.845	0.357881	1.28154	1.28154	0.116977	3.05941	0.0022177	0.0390545	1	-	LOC104915202	protein_coding	XM_010725954.2	DNA polymerase alpha catalytic subunit-like
LOC100541653	87.5653	0.617091	1.53378	1.53378	0.201743	3.0588	0.00222225	0.0390545	2	-	PGBD5	protein_coding	XM_010707022.2	piggyBac transposable element derived 5
LOC104914853	474.588	0.406279	1.32526	1.32526	0.132828	3.05868	0.00222317	0.0390545	Z	-	LOC104914853	protein_coding	XM_010725365.2	5'-AMP-activated protein kinase catalytic subunit alpha-1-like
LOC104914260	3518.38	-0.716587	0.608535	-1.64329	0.234283	-3.05864	0.00222341	0.0390545	25	-	LOC104914260	lncRNA	XR_795927.2	uncharacterized LOC104914260%2C transcript variant X2
LOC100542078	5255.43	0.21704	1.16235	1.16235	0.0709617	3.05855	0.00222411	0.0390545	9	+	THOC2	protein_coding	XM_010715404.2	THO complex 2
LOC100540025	2491.33	-0.552396	0.681887	-1.46652	0.180637	-3.05805	0.00222784	0.0390812	10	+	LOC100540025	protein_coding	XM_010715707.2	dimethylaniline monooxygenase [N-oxide-forming] 5-like
LOC104913585	735.546	-0.263251	0.833208	-1.20018	0.0860997	-3.05751	0.00223182	0.0391123	17	-	LOC104913585	lncRNA	XR_795497.2	uncharacterized LOC104913585
LOC104915068	44.8123	0.491493	1.4059	1.4059	0.160809	3.05637	0.00224034	0.0392158	Z	-	LOC104915068	lncRNA	XR_796229.1	uncharacterized LOC104915068
LOC100550534	1506.75	-0.439829	0.737222	-1.35644	0.143917	-3.05613	0.00224217	0.0392158	2	-	ACAT2	protein_coding	XM_003204090.3	acetyl-CoA acetyltransferase 2
LOC100547260	5691.42	0.232785	1.1751	1.1751	0.0761795	3.05574	0.00224504	0.0392271	4	+	YTHDC1	protein_coding	XM_003205680.3	YTH domain containing 1%2C transcript variant X3
LOC100551146	810.137	-0.390308	0.762966	-1.31067	0.12778	-3.05453	0.00225416	0.0392767	2	-	SLC35F6	protein_coding	XM_010708056.2	solute carrier family 35 member F6
LOC104912494	1643.82	-0.488039	0.712994	-1.40254	0.159777	-3.0545	0.00225437	0.0392767	10	-	LOC104912494	protein_coding	XM_010716284.2	cytochrome P450 2J2-like
LOC100542505	1594.8	0.351213	1.27563	1.27563	0.114983	3.05448	0.00225455	0.0392767	17	-	LARP4	protein_coding	XM_019620941.1	La ribonucleoprotein domain family member 4
LOC109364182	91.4747	0.41147	1.33004	1.33004	0.134755	3.05346	0.00226218	0.0393694	1	-	LOC109364182	lncRNA	XR_002110216.1	uncharacterized LOC109364182
LOC100544268	1220.79	-0.646402	0.638872	-1.56526	0.211751	-3.05266	0.00226826	0.0393694	23	-	ESPN	protein_coding	XM_019622387.1	espin
LOC109370661	203.047	0.303659	1.23427	1.23427	0.0994745	3.05263	0.00226847	0.0393694	21	+	LOC109370661	lncRNA	XR_002120980.1	uncharacterized LOC109370661
LOC100548031	606.682	0.838822	1.78859	1.78859	0.274791	3.05259	0.00226878	0.0393694	5	-	LOC100548031	protein_coding	XM_019616087.1	spectrin beta chain%2C non-erythrocytic 5
LOC100539490	76.137	0.556272	1.47046	1.47046	0.182317	3.05112	0.00227992	0.0395232	30	-	LOC100539490	protein_coding	XM_010724748.2	fibrillin-2
LOC104913131	1548.77	0.233963	1.17606	1.17606	0.0766883	3.05083	0.00228212	0.0395232	14	+	NOL8	protein_coding	XM_010718396.2	nucleolar protein 8%2C transcript variant X1
LOC100541572	163.932	-0.414981	0.750029	-1.33328	0.136182	-3.04725	0.00230946	0.0399576	14	-	MKRN2OS	protein_coding	XM_019620027.1	MKRN2 opposite strand%2C transcript variant X2
LOC104917024	1253.25	-0.315904	0.803347	-1.24479	0.10369	-3.04663	0.00231419	0.0400002	NW_011214612.1	+	LOC104917024	protein_coding	XM_010728088.1	5'-AMP-activated protein kinase subunit gamma-1-like
LOC100543449	1426.64	0.14809	1.1081	1.1081	0.048629	3.04529	0.00232453	0.0401397	2	-	LOC100543449	protein_coding	XM_010706331.2	GDNF-inducible zinc finger protein 1
LOC100539729	16899.3	-0.461076	0.726444	-1.37657	0.151457	-3.04428	0.00233241	0.0402363	23	-	LOC100539729	protein_coding	XM_003212308.3	group IIE secretory phospholipase A2-like%2C transcript variant X2
LOC100538967	416.65	-0.365633	0.776128	-1.28845	0.120162	-3.04282	0.00234372	0.0403921	1	+	SNAPIN	protein_coding	XM_003213822.3	SNAP associated protein
LOC104916159	263.358	-0.440361	0.73695	-1.35694	0.144743	-3.04236	0.00234729	0.0404141	NW_011138783.1	-	LOC104916159	protein_coding	XM_010727139.2	ribosome biogenesis protein BOP1-like
LOC100540674	191.574	0.359333	1.28283	1.28283	0.118199	3.04007	0.00236522	0.0406832	1	+	RUNX1	protein_coding	XM_019611993.1	runt related transcription factor 1
LOC100548641	2987.98	-0.223597	0.856428	-1.16764	0.0735961	-3.03816	0.00238028	0.0409023	3	-	AZIN1	protein_coding	NM_001292044.1	antizyme inhibitor 1
LOC100545693	2105.71	0.23873	1.17995	1.17995	0.0785941	3.0375	0.00238548	0.040952	16	+	SMCR8	protein_coding	XM_010719823.1	Smith-Magenis syndrome chromosome region%2C candidate 8
LOC100541829	1837.91	-0.299414	0.812582	-1.23064	0.0985821	-3.0372	0.00238783	0.0409525	13	+	COQ9	protein_coding	XM_010718017.2	coenzyme Q9
LOC109369883	158.212	0.375952	1.2977	1.2977	0.123795	3.03689	0.00239036	0.040956	1	-	LOC109369883	lncRNA	XR_002119509.1	uncharacterized LOC109369883
LOC109367431	248.183	0.329048	1.25618	1.25618	0.108393	3.03569	0.00239986	0.041079	4	+	LOC109367431	protein_coding	XM_019614992.1	max dimerization protein 4-like%2C transcript variant X1
LOC104912718	20.332	-0.922434	0.527618	-1.89531	0.303924	-3.03508	0.00240471	0.0411222	11	-	LOC104912718	protein_coding	XM_019619196.1	serine palmitoyltransferase small subunit B-like%2C transcript variant X2
LOC100546204	4739.7	-0.438613	0.737843	-1.3553	0.144565	-3.03401	0.00241325	0.0412283	10	-	MGST3	protein_coding	XM_010715746.2	microsomal glutathione S-transferase 3%2C transcript variant X1
LOC109365510	22.0693	0.812795	1.75661	1.75661	0.267943	3.03347	0.00241761	0.0412629	1	-	LOC109365510	lncRNA	XR_002111178.1	uncharacterized LOC109365510%2C transcript variant X3
LOC104915122	259.399	0.349933	1.2745	1.2745	0.115397	3.03242	0.00242598	0.0413658	Z	-	LOC104915122	protein_coding	XM_010725830.2	protein patched homolog 1
LOC100545403	906.487	-0.358909	0.779754	-1.28246	0.118419	-3.03083	0.00243885	0.0415451	28	-	SMPD2	protein_coding	XM_010724105.2	sphingomyelin phosphodiesterase 2%2C transcript variant X1
LOC100543206	1343.17	0.214127	1.16	1.16	0.0706603	3.03038	0.00244247	0.0415668	5	-	LOC100543206	protein_coding	XM_010710954.2	RNA polymerase-associated protein CTR9 homolog
LOC104909629	49.0939	0.575887	1.49059	1.49059	0.190069	3.02988	0.00244653	0.0415958	2	+	LOC104909629	protein_coding	XM_019612773.1	striatin-like
LOC104911101	1063.29	0.260495	1.19789	1.19789	0.0860007	3.02899	0.00245373	0.0416781	5	+	AMBRA1	protein_coding	XM_010711350.2	autophagy and beclin 1 regulator 1%2C transcript variant X1
LOC109370873	186.959	0.4278	1.34518	1.34518	0.141292	3.02778	0.00246355	0.0417832	23	-	LOC109370873	protein_coding	XM_019622519.1	ski oncogene-like%2C transcript variant X2
LOC104911115	608.166	0.226473	1.16997	1.16997	0.0748084	3.02737	0.00246691	0.0417832	5	+	LOC104911115	protein_coding	XM_010711388.2	zinc finger protein 862
LOC100540102	3486.62	-0.409669	0.752796	-1.32838	0.135342	-3.02693	0.00247052	0.0417832	1	+	MVB12A	protein_coding	XM_010724636.2	multivesicular body subunit 12A
LOC100545810	729.405	-0.231812	0.851565	-1.17431	0.076588	-3.02674	0.00247205	0.0417832	21	-	TIMM22	protein_coding	XM_010722097.2	translocase of inner mitochondrial membrane 22
LOC104910681	23.8715	0.799274	1.74022	1.74022	0.264088	3.02655	0.00247363	0.0417832	4	-	LOC104910681	protein_coding	XM_019615184.1	tyrosine-protein phosphatase non-receptor type 13-like
LOC104916206	1328.98	-0.452583	0.730733	-1.36849	0.149548	-3.02635	0.00247526	0.0417832	NW_011139285.1	+	SSR4	protein_coding	XM_010727213.2	signal sequence receptor subunit 4
LOC100538862	3579.51	-0.678731	0.624715	-1.60073	0.224285	-3.0262	0.00247648	0.0417832	22	+	LOC100538862	protein_coding	XM_010722598.2	WAP four-disulfide core domain protein 2-like%2C transcript variant X2
LOC104911680	211.73	0.684202	1.60681	1.60681	0.226137	3.02561	0.0024813	0.0418188	1	+	LOC104911680	protein_coding	XM_010713621.2	cGMP-inhibited 3'%2C5'-cyclic phosphodiesterase A
LOC100549707	382.717	0.426836	1.34428	1.34428	0.141086	3.02537	0.00248332	0.0418188	1	+	LOC100549707	protein_coding	XM_019620082.1	GRAM domain-containing protein 4
LOC100543648	3573.63	-0.335283	0.792628	-1.26163	0.110843	-3.02484	0.00248764	0.0418225	30	+	NDUFS7	protein_coding	XM_010725010.2	NADH:ubiquinone oxidoreductase core subunit S7
LOC104912423	329.004	0.365876	1.28866	1.28866	0.12096	3.02476	0.00248828	0.0418225	10	+	LOC104912423	protein_coding	XM_010716055.2	inaD-like protein
LOC100550263	239.777	0.38977	1.31018	1.31018	0.128898	3.02387	0.00249567	0.0419068	Z	+	LOC100550263	protein_coding	XM_019610469.1	lysine-specific demethylase 4C-like%2C transcript variant X2
LOC100540363	987.63	0.500488	1.41469	1.41469	0.16557	3.02282	0.00250429	0.0420117	1	+	PTGFRN	protein_coding	XM_010721588.1	prostaglandin F2 receptor inhibitor
LOC104915392	319.314	0.33278	1.25944	1.25944	0.110118	3.02204	0.00251078	0.0420589	NW_011091324.1	+	LOC104915392	protein_coding	XM_019610740.1	exosome complex exonuclease RRP44-like
LOC100538721	1611.92	0.275253	1.21021	1.21021	0.0910857	3.02191	0.00251187	0.0420589	2	+	ARID4B	protein_coding	XM_010706994.2	AT-rich interaction domain 4B
LOC100541593	2985.13	0.205779	1.15331	1.15331	0.0681111	3.02123	0.00251748	0.042113	1	-	TBC1D8	protein_coding	XM_010727779.2	TBC1 domain family member 8%2C transcript variant X2
LOC109368088	4.82855	1.66629	3.17398	3.17398	0.551648	3.02057	0.00252296	NA	6	-	LOC109368088	lncRNA	XR_002115768.1	uncharacterized LOC109368088
LOC100550579	5601.17	-0.236606	0.84874	-1.17822	0.0783375	-3.02034	0.00252488	0.0421967	1	-	SAP18	protein_coding	XM_010729109.2	Sin3A associated protein 18
LOC104911123	30.8389	0.63035	1.54794	1.54794	0.208748	3.01967	0.00253048	0.0422505	5	+	LOC104911123	protein_coding	XM_019615531.1	MAX gene-associated protein-like
LOC100543785	477.435	0.533441	1.44738	1.44738	0.176684	3.01919	0.00253454	0.0422782	10	-	ZBTB41	protein_coding	XM_019618369.1	zinc finger and BTB domain containing 41
LOC100547153	1484.97	0.357944	1.2816	1.2816	0.118579	3.01862	0.00253926	0.0423141	1	-	LRMP	protein_coding	XM_019616800.1	lymphoid restricted membrane protein
LOC100538511	617.633	0.355077	1.27905	1.27905	0.117645	3.01819	0.00254287	0.0423141	1	-	MGAT4A	protein_coding	XM_010727684.2	mannosyl (alpha-1%2C3-)-glycoprotein beta-1%2C4-N-acetylglucosaminyltransferase%2C isozyme A%2C transcript variant X2
LOC100545152	4737.54	0.250019	1.18922	1.18922	0.0828417	3.01804	0.00254417	0.0423141	1	+	MYCBP2	protein_coding	XM_010728719.2	MYC binding protein 2%2C E3 ubiquitin protein ligase
LOC100539655	1550.72	0.265543	1.20209	1.20209	0.0880025	3.01745	0.0025491	0.0423141	3	-	AGO2	protein_coding	XM_019614260.1	argonaute 2%2C RISC catalytic component%2C transcript variant X3
LOC104916149	28.6265	-1.19866	0.435681	-2.29526	0.397266	-3.01727	0.00255064	0.0423141	NW_011138604.1	+	LOC104916149	protein_coding	XM_010727130.2	homeobox protein SIX2-like
LOC100548732	83.3837	0.399772	1.3193	1.3193	0.132507	3.01698	0.00255309	0.0423141	1	+	LOC100548732	lncRNA	XR_795580.2	uncharacterized LOC100548732
LOC100550173	421.495	0.242386	1.18295	1.18295	0.0803494	3.01665	0.00255583	0.0423141	1	-	LOC100550173	protein_coding	XM_010725922.2	zinc finger X-chromosomal protein-like%2C transcript variant X1
LOC104911418	168.152	0.80875	1.75169	1.75169	0.268096	3.01665	0.00255586	0.0423141	6	+	LOC104911418	protein_coding	XM_010712586.2	A-kinase anchor protein 9-like
LOC100547821	61.8701	0.543561	1.45757	1.45757	0.18027	3.01526	0.00256759	0.0424686	1	+	LOC100547821	pseudogene
LOC104915831	1668.85	-0.565486	0.675728	-1.47989	0.187578	-3.01467	0.00257256	0.0425111	NW_011120675.1	-	LOC104915831	protein_coding	XM_010726762.1	choline transporter-like protein 2
LOC100538484	837.926	0.537036	1.45099	1.45099	0.178177	3.01406	0.00257773	0.0425567	11	-	LOC100538484	protein_coding	XM_019618860.1	dedicator of cytokinesis protein 10
LOC100550844	11568	-0.586541	0.665937	-1.50164	0.194686	-3.01276	0.00258882	0.0426999	3	-	LOC100550844	protein_coding	XM_019614038.1	40S ribosomal protein S20%2C transcript variant X1
LOC100545316	1691.91	0.153199	1.11203	1.11203	0.0508734	3.01138	0.00260061	0.0428543	3	-	ZCCHC2	protein_coding	XM_010708427.2	zinc finger CCHC-type containing 2
LOC100542354	305.474	0.349631	1.27423	1.27423	0.116142	3.01037	0.0026093	0.042944	1	-	KIAA0930	protein_coding	XM_010716525.1	KIAA0930 ortholog
LOC109370254	19.584	0.913729	1.88391	1.88391	0.303558	3.01006	0.00261195	0.042944	16	-	LOC109370254	protein_coding	XM_019620854.1	uncharacterized LOC109370254%2C transcript variant X1
LOC100551084	2970.49	-0.165548	0.89159	-1.12159	0.055001	-3.0099	0.00261335	0.042944	3	+	NFYC	protein_coding	XM_019614135.1	nuclear transcription factor Y subunit gamma%2C transcript variant X4
LOC100548318	4135.77	-0.323655	0.799043	-1.2515	0.107574	-3.00867	0.00262397	0.0430557	27	+	KIRREL	protein_coding	XM_019623083.1	kin of IRRE like (Drosophila)
LOC100548522	2861.1	0.291541	1.22395	1.22395	0.0969043	3.00854	0.00262502	0.0430557	30	-	SH3GL1	protein_coding	XM_010724950.2	SH3 domain containing GRB2 like 1%2C endophilin A2%2C transcript variant X1
LOC100547613	520.542	0.225901	1.16951	1.16951	0.0751409	3.00636	0.00264394	0.0433258	1	-	LOC100547613	protein_coding	XM_019615146.1	muskelin
LOC100539941	2543.75	0.235178	1.17705	1.17705	0.0782573	3.0052	0.00265409	0.0434518	29	-	MED1	protein_coding	XM_010724596.2	mediator complex subunit 1
LOC100551320	20.9473	-0.757176	0.591653	-1.69018	0.252072	-3.0038	0.00266627	0.0436108	12	+	NMB	protein_coding	XM_003209298.3	neuromedin B%2C transcript variant X1
LOC100547506	92.4923	0.5707	1.48524	1.48524	0.190022	3.00334	0.0026703	0.0436363	NW_011317307.1	-	LOC100547506	protein_coding	XM_010728572.2	thromboxane-A synthase-like
LOC104916108	177.687	-0.479853	0.717051	-1.3946	0.159843	-3.00203	0.00268183	0.0437842	NW_011134764.1	-	CUNH6orf136	protein_coding	XM_010727090.2	chromosome unknown C6orf136 homolog
LOC100542207	16.6712	0.868687	1.826	1.826	0.289418	3.00149	0.00268659	0.0438214	1	-	LANCL3	protein_coding	XM_010725170.1	LanC like 3
LOC100549146	948.931	-0.464717	0.724613	-1.38005	0.154852	-3.00104	0.0026906	0.0438463	NW_011198520.1	-	LOC100549146	protein_coding	XM_003214135.3	glutaminyl-peptide cyclotransferase-like protein
LOC100551008	4943.99	-0.169749	0.888997	-1.12486	0.0565783	-3.00025	0.00269756	0.0439193	8	-	ACTR1A	protein_coding	XM_010714639.2	ARP1 actin-related protein 1 homolog A%2C centractin alpha
LOC100548331	11209.9	-0.381196	0.767801	-1.30242	0.127077	-2.99973	0.00270219	0.0439339	2	-	YWHAQ	protein_coding	XM_010707922.2	tyrosine 3-monooxygenase/tryptophan 5-monooxygenase activation protein theta
LOC100541052	365.165	0.304732	1.23519	1.23519	0.101591	2.99959	0.00270343	0.0439339	7	+	LOC100541052	protein_coding	XM_019617195.1	serine/threonine-protein kinase tousled-like 1
LOC104910562	764.113	-0.235914	0.849147	-1.17765	0.0786671	-2.99889	0.00270968	0.0439721	4	+	SMIM19	protein_coding	XM_010709580.2	small integral membrane protein 19
LOC100542963	397.632	-0.290429	0.817659	-1.223	0.0968496	-2.99877	0.00271076	0.0439721	21	-	POLR2J	protein_coding	XM_010721783.1	RNA polymerase II subunit J
LOC109363686	1510.22	0.255383	1.19365	1.19365	0.0851778	2.99824	0.00271548	0.0439984	19	+	SNAPC4	protein_coding	XM_019621306.1	small nuclear RNA activating complex polypeptide 4
LOC100541846	5265.78	0.200691	1.14925	1.14925	0.0669411	2.99802	0.00271737	0.0439984	25	-	ARID1A	protein_coding	XM_010723221.2	AT-rich interaction domain 1A
LOC100543693	923.514	-0.351212	0.783925	-1.27563	0.117174	-2.99735	0.00272338	0.0440554	19	-	LOC100543693	protein_coding	XM_003211315.2	surfeit locus protein 1
LOC104914731	780.15	0.359961	1.28339	1.28339	0.120124	2.99658	0.00273031	0.0441089	Z	+	LOC104914731	protein_coding	XM_010725118.1	phospholipid-transporting ATPase IC-like%2C transcript variant X1
LOC100549246	1858.7	0.162076	1.1189	1.1189	0.0540898	2.99642	0.00273168	0.0441089	1	+	TAF3	protein_coding	XM_010714491.1	TATA-box binding protein associated factor 3
LOC104913646	432.204	-0.3251	0.798243	-1.25275	0.10857	-2.99438	0.00275005	0.044365	19	+	C19H9orf142	protein_coding	XM_010720673.2	chromosome 19 C9orf142 homolog
LOC100543707	95.0719	0.372848	1.29491	1.29491	0.124545	2.99367	0.0027564	0.0443826	1	+	LOC100543707	protein_coding	XM_010728878.2	N-alpha-acetyltransferase 16%2C NatA auxiliary subunit-like
LOC104915492	1267.52	-0.278455	0.824473	-1.2129	0.0930148	-2.99367	0.00275647	0.0443826	NW_011098143.1	+	TOMM40L	protein_coding	XM_010726395.2	translocase of outer mitochondrial membrane 40 like
LOC100547773	59.106	-0.490114	0.711969	-1.40456	0.16373	-2.99342	0.00275868	0.0443826	2	-	LOC100547773	protein_coding	XM_003203668.3	transmembrane protein 121-like
LOC104911806	67.7942	0.608731	1.52492	1.52492	0.203453	2.992	0.00277158	0.0445207	7	-	LOC104911806	protein_coding	XM_019617248.1	CLIP-associating protein 1-like%2C transcript variant X3
LOC100551144	39744.3	-0.167133	0.890611	-1.12283	0.0558615	-2.99192	0.0027723	0.0445207	2	-	DSTN	protein_coding	XM_010706568.2	destrin%2C actin depolymerizing factor
LOC100543592	10.2938	1.15632	2.22888	2.22888	0.386522	2.9916	0.00277518	0.0445264	NW_011214668.1	+	NXNL1	protein_coding	XM_003213848.3	nucleoredoxin-like 1%2C transcript variant X1
LOC100547588	3743.63	-0.332694	0.794053	-1.25936	0.111224	-2.99121	0.00277876	0.0445434	13	+	GOT2	protein_coding	XM_003209677.3	glutamic-oxaloacetic transaminase 2
LOC104914241	665.901	0.348351	1.2731	1.2731	0.116528	2.98942	0.00279505	0.0447639	1	+	LOC104914241	protein_coding	XM_010723172.2	phosphatidylinositol 4%2C5-bisphosphate 3-kinase catalytic subunit gamma isoform-like
LOC104916708	3.42354	-1.95507	0.257908	-3.87735	0.654154	-2.9887	0.00280166	NA	NW_011194463.1	-	LOC104916708	protein_coding	XM_010727719.1	free fatty acid receptor 2-like
LOC100548657	2725.59	0.138002	1.10038	1.10038	0.0461969	2.98726	0.00281487	0.0450404	12	-	IREB2	protein_coding	XM_019619438.1	iron responsive element binding protein 2
LOC100551396	2629.16	-0.419425	0.747723	-1.33739	0.140578	-2.98358	0.00284898	0.045545	30	+	LOC100551396	protein_coding	XM_003214210.3	phospholipid phosphatase 2
LOC100545346	257.455	-0.28888	0.818538	-1.22169	0.0968797	-2.98184	0.00286524	0.0457436	23	+	SLC25A33	protein_coding	XM_010722755.2	solute carrier family 25 member 33%2C transcript variant X1
LOC100547383	93.002	-0.556714	0.679849	-1.47092	0.186716	-2.98161	0.00286733	0.0457436	14	-	LOC100547383	protein_coding	XM_003210156.3	uncharacterized LOC100547383
LOC100549079	1396.91	-0.335797	0.792346	-1.26207	0.112637	-2.98124	0.00287081	0.0457436	19	-	PPP6C	protein_coding	XM_003211348.3	protein phosphatase 6 catalytic subunit
LOC100545809	723.745	-0.329784	0.795656	-1.25682	0.110623	-2.98114	0.00287176	0.0457436	21	-	WBSCR22	protein_coding	XM_010721931.2	Williams-Beuren syndrome chromosome region 22
LOC100540260	18.6891	-1.38333	0.383332	-2.6087	0.464121	-2.98055	0.00287733	0.0457911	1	+	PTPRQ	protein_coding	XM_010708497.2	protein tyrosine phosphatase%2C receptor type Q%2C transcript variant X1
LOC104909963	592.926	0.498969	1.4132	1.4132	0.16743	2.98017	0.00288088	0.0457963	2	+	LOC104909963	protein_coding	XM_010707877.2	dystonin-like
LOC104914272	919.719	0.257961	1.19579	1.19579	0.0865651	2.97996	0.00288285	0.0457963	25	-	LOC104914272	protein_coding	XM_010723282.2	pumilio homolog 1-like
LOC104909387	52.0575	0.543223	1.45722	1.45722	0.182342	2.97915	0.00289054	0.0458772	1	+	LOC104909387	lncRNA	XR_002111154.1	uncharacterized LOC104909387%2C transcript variant X2
LOC100546413	2686.08	0.189571	1.14042	1.14042	0.0636469	2.97848	0.00289686	0.0459231	11	+	IWS1	protein_coding	XM_010716612.2	IWS1%2C SUPT6H interacting protein%2C transcript variant X1
LOC109364716	194.697	-0.502218	0.706021	-1.41639	0.168639	-2.97807	0.00290073	0.0459231	NW_011162830.1	+	LOC109364716	protein_coding	XM_019611341.1	exosome complex component CSL4-like
LOC100540242	506.214	0.257885	1.19572	1.19572	0.0866021	2.97782	0.00290308	0.0459231	15	+	LOC100540242	protein_coding	XM_010719207.2	lysine-specific demethylase 3B%2C transcript variant X1
LOC100545763	22296.9	-0.220553	0.858236	-1.16518	0.0740674	-2.97774	0.00290383	0.0459231	Z	+	ATP5A1	protein_coding	XM_010725172.2	ATP synthase%2C H+ transporting%2C mitochondrial F1 complex%2C alpha subunit 1%2C cardiac muscle
LOC100538810	6966.02	0.263321	1.20024	1.20024	0.0884681	2.97646	0.002916	0.0460743	30	-	MYO9B	protein_coding	XM_010725064.2	myosin IXB
LOC100544214	1308.05	-0.403407	0.756071	-1.32263	0.135565	-2.97574	0.0029228	0.0461405	NW_011124523.1	-	TMUB1	protein_coding	XM_003213852.3	transmembrane and ubiquitin like domain containing 1
LOC109364022	26.7392	0.704217	1.62926	1.62926	0.236688	2.9753	0.002927	0.0461405	Z	+	LOC109364022	lncRNA	XR_002109978.1	uncharacterized LOC109364022
LOC104912353	169.012	0.508541	1.42261	1.42261	0.170927	2.9752	0.00292802	0.0461405	10	+	LOC104912353	protein_coding	XM_019618626.1	ras/Rap GTPase-activating protein SynGAP-like%2C transcript variant X4
LOC100539898	1332.59	0.282429	1.21624	1.21624	0.0949481	2.97456	0.00293407	0.0461853	1	-	LOC100539898	protein_coding	XM_010724133.2	lysine-specific demethylase 6A%2C transcript variant X2
LOC104915511	577.35	0.412171	1.33069	1.33069	0.138578	2.9743	0.00293658	0.0461853	NW_011098853.1	-	LOC104915511	protein_coding	XM_010726421.2	UPF0505 protein C16orf62 homolog
LOC100542231	811.326	0.288908	1.22172	1.22172	0.097142	2.97408	0.00293871	0.0461853	9	+	CHM	protein_coding	XM_019618176.1	CHM%2C Rab escort protein 1%2C transcript variant X2
LOC109370246	12.3825	0.931683	1.9075	1.9075	0.313516	2.97172	0.00296136	0.0464999	16	+	LOC109370246	lncRNA	XR_002120215.1	uncharacterized LOC109370246
LOC100539978	5309.94	0.205896	1.1534	1.1534	0.0693113	2.97059	0.00297226	0.0465609	10	+	FUBP1	protein_coding	XM_019618846.1	far upstream element binding protein 1%2C transcript variant X2
LOC100542241	3441.29	0.207739	1.15488	1.15488	0.0699334	2.97052	0.00297296	0.0465609	16	-	CREBBP	protein_coding	XM_019620685.1	CREB binding protein
LOC100540097	1154.56	0.25597	1.19414	1.19414	0.086183	2.97007	0.00297728	0.0465609	Z	+	LOC100540097	protein_coding	XM_019610418.1	microtubule-associated serine/threonine-protein kinase 4
LOC100543455	342.242	0.464105	1.37946	1.37946	0.156286	2.96958	0.00298204	0.0465609	3	+	SLC9A3	protein_coding	XM_010708264.2	solute carrier family 9 member A3
LOC100549152	614.793	0.281458	1.21542	1.21542	0.0947874	2.96936	0.00298419	0.0465609	2	+	BTBD9	protein_coding	XM_010706917.2	BTB domain containing 9
LOC104913320	2686.7	0.40687	1.32581	1.32581	0.137027	2.96926	0.00298514	0.0465609	15	-	FNIP1	protein_coding	XM_010719255.2	folliculin interacting protein 1%2C transcript variant X2
LOC104911463	40.2259	0.521323	1.43527	1.43527	0.175577	2.9692	0.00298578	0.0465609	6	+	LOC104911463	protein_coding	XM_019616760.1	neurabin-1-like
LOC100548916	1249.13	-0.23231	0.851271	-1.17471	0.0782449	-2.96901	0.00298757	0.0465609	14	-	PSMD6	protein_coding	XM_010718670.1	proteasome 26S subunit%2C non-ATPase 6
LOC100545799	49018.3	0.112547	1.08114	1.08114	0.037909	2.96887	0.00298897	0.0465609	11	+	EIF4A2	protein_coding	XM_010716843.2	eukaryotic translation initiation factor 4A2%2C transcript variant X1
LOC100542852	2777.55	0.316717	1.24549	1.24549	0.106711	2.96799	0.00299757	0.0466538	8	+	SLK	protein_coding	XM_019617784.1	STE20 like kinase%2C transcript variant X1
LOC104915303	196.076	0.442119	1.3586	1.3586	0.149002	2.96721	0.00300516	0.0467144	Z	-	LOC104915303	lncRNA	XR_002110076.1	uncharacterized LOC104915303
LOC100542538	651.458	0.336841	1.26299	1.26299	0.113528	2.96705	0.00300675	0.0467144	8	-	SH3PXD2A	protein_coding	XM_019617772.1	SH3 and PX domains 2A%2C transcript variant X2
LOC100541935	784.034	-0.270809	0.828855	-1.20648	0.0912886	-2.96651	0.00301198	0.0467545	17	+	GPN3	protein_coding	XM_010720105.2	GPN-loop GTPase 3
LOC109367189	17.3578	0.751445	1.68348	1.68348	0.253453	2.96484	0.00302844	0.0469543	4	+	LOC109367189	protein_coding	XM_019614557.1	serine-rich coiled-coil domain-containing protein 1-like
LOC104910074	62.2336	0.587969	1.50313	1.50313	0.198353	2.96426	0.00303414	0.0469543	3	+	LOC104910074	lncRNA	XR_002112851.1	uncharacterized LOC104910074%2C transcript variant X1
LOC100303677	142410	-0.43994	0.737165	-1.35655	0.148426	-2.96404	0.00303629	0.0469543	16	-	ACTB	protein_coding	NM_001303173.1	actin beta
LOC100545405	448.5	0.333966	1.26047	1.26047	0.112686	2.96368	0.00303983	0.0469543	1	-	ROBO2	protein_coding	XM_010722174.2	roundabout guidance receptor 2%2C transcript variant X1
LOC100538673	407.464	0.298068	1.2295	1.2295	0.100575	2.96364	0.00304026	0.0469543	3	+	LRRCC1	protein_coding	XM_010709102.2	leucine rich repeat and coiled-coil centrosomal protein 1
LOC104915159	95.8464	0.524015	1.43795	1.43795	0.176818	2.96358	0.0030408	0.0469543	Z	-	DCP2	protein_coding	XM_010725887.2	decapping mRNA 2%2C transcript variant X1
LOC100538497	2490.71	-0.636149	0.643428	-1.55417	0.214715	-2.96276	0.00304897	0.0470393	26	-	SC5D	protein_coding	XM_003212700.3	sterol-C5-desaturase
LOC104915194	308.162	0.522116	1.43606	1.43606	0.176297	2.96157	0.00306079	0.0471805	Z	-	LOC104915194	protein_coding	XM_019610116.1	leucyl and cystinyl aminopeptidase
LOC100541394	691.244	-0.355421	0.781641	-1.27936	0.120084	-2.95977	0.00307868	0.0473787	1	+	SLC35F2	protein_coding	XM_010729092.2	solute carrier family 35 member F2
LOC100550341	278.286	0.247401	1.18707	1.18707	0.083589	2.95974	0.00307901	0.0473787	7	+	LOC100550341	protein_coding	XM_010713761.2	corepressor interacting with RBPJ 1
LOC100545026	363.584	-0.361495	0.778358	-1.28476	0.12219	-2.95845	0.00309187	0.0475334	11	-	CHRD	protein_coding	XM_019619099.1	chordin%2C transcript variant X2
LOC100546284	70.8825	0.581906	1.49683	1.49683	0.19671	2.9582	0.00309445	0.0475334	1	-	STAB2	protein_coding	XM_010713224.2	stabilin 2
LOC104911018	3524.55	-0.370392	0.773572	-1.2927	0.125265	-2.95687	0.00310783	0.0476975	5	+	LOC104911018	protein_coding	XM_010711068.2	L-lactate dehydrogenase A chain
LOC100543562	1995.5	0.290564	1.22312	1.22312	0.0982811	2.95646	0.00311197	0.0477196	5	-	LOC100543562	protein_coding	XM_019615518.1	cytosolic phospholipase A2 zeta
LOC104914650	2892.99	-0.540879	0.687352	-1.45486	0.182992	-2.95576	0.00311904	0.0477479	30	+	SMIM24	protein_coding	XM_010724809.1	small integral membrane protein 24
LOC100550698	1276.45	0.206926	1.15423	1.15423	0.0700084	2.95574	0.00311922	0.0477479	5	+	VPS18	protein_coding	XM_003206428.3	VPS18%2C CORVET/HOPS core subunit
LOC100549682	1196.5	0.2433	1.1837	1.1837	0.0823265	2.9553	0.00312365	0.0477742	12	+	ADAMTS7	protein_coding	XM_019619610.1	ADAM metallopeptidase with thrombospondin type 1 motif 7%2C transcript variant X1
LOC104914661	21.5796	-0.726639	0.60431	-1.65478	0.245909	-2.95491	0.00312756	0.0477876	30	+	LOC104914661	protein_coding	XM_019610014.1	uncharacterized LOC104914661%2C transcript variant X1
LOC104914153	133.48	0.416343	1.33454	1.33454	0.14091	2.95468	0.00312993	0.0477876	23	-	LOC104914153	protein_coding	XM_010722824.2	protein kinase C zeta type-like
LOC100540601	1483.39	-0.437891	0.738213	-1.35462	0.148286	-2.95302	0.00314678	0.0480033	10	+	GADD45A	protein_coding	XM_003208919.3	growth arrest and DNA damage inducible alpha
LOC104916804	3361	0.268152	1.20426	1.20426	0.0908338	2.95211	0.00315609	0.0480983	NW_011210228.1	-	ZNF638	protein_coding	XM_019611536.1	zinc finger protein 638
LOC100545972	470.928	0.216209	1.16168	1.16168	0.0732446	2.95188	0.00315845	0.0480983	1	-	TDG	protein_coding	XM_010712330.2	thymine DNA glycosylase
LOC100550110	3033.46	-0.624638	0.648582	-1.54182	0.21166	-2.95114	0.00316605	0.0481653	Z	-	GLDC	protein_coding	XM_010725642.2	glycine decarboxylase
LOC104916075	111.113	-0.690839	0.619493	-1.61422	0.23411	-2.95092	0.0031683	0.0481653	NW_011134344.1	+	DNAJC22	protein_coding	XM_010727042.2	DnaJ heat shock protein family (Hsp40) member C22%2C transcript variant X2
LOC109364438	6865.43	-0.483776	0.715103	-1.3984	0.164022	-2.94946	0.00318333	0.0483521	NW_011123267.1	-	RPS9	protein_coding	XM_019611079.1	ribosomal protein S9
LOC100548521	900.574	0.356277	1.28012	1.28012	0.120807	2.94915	0.00318654	0.0483593	29	-	LOC100548521	protein_coding	XM_019623439.1	breast cancer type 1 susceptibility protein homolog%2C transcript variant X3
LOC104913148	10.1988	1.14308	2.20852	2.20852	0.387662	2.94865	0.00319167	0.0483956	1	-	LOC104913148	protein_coding	XM_019611809.1	ovostatin-like
LOC100544836	3385.66	-0.39301	0.761539	-1.31313	0.133327	-2.94771	0.00320139	0.0484356	26	-	FXYD6	protein_coding	XM_019622900.1	FXYD domain containing ion transport regulator 6%2C transcript variant X2
LOC104914563	824.181	0.270224	1.20599	1.20599	0.0916756	2.94761	0.00320241	0.0484356	29	+	LOC104914563	protein_coding	XM_010724473.2	KAT8 regulatory NSL complex subunit 1-like
LOC100550528	2567.27	0.231383	1.17396	1.17396	0.0784989	2.9476	0.00320254	0.0484356	8	-	JMJD1C	protein_coding	XM_019617481.1	jumonji domain containing 1C
LOC693244	65.9985	0.794255	1.73418	1.73418	0.269604	2.94601	0.00321903	0.0486434	6	+	PTH1R	protein_coding	XM_010712289.2	parathyroid hormone 1 receptor%2C transcript variant X2
LOC104911721	191.235	0.327761	1.25506	1.25506	0.111335	2.94391	0.00324095	0.0489328	7	-	LOC104911721	protein_coding	XM_019617190.1	E3 ubiquitin-protein ligase UBR3-like%2C transcript variant X2
LOC100539636	1478.38	-0.461656	0.726152	-1.37712	0.156842	-2.94345	0.0032458	0.0489642	NW_011217682.1	-	TMEM79	protein_coding	XM_003213966.3	transmembrane protein 79
LOC100547777	624.126	-0.337202	0.791575	-1.2633	0.11458	-2.94293	0.00325121	0.0490039	NW_011217636.1	-	MPV17	protein_coding	XM_010728333.2	MPV17%2C mitochondrial inner membrane protein%2C transcript variant X3
LOC104912036	213.817	0.420823	1.33869	1.33869	0.143033	2.94214	0.00325951	0.0490871	1	+	PLEKHA5	protein_coding	XM_010714780.2	pleckstrin homology domain containing A5
LOC100545200	2365.59	-0.272974	0.827612	-1.2083	0.0928627	-2.93954	0.00328699	0.0494588	1	-	ATP6V1E1	protein_coding	XM_003202467.3	ATPase H+ transporting V1 subunit E1
LOC104915673	20.7917	0.756186	1.68902	1.68902	0.257315	2.93875	0.00329534	0.0495423	1	+	MAGI2	protein_coding	XM_019610940.1	membrane associated guanylate kinase%2C WW and PDZ domain containing 2
LOC100550048	137.792	0.376191	1.29791	1.29791	0.128022	2.93849	0.00329818	0.0495429	16	-	LOC100550048	protein_coding	XM_010719634.2	IQ domain-containing protein E
LOC100544747	81.6901	0.694402	1.61821	1.61821	0.236388	2.93755	0.00330812	0.049608	2	-	LOC100544747	protein_coding	XM_019612573.1	calpain-14%2C transcript variant X5
LOC100546357	1339.8	-0.428526	0.743021	-1.34586	0.145878	-2.93755	0.00330813	0.049608	9	+	FHL1	protein_coding	XM_010715205.2	four and a half LIM domains 1%2C transcript variant X3
LOC100548495	2406.16	0.209115	1.15598	1.15598	0.071239	2.93541	0.00333112	0.0499103	7	+	PLA2R1	protein_coding	XM_019617378.1	phospholipase A2 receptor 1
LOC104914714	299.392	-0.420222	0.74731	-1.33813	0.143253	-2.93342	0.00335249	0.0501879	30	+	RAB3A	protein_coding	XM_010725056.2	RAB3A%2C member RAS oncogene family
LOC104913656	1010.7	-0.423203	0.745767	-1.3409	0.144405	-2.93066	0.00338243	0.0505097	19	-	MRPL41	protein_coding	XM_010720755.1	mitochondrial ribosomal protein L41
LOC100541285	1150.12	-0.45416	0.729935	-1.36998	0.154968	-2.93066	0.00338244	0.0505097	1	-	TSPAN7	protein_coding	XM_019621612.1	tetraspanin 7%2C transcript variant X3
LOC100538785	452.049	0.322041	1.2501	1.2501	0.109896	2.93042	0.00338506	0.0505097	6	+	ARHGAP12	protein_coding	XM_019616324.1	Rho GTPase activating protein 12%2C transcript variant X1
LOC104914568	257.159	0.316086	1.24495	1.24495	0.107873	2.93017	0.00338779	0.0505097	29	+	LOC104914568	protein_coding	XM_010724490.2	serine/threonine-protein kinase tousled-like 2%2C transcript variant X1
LOC100545106	179.181	0.565331	1.47973	1.47973	0.192938	2.93012	0.00338828	0.0505097	4	-	LOC100545106	protein_coding	XM_019614673.1	rho guanine nucleotide exchange factor 38-like
LOC109366315	49.3077	0.534771	1.44871	1.44871	0.182541	2.9296	0.00339401	0.0505525	2	-	LOC109366315	lncRNA	XR_002112593.1	uncharacterized LOC109366315
LOC100542907	2286.49	-0.241379	0.845936	-1.18212	0.0824075	-2.9291	0.0033995	0.0505916	10	-	YIPF1	protein_coding	XM_010716099.2	Yip1 domain family member 1
LOC100542221	567.986	0.219983	1.16472	1.16472	0.0751276	2.92812	0.0034102	0.0507081	4	+	LOC100542221	protein_coding	XM_003206058.3	attractin-like
LOC104915908	1239.14	-0.449892	0.732098	-1.36594	0.153672	-2.92761	0.00341575	0.0507479	NW_011124538.1	-	LOC104915908	protein_coding	XM_010726862.1	2-oxoglutarate dehydrogenase%2C mitochondrial-like
LOC100550812	1255.35	0.364236	1.2872	1.2872	0.124439	2.92703	0.00342221	0.0508012	16	-	LOC100550812	protein_coding	XM_019620838.1	caspase recruitment domain-containing protein 11
LOC104917431	82.289	0.362757	1.28588	1.28588	0.123952	2.9266	0.00342693	0.050815	1	-	LOC104917431	protein_coding	XM_010728667.2	integral membrane protein GPR180-like
LOC100550283	68683.7	-0.49558	0.709276	-1.40989	0.169347	-2.92642	0.0034289	0.050815	5	-	FTH1	protein_coding	XM_019616075.1	ferritin heavy chain 1
LOC109364676	13.064	-0.834311	0.560851	-1.783	0.285134	-2.92603	0.00343318	0.0508358	NW_011153150.1	+	LOC109364676	protein_coding	XM_019611310.1	amphoterin-induced protein 1-like
LOC104912470	133.373	-0.380942	0.767936	-1.30219	0.130203	-2.92576	0.00343618	0.0508377	10	-	CCDC17	protein_coding	XM_010716178.2	coiled-coil domain containing 17%2C transcript variant X1
LOC100545424	499.415	0.212858	1.15898	1.15898	0.072763	2.92537	0.0034405	0.050859	5	+	CIPC	protein_coding	XM_003206630.3	CLOCK interacting pacemaker
LOC100543543	482.081	-0.388517	0.763915	-1.30905	0.132851	-2.92446	0.00345053	0.0509646	26	+	ESAM	protein_coding	XM_010723788.2	endothelial cell adhesion molecule
LOC100539879	6437.74	0.127336	1.09227	1.09227	0.0435951	2.92088	0.00349043	0.0515108	16	+	GLYR1	protein_coding	XM_019620641.1	glyoxylate reductase 1 homolog
LOC100548009	30960.3	-0.554734	0.680782	-1.4689	0.189966	-2.92018	0.00349833	0.0515367	26	+	TAGLN	protein_coding	XM_003212755.3	transgelin
LOC109368366	164.946	0.359053	1.28258	1.28258	0.122959	2.92011	0.00349911	0.0515367	6	+	LOC109368366	protein_coding	XM_019616783.1	beta-chimaerin-like
LOC100539462	756.483	-0.405325	0.755066	-1.32439	0.138823	-2.91972	0.00350344	0.0515367	9	+	TSPAN6	protein_coding	XM_010715232.2	tetraspanin 6
LOC100539570	3219.34	0.192403	1.14267	1.14267	0.0658986	2.91968	0.00350385	0.0515367	16	+	MAPK8IP3	protein_coding	XM_019620877.1	mitogen-activated protein kinase 8 interacting protein 3%2C transcript variant X1
LOC104914314	170.288	0.339541	1.26535	1.26535	0.11631	2.91927	0.00350851	0.0515623	25	+	LOC104914314	protein_coding	XM_010723430.2	claspin-like%2C transcript variant X1
LOC100546382	264.714	0.312387	1.24176	1.24176	0.107059	2.91789	0.00352413	0.0517487	Z	+	LOC100546382	protein_coding	XM_019610234.1	lamin-B1-like
LOC100541807	4022.63	-0.567849	0.674622	-1.48231	0.194695	-2.91661	0.00353862	0.0519183	NW_011144226.1	-	S100A10	protein_coding	XM_003204199.2	S100 calcium binding protein A10
LOC100547881	379.21	-0.312013	0.805517	-1.24144	0.10709	-2.91355	0.00357342	0.0523824	5	+	NUBPL	protein_coding	XM_010711664.2	nucleotide binding protein like
LOC109364563	413.801	-0.40142	0.757112	-1.32081	0.137789	-2.9133	0.0035763	0.0523824	NW_011134997.1	+	LOC109364563	lncRNA	XR_002110476.1	uncharacterized LOC109364563
LOC104915096	178.348	0.463616	1.37899	1.37899	0.159151	2.91305	0.00357914	0.0523824	Z	-	GNAQ	protein_coding	XM_010725769.2	G protein subunit alpha q%2C transcript variant X2
LOC100540361	5029.93	-0.331368	0.794782	-1.25821	0.113776	-2.91245	0.003586	0.0524393	1	+	PTMS	protein_coding	XM_003202675.3	parathymosin
LOC109366600	55.783	-0.675079	0.626298	-1.59668	0.231852	-2.91168	0.00359486	0.0525254	3	+	LOC109366600	lncRNA	XR_002112997.1	uncharacterized LOC109366600
LOC100542159	60.0534	0.48906	1.40353	1.40353	0.167988	2.91129	0.00359942	0.0525486	1	+	GUCY1A2	protein_coding	XM_019612084.1	guanylate cyclase 1 soluble subunit alpha 2
LOC104910479	211.636	0.455482	1.37124	1.37124	0.15654	2.90968	0.003618	0.0527762	3	+	LOC104910479	protein_coding	XM_019614256.1	DENN domain-containing protein 3-like
LOC100542599	860.413	0.480758	1.39548	1.39548	0.165261	2.90908	0.0036249	0.0528333	15	+	CREBRF	protein_coding	XM_010718959.2	CREB3 regulatory factor%2C transcript variant X2
LOC100539438	151.5	0.339825	1.2656	1.2656	0.116831	2.90868	0.00362953	0.0528571	1	-	ZC3H12C	protein_coding	XM_010729037.2	zinc finger CCCH-type containing 12C
LOC104911693	142.393	0.425459	1.343	1.343	0.146332	2.9075	0.00364328	0.0530136	7	-	LOC104911693	protein_coding	XM_010713657.2	anion exchange protein 3-like
LOC100545332	3294.84	0.239602	1.18067	1.18067	0.0824219	2.90701	0.00364898	0.0530529	8	+	SMC3	protein_coding	XM_010714699.2	structural maintenance of chromosomes 3
LOC100550339	93.5499	0.459285	1.37486	1.37486	0.158013	2.90663	0.00365345	0.0530742	6	+	LOC100550339	protein_coding	XM_019616373.1	cyclin-dependent kinase 14
LOC100538565	3119.68	-0.179901	0.882764	-1.13281	0.0619182	-2.90545	0.0036672	0.0532302	1	-	PDHA1	protein_coding	XM_010725596.2	pyruvate dehydrogenase (lipoamide) alpha 1
LOC104916489	8.20788	1.1875	2.27758	2.27758	0.408725	2.90538	0.00366805	NA	NW_011165596.1	+	LOC104916489	lncRNA	XR_002110565.1	uncharacterized LOC104916489
LOC104913653	1123.74	-0.558554	0.678982	-1.47279	0.192356	-2.90375	0.00368717	0.053467	19	+	LOC104913653	protein_coding	XM_010720717.2	cysteine-rich tail protein 1-like
LOC100548760	2170.97	0.178881	1.13201	1.13201	0.0616076	2.90355	0.00368957	0.053467	13	+	BRD7	protein_coding	XM_010717796.2	bromodomain containing 7
LOC100548807	106.446	0.374722	1.29659	1.29659	0.129082	2.90299	0.00369623	0.0535031	8	+	LOC100548807	protein_coding	XM_019617973.1	attractin-like protein 1
LOC100546327	330.609	-0.29632	0.814327	-1.22801	0.10208	-2.90283	0.00369812	0.0535031	1	+	CHADL	protein_coding	XM_019614576.1	chondroadherin like%2C transcript variant X1
LOC104913284	511.768	0.336623	1.2628	1.2628	0.116003	2.90185	0.00370963	0.0535877	15	+	LOC104913284	protein_coding	XM_010719093.2	protein FAM13B-like
LOC104916245	15.4594	-0.780191	0.58229	-1.71736	0.268863	-2.90182	0.00371003	0.0535877	NW_011144192.1	-	LOC104916245	lncRNA	XR_796556.2	uncharacterized LOC104916245
LOC100550823	8162.89	-0.191226	0.875861	-1.14173	0.0659519	-2.89947	0.00373788	0.053929	28	+	ATP5F1	protein_coding	XM_003212929.2	ATP synthase%2C H+ transporting%2C mitochondrial Fo complex subunit B1
LOC100541017	2731.59	0.216583	1.16198	1.16198	0.0747089	2.89903	0.00374324	0.053929	20	-	GGA3	protein_coding	XM_010721656.2	golgi associated%2C gamma adaptin ear containing%2C ARF binding protein 3%2C transcript variant X3
LOC100541925	2848.46	0.272124	1.20758	1.20758	0.093888	2.89839	0.00375087	0.053929	9	-	STAG2	protein_coding	XM_010715396.1	stromal antigen 2
LOC100541475	2636.78	-0.163988	0.892554	-1.12038	0.0565835	-2.89816	0.0037536	0.053929	26	+	DPAGT1	protein_coding	XM_003211380.3	dolichyl-phosphate N-acetylglucosaminephosphotransferase 1
LOC104914445	319.485	-0.424193	0.745255	-1.34182	0.146371	-2.89806	0.00375477	0.053929	27	-	MLLT11	protein_coding	XM_010723988.2	myeloid/lymphoid or mixed-lineage leukemia%3B translocated to%2C 11
LOC100548464	1121.85	0.260498	1.19789	1.19789	0.0898988	2.89768	0.00375929	0.053929	30	-	CRTC1	protein_coding	XM_019610092.1	CREB regulated transcription coactivator 1%2C transcript variant X2
LOC100544385	108.841	-1.04944	0.483156	-2.06972	0.362177	-2.89758	0.0037605	0.053929	3	-	LOC100544385	protein_coding	XM_010708422.2	serpin B10-like
LOC100539411	1467.01	-0.25271	0.839319	-1.19144	0.0872145	-2.89756	0.00376075	0.053929	12	+	OAZ2	protein_coding	NM_001291914.1	ornithine decarboxylase antizyme 2
LOC104914527	1702.95	0.150133	1.10967	1.10967	0.051814	2.89753	0.00376114	0.053929	28	-	LOC104914527	protein_coding	XM_019623306.1	ankyrin repeat and SAM domain-containing protein 1A-like%2C transcript variant X1
LOC100541123	1736.5	0.173203	1.12756	1.12756	0.0597844	2.89714	0.00376585	0.0539528	30	-	KDM4B	protein_coding	XM_010725086.2	lysine demethylase 4B%2C transcript variant X3
LOC104912061	51.784	0.510305	1.42435	1.42435	0.176159	2.89684	0.00376939	0.0539598	8	+	LOC104912061	protein_coding	XM_019617982.1	dedicator of cytokinesis protein 1-like
LOC104914143	742.57	-0.24627	0.843073	-1.18614	0.0850459	-2.89573	0.00378273	0.0541068	23	-	CPTP	protein_coding	XM_010722788.2	ceramide-1-phosphate transfer protein
LOC100540297	3168.79	-0.268041	0.830446	-1.20417	0.092596	-2.89474	0.00379473	0.0542345	17	-	YWHAH	protein_coding	XM_010720374.2	tyrosine 3-monooxygenase/tryptophan 5-monooxygenase activation protein eta
LOC104915823	2836.13	-0.424266	0.745218	-1.34189	0.146598	-2.89407	0.00380282	0.0542901	NW_011120023.1	-	LOC104915823	protein_coding	XM_010726747.1	histone H2A.V-like
LOC100548801	3655.23	0.248689	1.18813	1.18813	0.0859354	2.89391	0.00380477	0.0542901	6	+	NKTR	protein_coding	XM_019616189.1	natural killer cell triggering receptor%2C transcript variant X5
LOC100548317	927.781	0.268988	1.20496	1.20496	0.0929709	2.89325	0.00381273	0.0543259	Z	-	CEP120	protein_coding	XM_010726253.2	centrosomal protein 120
LOC100549657	358.245	0.279364	1.21366	1.21366	0.0965641	2.89304	0.00381533	0.0543259	1	+	SLC9A7	protein_coding	XM_019622577.1	solute carrier family 9 member A7%2C transcript variant X1
LOC104911014	482.157	-0.32501	0.798293	-1.25267	0.112348	-2.89289	0.00381709	0.0543259	5	+	LOC104911014	protein_coding	XM_010711052.2	oxysterol-binding protein-related protein 5-like
LOC100546568	57.5258	-0.564269	0.676298	-1.47864	0.195067	-2.89269	0.00381958	0.0543259	14	+	LOC100546568	protein_coding	XM_019619904.1	semaphorin-3D-like%2C transcript variant X3
LOC104910239	218.889	0.499077	1.41331	1.41331	0.172548	2.89239	0.00382321	0.0543338	3	+	CD226	protein_coding	XM_010708707.2	CD226 molecule
LOC109365116	290.8	-0.442054	0.736086	-1.35854	0.152866	-2.89178	0.00383067	0.0543618	NW_011216202.1	-	ATP5SL	protein_coding	XM_019611756.1	ATP5S like
LOC100545160	348.145	0.3303	1.25728	1.25728	0.114223	2.89173	0.00383133	0.0543618	3	-	GAREM1	protein_coding	XM_010708917.2	GRB2 associated regulator of MAPK1 subtype 1
LOC100546532	1895.23	0.2719	1.2074	1.2074	0.0940836	2.88998	0.00385265	0.0546204	Z	-	ZCCHC6	protein_coding	XM_010725814.2	zinc finger CCHC-type containing 6
LOC104910868	218.546	0.548096	1.46215	1.46215	0.189682	2.88955	0.00385798	0.0546388	4	-	LOC104910868	protein_coding	XM_019615160.1	huntingtin-like
LOC100546808	170.723	0.452757	1.36865	1.36865	0.156698	2.88937	0.00386013	0.0546388	7	+	LOC100546808	protein_coding	XM_019617145.1	cordon-bleu protein-like 1
LOC104912041	69.4169	0.548819	1.46289	1.46289	0.189996	2.88858	0.0038698	0.0547318	1	+	LOC104912041	protein_coding	XM_019616071.1	pleckstrin homology domain-containing family A member 5-like%2C transcript variant X2
LOC104913723	40.7322	0.532914	1.44685	1.44685	0.184684	2.88555	0.00390728	0.0551898	20	-	LOC104913723	protein_coding	XM_010721167.2	growth arrest-specific protein 7-like
LOC104912054	5870.66	0.367737	1.29033	1.29033	0.127445	2.88546	0.00390843	0.0551898	8	+	MKI67	protein_coding	XM_010714829.2	marker of proliferation Ki-67
LOC104916155	1213.81	-0.407111	0.754132	-1.32603	0.141143	-2.88438	0.00392187	0.0552632	NW_011138725.1	-	LOC104916155	protein_coding	XM_010727136.2	ubiquitin thioesterase OTUB1-like
LOC100543580	2655.19	0.186444	1.13796	1.13796	0.0646411	2.8843	0.00392286	0.0552632	20	+	ERN1	protein_coding	XM_010721542.2	endoplasmic reticulum to nucleus signaling 1%2C transcript variant X1
LOC100539088	57.9431	-0.563297	0.676754	-1.47764	0.195299	-2.88429	0.00392301	0.0552632	4	-	TUSC3	protein_coding	XM_019614848.1	tumor suppressor candidate 3
LOC109370288	4.26536	-1.58929	0.332335	-3.00901	0.551091	-2.8839	0.00392789	NA	17	+	LOC109370288	lncRNA	XR_002120299.1	uncharacterized LOC109370288
LOC104914282	365.868	-0.740048	0.598719	-1.67023	0.25665	-2.88349	0.00393297	0.0553593	25	-	LOC104914282	protein_coding	XM_010723312.2	sestrin-2
LOC104916922	16.565	-1.1373	0.454609	-2.19969	0.394492	-2.88295	0.0039397	0.0554099	NW_011212486.1	+	MPZ	protein_coding	XM_010727999.1	myelin protein zero
LOC100538709	6164.07	-0.209416	0.864887	-1.15622	0.0726508	-2.88251	0.00394526	0.0554439	3	+	PTGES3	protein_coding	XM_019614283.1	prostaglandin E synthase 3%2C transcript variant X2
LOC100548673	1631.23	-0.340539	0.789746	-1.26623	0.118188	-2.88132	0.00396007	0.0556079	28	+	RABIF	protein_coding	XM_010724116.1	RAB interacting factor
LOC104914312	110.062	0.475623	1.39052	1.39052	0.165143	2.88006	0.00397598	0.0557869	25	-	LOC104914312	protein_coding	XM_019622730.1	zinc finger MYM-type protein 4-like
LOC109370376	1240.22	-0.237679	0.848109	-1.17909	0.0825363	-2.87969	0.00398068	0.0558085	17	-	GATC	protein_coding	XM_019621173.1	glutamyl-tRNA amidotransferase subunit C
LOC100547064	2148.45	-0.414559	0.750249	-1.33289	0.14404	-2.87808	0.00400099	0.0559696	6	+	TSPAN13	protein_coding	XM_010712741.2	tetraspanin 13%2C transcript variant X4
LOC100540414	255.567	-0.785056	0.580329	-1.72316	0.272781	-2.87797	0.00400241	0.0559696	21	+	PIPOX	protein_coding	XM_010722120.2	pipecolic acid and sarcosine oxidase%2C transcript variant X2
LOC100549891	811.301	-0.49931	0.707445	-1.41354	0.173511	-2.87769	0.00400602	0.0559696	13	+	NDRG4	protein_coding	XM_010717828.2	NDRG family member 4%2C transcript variant X1
LOC100544535	313.241	0.460781	1.37629	1.37629	0.16013	2.87754	0.00400795	0.0559696	1	-	LRP6	protein_coding	XM_010716104.2	LDL receptor related protein 6%2C transcript variant X1
LOC109367659	11.6195	1.02451	2.03427	2.03427	0.356041	2.8775	0.00400845	0.0559696	5	-	LOC109367659	lncRNA	XR_002114939.1	uncharacterized LOC109367659
LOC100550327	260.92	0.296292	1.22798	1.22798	0.102977	2.87728	0.00401118	0.0559696	2	+	GPATCH2	protein_coding	XM_010706699.2	G-patch domain containing 2
LOC104916415	279.24	-0.521765	0.696519	-1.43571	0.181417	-2.87605	0.00402686	0.056144	NW_011154771.1	+	PYGO2	protein_coding	XM_010727455.1	pygopus family PHD finger 2
LOC100538704	3042.04	-0.218624	0.859385	-1.16362	0.0760558	-2.87452	0.00404642	0.0563722	21	-	PITPNA	protein_coding	XM_010721727.2	phosphatidylinositol transfer protein alpha
LOC100550448	242.334	-0.91003	0.532174	-1.87908	0.316762	-2.87291	0.00406707	0.0566152	10	+	LOC100550448	protein_coding	XM_010715723.2	dimethylaniline monooxygenase [N-oxide-forming] 3-like
LOC100542940	1198.32	0.191859	1.14223	1.14223	0.0668024	2.87204	0.00407832	0.0567272	4	+	LIN54	protein_coding	XM_003205574.3	lin-54 DREAM MuvB core complex component%2C transcript variant X2
LOC100538923	599.778	0.294903	1.2268	1.2268	0.102695	2.87163	0.00408364	0.0567272	1	-	CELF2	protein_coding	XM_010720047.2	CUGBP%2C Elav-like family member 2%2C transcript variant X13
LOC100547922	60.6531	-0.784024	0.580745	-1.72193	0.273032	-2.87154	0.00408474	0.0567272	1	-	TMEM255B	protein_coding	XM_010728361.2	transmembrane protein 255B%2C transcript variant X1
LOC100549272	110.52	0.458883	1.37448	1.37448	0.159857	2.87058	0.00409721	0.0568223	9	-	KIAA2022	protein_coding	XM_019618262.1	KIAA2022 ortholog%2C transcript variant X2
LOC100545854	2683.34	-0.375292	0.770949	-1.2971	0.13074	-2.87052	0.00409803	0.0568223	25	+	TINAGL1	protein_coding	XM_010723504.2	tubulointerstitial nephritis antigen like 1
LOC104915695	7.93134	-1.33489	0.396422	-2.52256	0.465113	-2.87003	0.00410427	NA	NW_011113276.1	-	LOC104915695	lncRNA	XR_796435.2	uncharacterized LOC104915695
LOC100549642	78.1885	-0.57976	0.669075	-1.4946	0.202033	-2.86963	0.00410955	0.0569374	24	+	LZTS1	protein_coding	XM_003212451.3	leucine zipper tumor suppressor 1
LOC100539869	475.925	-0.420557	0.747136	-1.33844	0.146609	-2.86856	0.00412345	0.0570853	10	+	PLPP6	protein_coding	XM_003208598.2	phospholipid phosphatase 6
LOC104917190	2638.68	-0.511303	0.701589	-1.42534	0.178378	-2.8664	0.00415173	0.0574317	NW_011217633.1	+	DNAJB1	protein_coding	XM_010728309.2	DnaJ heat shock protein family (Hsp40) member B1
LOC100538892	955.615	0.247447	1.1871	1.1871	0.0864243	2.86316	0.00419434	0.0579758	28	+	NFYA	protein_coding	XM_010724314.2	nuclear transcription factor Y subunit alpha%2C transcript variant X2
LOC100550649	1753.96	0.193226	1.14332	1.14332	0.0675094	2.8622	0.00420706	0.0581061	7	+	SP3	protein_coding	XM_010713841.1	Sp3 transcription factor
LOC104910387	318.855	0.376876	1.29853	1.29853	0.131708	2.86145	0.00421708	0.0581628	3	+	LOC104910387	protein_coding	XM_010709082.2	copine-3-like
LOC100538840	320.063	0.361056	1.28437	1.28437	0.126182	2.8614	0.00421775	0.0581628	7	+	IKZF2	protein_coding	XM_019616896.1	IKAROS family zinc finger 2%2C transcript variant X3
LOC109366153	12.8174	1.2597	2.39445	2.39445	0.440474	2.85986	0.00423825	0.0583999	2	+	LOC109366153	lncRNA	XR_002112274.1	uncharacterized LOC109366153
LOC100549522	1328.9	0.286085	1.21933	1.21933	0.100045	2.85955	0.00424239	0.0584114	8	-	ERCC6	protein_coding	XM_010714484.1	ERCC excision repair 6%2C chromatin remodeling factor
LOC100544850	3277.62	-0.282726	0.822036	-1.21649	0.0988825	-2.85921	0.00424693	0.0584283	1	-	NDUFB4	protein_coding	XM_010719002.2	NADH:ubiquinone oxidoreductase subunit B4
LOC109367703	120.675	0.393373	1.31346	1.31346	0.137625	2.85829	0.00425928	0.0585526	1	-	LOC109367703	protein_coding	XM_019615460.1	muskelin-like
LOC100539112	3703.01	-0.344141	0.787777	-1.2694	0.120434	-2.85751	0.00426973	0.058636	23	+	LOC100539112	protein_coding	XM_010722957.2	neuroblastoma suppressor of tumorigenicity 1
LOC104913514	14.2344	-1.10296	0.465559	-2.14795	0.386009	-2.85735	0.00427198	0.058636	16	+	LOC104913514	lncRNA	XR_795428.2	uncharacterized LOC104913514
LOC100549229	1767.22	-0.35086	0.784116	-1.27532	0.122815	-2.85682	0.00427907	0.0586877	15	+	PDLIM4	protein_coding	XM_010719250.2	PDZ and LIM domain 4
LOC100543145	126.476	0.573519	1.48815	1.48815	0.200787	2.85635	0.00428539	0.0587288	Z	-	LOC100543145	protein_coding	XM_010725886.2	adenomatous polyposis coli protein-like
LOC100545294	1591.02	0.283837	1.21743	1.21743	0.0993978	2.85557	0.00429598	0.0588282	25	-	WASF2	protein_coding	XM_010723247.2	WAS protein family member 2
LOC100540201	5621.68	-0.354146	0.782333	-1.27823	0.124039	-2.85512	0.00430203	0.0588655	NW_011212221.1	-	PCBP2	protein_coding	XM_010727963.2	poly(rC) binding protein 2%2C transcript variant X9
LOC100539560	8372.37	-0.69159	0.619171	-1.61506	0.242317	-2.85407	0.00431624	0.0590015	10	+	PRDX6	protein_coding	XM_010715709.1	peroxiredoxin 6
LOC100544982	129.502	0.524494	1.43843	1.43843	0.183782	2.8539	0.00431865	0.0590015	20	-	KCNJ2	protein_coding	XM_003211549.3	potassium voltage-gated channel subfamily J member 2
LOC100546318	14929.3	-0.20229	0.86917	-1.15052	0.0709112	-2.85273	0.0043346	0.0591737	23	-	CDC42	protein_coding	XM_010722888.2	cell division cycle 42%2C transcript variant X1
LOC104911671	486.265	0.260844	1.19818	1.19818	0.0914466	2.85242	0.00433878	0.0591849	7	+	LOC104911671	protein_coding	XM_010713593.2	myc box-dependent-interacting protein 1-like
LOC100544403	367.923	0.420797	1.33867	1.33867	0.147586	2.8512	0.00435546	0.0593667	8	+	NHLRC2	protein_coding	XM_019617977.1	NHL repeat containing 2
LOC100541053	1216.62	0.187396	1.13871	1.13871	0.065777	2.84896	0.00438624	0.0597401	7	+	USP37	protein_coding	XM_010713616.1	ubiquitin specific peptidase 37
LOC100547933	5178.35	-0.436647	0.73885	-1.35345	0.153282	-2.84865	0.00439055	0.0597527	4	-	UBE2D3	protein_coding	XM_010710051.2	ubiquitin conjugating enzyme E2 D3%2C transcript variant X1
LOC100545975	523.141	0.315545	1.24448	1.24448	0.110822	2.84731	0.00440901	0.0599578	1	-	VWA8	protein_coding	XM_019612065.1	von Willebrand factor A domain containing 8
LOC104914722	114.064	-0.613896	0.65343	-1.53039	0.215638	-2.84688	0.00441495	0.0599924	30	+	ISYNA1	protein_coding	XM_019609971.1	inositol-3-phosphate synthase 1
LOC100545270	355.593	-0.361963	0.778105	-1.28517	0.127176	-2.84615	0.00442512	0.0600844	6	-	MEOX2	protein_coding	XM_003207111.3	mesenchyme homeobox 2
LOC100541024	253.285	0.327703	1.25501	1.25501	0.115199	2.84468	0.00444565	0.0603167	Z	+	SERINC5	protein_coding	XM_010725495.2	serine incorporator 5
LOC100550218	1927.01	-0.405811	0.754812	-1.32483	0.142723	-2.84335	0.00446416	0.0605087	NW_011123012.1	-	TMEM256	protein_coding	XM_003214015.3	transmembrane protein 256
LOC100547487	2838.66	-0.41457	0.750243	-1.3329	0.145812	-2.84318	0.00446665	0.0605087	13	+	VPS4A	protein_coding	XM_010718238.2	vacuolar protein sorting 4 homolog A
LOC100542922	208.746	-0.672639	0.627358	-1.59399	0.236637	-2.84249	0.00447624	0.0605488	30	+	TM6SF2	protein_coding	XM_010725007.2	transmembrane 6 superfamily member 2
LOC104914132	621.998	-0.442969	0.735619	-1.3594	0.155839	-2.84248	0.00447646	0.0605488	23	+	RNF223	protein_coding	XM_019622479.1	ring finger protein 223
LOC100541450	245.251	0.418059	1.33613	1.33613	0.147129	2.84144	0.00449098	0.0606152	4	-	LZTS3	protein_coding	XM_010710573.2	leucine zipper tumor suppressor family member 3
LOC104917152	314.775	-0.32727	0.797043	-1.25464	0.115179	-2.8414	0.00449159	0.0606152	NW_011216843.1	+	LOC104917152	lncRNA	XR_796771.1	uncharacterized LOC104917152
LOC100539704	306.96	0.388623	1.30914	1.30914	0.136772	2.84139	0.00449167	0.0606152	4	-	PCDH7	protein_coding	XM_019615150.1	protocadherin 7
LOC100541267	1431.43	-0.252455	0.839467	-1.19123	0.0888593	-2.84106	0.00449641	0.0606255	20	+	MRPL38	protein_coding	XM_010721378.1	mitochondrial ribosomal protein L38
LOC100544296	1928.64	0.213733	1.15969	1.15969	0.0752418	2.84062	0.00450257	0.0606255	10	+	KDM4A	protein_coding	XM_010716217.2	lysine demethylase 4A
LOC104915961	198.165	-0.685015	0.621999	-1.60772	0.241151	-2.84061	0.00450273	0.0606255	NW_011128333.1	+	SMAGP	protein_coding	XM_010726930.2	small cell adhesion glycoprotein
LOC100540949	770.533	0.209435	1.15624	1.15624	0.0737447	2.84	0.00451138	0.0606586	8	+	TAF5	protein_coding	XM_010714751.2	TATA-box binding protein associated factor 5
LOC100546298	4428.3	-0.133156	0.911834	-1.09669	0.0468962	-2.83939	0.00452001	0.0606586	5	-	COPB1	protein_coding	XM_010710919.1	coatomer protein complex subunit beta 1%2C transcript variant X2
LOC100546863	270.096	-0.38951	0.763389	-1.30995	0.137216	-2.83865	0.00453046	0.0606586	8	-	CNNM1	protein_coding	XM_019617961.1	cyclin and CBS domain divalent metal cation transport mediator 1
LOC100540368	493.665	0.412139	1.33066	1.33066	0.145189	2.83865	0.00453053	0.0606586	1	-	LOC100540368	protein_coding	XM_010729031.2	serine-protein kinase ATM
LOC100546716	1836.95	-0.475154	0.71939	-1.39007	0.16739	-2.8386	0.00453125	0.0606586	10	-	DHCR24	protein_coding	XM_003208877.3	24-dehydrocholesterol reductase
LOC109365408	164.035	0.424759	1.34235	1.34235	0.149641	2.83852	0.00453232	0.0606586	1	-	LOC109365408	protein_coding	XM_019612165.1	von Willebrand factor A domain-containing protein 8-like
LOC100541380	1105.49	-0.230223	0.852503	-1.17302	0.0811068	-2.83851	0.00453245	0.0606586	25	+	RCAN3	protein_coding	XM_003212639.3	RCAN family member 3
LOC109369424	55.1635	0.491175	1.40559	1.40559	0.173053	2.83829	0.00453562	0.0606586	11	-	LOC109369424	protein_coding	XM_019618940.1	5'-3' exoribonuclease 1-like
LOC100540935	282.371	-0.514116	0.700222	-1.42812	0.181138	-2.83826	0.00453609	0.0606586	1	+	SOX10	protein_coding	XM_010711090.2	SRY-box 10%2C transcript variant X1
LOC100544882	602.55	-0.534181	0.690551	-1.44812	0.188249	-2.83763	0.00454493	0.0607309	17	-	HSPB8	protein_coding	XM_010720504.1	heat shock protein family B (small) member 8
LOC104910691	7.0118	1.47255	2.77512	2.77512	0.519237	2.83599	0.00456842	NA	4	-	LOC104910691	protein_coding	XM_019615122.1	teneurin-3-like
LOC104909520	211.343	0.312505	1.24186	1.24186	0.110202	2.83574	0.00457191	0.0610156	2	-	LOC104909520	protein_coding	XM_019612584.1	ninein-like protein%2C transcript variant X2
LOC100548612	2979.09	0.354116	1.2782	1.2782	0.12488	2.83566	0.00457315	0.0610156	15	-	AFF4	protein_coding	XM_019620498.1	AF4/FMR2 family member 4%2C transcript variant X2
LOC100548715	389.31	-0.249408	0.841242	-1.18872	0.0880408	-2.83287	0.00461324	0.0614742	16	+	RPUSD1	protein_coding	XM_010719538.1	RNA pseudouridylate synthase domain containing 1
LOC100548637	3109.98	0.253651	1.19222	1.19222	0.0895415	2.83278	0.00461448	0.0614742	2	+	HIVEP2	protein_coding	XM_010707262.2	human immunodeficiency virus type I enhancer binding protein 2%2C transcript variant X1
LOC104913881	2132.95	-0.449768	0.732161	-1.36582	0.158809	-2.83213	0.00462386	0.0615527	21	-	SDF2	protein_coding	XM_010721872.2	stromal cell derived factor 2
LOC100539445	832.546	0.344845	1.27001	1.27001	0.121792	2.83143	0.00463408	0.0616423	3	+	LOC100539445	protein_coding	XM_019613655.1	tensin-3%2C transcript variant X1
LOC100549873	2491.06	-0.158382	0.896029	-1.11604	0.055957	-2.83043	0.00464852	0.0617878	3	+	PDCD6	protein_coding	XM_010708629.2	programmed cell death 6%2C transcript variant X2
LOC100545266	68.5223	0.384669	1.30556	1.30556	0.135949	2.8295	0.00466206	0.0619212	5	-	LOC100545266	lncRNA	XR_002115225.1	uncharacterized LOC100545266%2C transcript variant X2
LOC100549973	2796.9	0.130958	1.09502	1.09502	0.0463042	2.82821	0.00468096	0.0621256	4	-	TNKS	protein_coding	XM_010709680.2	tankyrase
LOC100547650	1450.89	0.159826	1.11715	1.11715	0.0565248	2.82755	0.00469062	0.0622071	21	+	AKAP10	protein_coding	XM_019621862.1	A-kinase anchoring protein 10
LOC100550727	1039.18	0.140889	1.10258	1.10258	0.0498677	2.82524	0.00472446	0.062569	1	-	MIEF1	protein_coding	XM_003202256.3	mitochondrial elongation factor 1
LOC100548150	2106.17	0.230769	1.17346	1.17346	0.0816858	2.82508	0.00472693	0.062569	12	+	KIF23	protein_coding	XM_010717621.2	kinesin family member 23%2C transcript variant X1
LOC100545372	18.5934	-1.14602	0.451869	-2.21303	0.405676	-2.82497	0.00472853	0.062569	8	+	PKD2L1	protein_coding	XM_019617606.1	polycystin 2 like 1%2C transient receptor potential cation channel%2C transcript variant X1
LOC100547042	1388.52	0.283159	1.21686	1.21686	0.100247	2.82461	0.00473382	0.062592	Z	+	LOC100547042	protein_coding	XM_010725619.2	probable global transcription activator SNF2L2
LOC100545084	3032.67	-0.190682	0.876191	-1.1413	0.0675169	-2.82421	0.00473968	0.0626226	25	+	PSMB2	protein_coding	XM_010723331.2	proteasome subunit beta 2
LOC100547140	1157.54	0.366585	1.2893	1.2893	0.129853	2.82307	0.00475663	0.0627996	28	-	NUCKS1	protein_coding	XM_019623245.1	nuclear casein kinase and cyclin dependent kinase substrate 1%2C transcript variant X2
LOC100546840	407.049	-0.689684	0.61999	-1.61293	0.244365	-2.82235	0.00476735	0.0628941	7	+	LOC100546840	protein_coding	XM_010713787.2	motor neuron and pancreas homeobox protein 1-like
LOC100547312	182.782	-0.548764	0.683606	-1.46283	0.194462	-2.82197	0.004773	0.0629217	2	+	ABCG8	protein_coding	XM_010706770.2	ATP binding cassette subfamily G member 8
LOC100539592	11982.4	0.247696	1.18731	1.18731	0.0878193	2.82052	0.00479465	0.0631599	2	-	SPTBN1	protein_coding	XM_010706345.2	spectrin beta%2C non-erythrocytic 1
LOC109370679	110.893	0.33301	1.25964	1.25964	0.118093	2.8199	0.00480394	0.0632351	21	+	LOC109370679	lncRNA	XR_002121022.1	uncharacterized LOC109370679
LOC100548345	245.449	0.3749	1.29675	1.29675	0.133114	2.81638	0.00485676	0.0638423	7	+	ITGB6	protein_coding	XM_010713667.1	integrin subunit beta 6
LOC100551430	1718.78	-0.400315	0.757693	-1.3198	0.142147	-2.81621	0.00485937	0.0638423	20	-	GPRC5C	protein_coding	XM_003211509.3	G protein-coupled receptor class C group 5 member C
LOC104914116	262.031	-0.296151	0.814422	-1.22786	0.105166	-2.81604	0.00486201	0.0638423	23	+	C23H1orf174	protein_coding	XM_019622452.1	chromosome 23 C1orf174 homolog
LOC100539828	345.96	-0.360922	0.778667	-1.28425	0.128174	-2.81587	0.00486452	0.0638423	14	-	SMIM4	protein_coding	XM_003209955.3	small integral membrane protein 4
LOC104912757	8203.31	-0.505547	0.704393	-1.41966	0.179561	-2.81545	0.00487087	0.0638782	12	+	PPIB	protein_coding	XM_019619259.1	peptidylprolyl isomerase B
[truncated: 18,631 more rows]
